# Supplementary material for: Multiscale modeling uncovers 7q11.23 copy number variation–dependent changes in ribosomal biogenesis and neuronal maturation and excitability
Source: J Clin Invest. 2024 Jul 15;134(14):e168982. doi: 10.1172/JCI168982 (PMC11245157; doi:10.1172/JCI168982)
Supplement: Supplemental table 1 [file jci-134-168982-s090.xlsx]

## Sheet: KS-5683_isoWBS
Supplemental Information
Chromosome	Type	Cytoband Start	CN State	Size (kbp)
14	Gain	q11.2	3	84505
20	Gain	q11.21	3	2445
File: KS-5683_(CytoScanOptima_Array).cyopt.cychp
CN State: 3.00
Type: Gain
Chromosome: 14
Cytoband Start: q11.2
Cytoband End: q32.33
Size (kbp): 84,505
Marker Count: 5,012
Gene Count: 823
Genes: OR4L1, OR4K17, OR4N5, OR11G2, OR11H6, OR11H4, TTC5, CCNB1IP1, SNORD126, RPPH1, PARP2, TEP1, KLHL33, OSGEP, APEX1, TMEM55B, PNP, RNASE10, RNASE9, RNASE11, LOC254028, RNASE12, OR6S1, ANG, RNASE4, EDDM3A, EDDM3B, RNASE6, RNASE1, RNASE3, ECRP, RNASE2, METTL17, LOC101929718, SLC39A2, NDRG2, MIR6717, TPPP2, RNASE13, RNASE7, RNASE8, ARHGEF40, ZNF219, TMEM253, OR5AU1, LINC00641, HNRNPC, RPGRIP1, S…
OMIM ® Genes Count: 460
OMIM ® Genes: CCNB1IP1 (608249), RPPH1 (608513), PARP2 (607725), TEP1 (601686), OSGEP (610107), APEX1 (107748), TMEM55B (609865), PNP (164050), RNASE9 (614014), ANG (105850), RNASE4 (601030), EDDM3A (611580), EDDM3B (611582), RNASE6 (601981), RNASE1 (180440), RNASE3 (131398), RNASE2 (131410), METTL17 (616091), SLC39A2 (612166), NDRG2 (605272), TPPP2 (616956), RNASE7 (612484), RNASE8 (612485), ARH…
DB Count Both:
CytoRegions: CytoRegions Not Set
Call:
Segment Interpretation:
Microarray Nomenclature (ISCN 2016): arr[GRCh37] 14q11.2q32.33(20511672_105016847)x3
Curation By:
Materially Modified Segment: false
File: KS-5683_(CytoScanOptima_Array).cyopt.cychp
CN State: 3.00
Type: Gain
Chromosome: 20
Cytoband Start: q11.21
Cytoband End: q11.22
Size (kbp): 2,445
Marker Count: 156
Gene Count: 58
Genes: DEFB115, DEFB116, DEFB118, DEFB119, DEFB121, DEFB122, DEFB123, DEFB124, REM1, LINC00028, HM13, HM13-AS1, ID1, MIR3193, COX4I2, BCL2L1, ABALON, TPX2, MYLK2, FOXS1, DUSP15, TTLL9, PDRG1, XKR7, MIR7641-2, CCM2L, HCK, TM9SF4, TSPY26P, PLAGL2, POFUT1, MIR1825, KIF3B, ASXL1, NOL4L, LOC101929698, LOC149950, C20orf203, COMMD7, DNMT3B, MAPRE1, SUN5, BPIFB2, BPIFB6, BPIFB3, BPIFB4, BPIFA2, BPIFA4P, …
OMIM ® Genes Count: 36
OMIM ® Genes: DEFB118 (607650), DEFB119 (615997), DEFB121 (616075), DEFB122 (616077), DEFB123 (616076), REM1 (610388), HM13 (607106), ID1 (600349), COX4I2 (607976), BCL2L1 (600039), ABALON (616018), TPX2 (605917), MYLK2 (606566), FOXS1 (602939), DUSP15 (616776), PDRG1 (610789), HCK (142370), PLAGL2 (604866), POFUT1 (607491), KIF3B (603754), ASXL1 (612990), COMMD7 (616703), DNMT3B (602900), MAPRE1…
DB Count Both:
CytoRegions: CytoRegions Not Set
Call:
Segment Interpretation:
Microarray Nomenclature (ISCN 2016): arr[GRCh37] 20q11.21q11.22(29833608_32278931)x3
Curation By:
Materially Modified Segment: false

## Sheet: KS-5684_isoCTL
Supplemental Information
Chromosome	Type	Cytoband Start	CN State	Size (kbp)
14	Gain	q11.2	3	84438
14	Gain Mosaic	q11.2	2.93	86774
20	Gain	q11.21	3	2572
File: KS-5684_(CytoScanOptima_Array).cyopt.cychp
CN State: 3.00
Type: Gain
Chromosome: 14
Cytoband Start: q11.2
Cytoband End: q32.33
Size (kbp): 84,438
Marker Count: 5,008
Gene Count: 823
Genes: OR4L1, OR4K17, OR4N5, OR11G2, OR11H6, OR11H4, TTC5, CCNB1IP1, SNORD126, RPPH1, PARP2, TEP1, KLHL33, OSGEP, APEX1, TMEM55B, PNP, RNASE10, RNASE9, RNASE11, LOC254028, RNASE12, OR6S1, ANG, RNASE4, EDDM3A, EDDM3B, RNASE6, RNASE1, RNASE3, ECRP, RNASE2, METTL17, LOC101929718, SLC39A2, NDRG2, MIR6717, TPPP2, RNASE13, RNASE7, RNASE8, ARHGEF40, ZNF219, TMEM253, OR5AU1, LINC00641, HNRNPC, RPGRIP1, S…
OMIM ® Genes Count: 460
OMIM ® Genes: CCNB1IP1 (608249), RPPH1 (608513), PARP2 (607725), TEP1 (601686), OSGEP (610107), APEX1 (107748), TMEM55B (609865), PNP (164050), RNASE9 (614014), ANG (105850), RNASE4 (601030), EDDM3A (611580), EDDM3B (611582), RNASE6 (601981), RNASE1 (180440), RNASE3 (131398), RNASE2 (131410), METTL17 (616091), SLC39A2 (612166), NDRG2 (605272), TPPP2 (616956), RNASE7 (612484), RNASE8 (612485), ARH…
DB Count Both:
CytoRegions: CytoRegions Not Set
Call:
Segment Interpretation:
Microarray Nomenclature (ISCN 2016): arr[GRCh37] 14q11.2q32.33(20511672_104949875)x3
Curation By: maryama.quraishi:Admin
Materially Modified Segment: true
File: KS-5684_(CytoScanOptima_Array).cyopt.cychp
CN State: 2.93
Type: GainMosaic
Chromosome: 14
Cytoband Start: q11.2
Cytoband End: q32.33
Size (kbp): 86,774
Marker Count: 5,116
Gene Count: 866
Genes: OR4L1, OR4K17, OR4N5, OR11G2, OR11H6, OR11H4, TTC5, CCNB1IP1, SNORD126, RPPH1, PARP2, TEP1, KLHL33, OSGEP, APEX1, TMEM55B, PNP, RNASE10, RNASE9, RNASE11, LOC254028, RNASE12, OR6S1, ANG, RNASE4, EDDM3A, EDDM3B, RNASE6, RNASE1, RNASE3, ECRP, RNASE2, METTL17, LOC101929718, SLC39A2, NDRG2, MIR6717, TPPP2, RNASE13, RNASE7, RNASE8, ARHGEF40, ZNF219, TMEM253, OR5AU1, LINC00641, HNRNPC, RPGRIP1, S…
OMIM ® Genes Count: 476
OMIM ® Genes: CCNB1IP1 (608249), RPPH1 (608513), PARP2 (607725), TEP1 (601686), OSGEP (610107), APEX1 (107748), TMEM55B (609865), PNP (164050), RNASE9 (614014), ANG (105850), RNASE4 (601030), EDDM3A (611580), EDDM3B (611582), RNASE6 (601981), RNASE1 (180440), RNASE3 (131398), RNASE2 (131410), METTL17 (616091), SLC39A2 (612166), NDRG2 (605272), TPPP2 (616956), RNASE7 (612484), RNASE8 (612485), ARH…
DB Count Both:
CytoRegions: CytoRegions Not Set
Call:
Segment Interpretation:
Microarray Nomenclature (ISCN 2016): arr[GRCh37] 14q11.2q32.33(20511672_107285437)x2-3
Curation By:
Materially Modified Segment: false
File: KS-5684_(CytoScanOptima_Array).cyopt.cychp
CN State: 3.00
Type: Gain
Chromosome: 20
Cytoband Start: q11.21
Cytoband End: q11.22
Size (kbp): 2,572
Marker Count: 154
Gene Count: 54
Genes: DEFB115, DEFB116, DEFB118, DEFB119, DEFB121, DEFB122, DEFB123, DEFB124, REM1, LINC00028, HM13, HM13-AS1, ID1, MIR3193, COX4I2, BCL2L1, ABALON, TPX2, MYLK2, FOXS1, DUSP15, TTLL9, PDRG1, XKR7, MIR7641-2, CCM2L, HCK, TM9SF4, TSPY26P, PLAGL2, POFUT1, MIR1825, KIF3B, ASXL1, NOL4L, LOC101929698, LOC149950, C20orf203, COMMD7, DNMT3B, MAPRE1, SUN5, BPIFB2, BPIFB6, BPIFB3, BPIFB4, BPIFA2, BPIFA4P, …
OMIM ® Genes Count: 34
OMIM ® Genes: DEFB118 (607650), DEFB119 (615997), DEFB121 (616075), DEFB122 (616077), DEFB123 (616076), REM1 (610388), HM13 (607106), ID1 (600349), COX4I2 (607976), BCL2L1 (600039), ABALON (616018), TPX2 (605917), MYLK2 (606566), FOXS1 (602939), DUSP15 (616776), PDRG1 (610789), HCK (142370), PLAGL2 (604866), POFUT1 (607491), KIF3B (603754), ASXL1 (612990), COMMD7 (616703), DNMT3B (602900), MAPRE1…
DB Count Both:
CytoRegions: CytoRegions Not Set
Call:
Segment Interpretation:
Microarray Nomenclature (ISCN 2016): arr[GRCh37] 20q11.21q11.22(29641079_32212744)x3
Curation By:
Materially Modified Segment: false

## Sheet: KS-5685_7Dup
Supplemental Information
Chromosome	Type	Cytoband Start	CN State	Size (kbp)
1	Gain Mosaic	p13.1	2.24	132080
14	Gain	q11.2	3	85111
File: KS-5685_(CytoScanOptima_Array).cyopt.cychp
CN State: 2.24
Type: GainMosaic
Chromosome: 1
Cytoband Start: p13.1
Cytoband End: q44
Size (kbp): 132,080
Marker Count: 6,248
Gene Count: 1,292
Genes: IGSF3, MIR320B1, C1orf137, CD2, PTGFRN, CD101, LOC101929099, TTF2, MIR942, TRIM45, VTCN1, LINC01525, MAN1A2, LOC100996263, FAM46C, GDAP2, WDR3, SPAG17, TBX15, LOC105378933, WARS2, WARS2-IT1, LOC101929147, HAO2, HAO2-IT1, HSD3B2, HSD3B1, HSD3BP4, LINC00622, ZNF697, PHGDH, HMGCS2, REG4, NBPF7, ADAM30, NOTCH2, FAM72B, HIST2H2BA, FCGR1B, SRGAP2-AS1, SRGAP2D, SRGAP2B, EMBP1, ANKRD20A12P, LOC102…
OMIM ® Genes Count: 747
OMIM ® Genes: IGSF3 (603491), CD2 (186990), PTGFRN (601204), CD101 (604516), TTF2 (604718), TRIM45 (609318), VTCN1 (608162), MAN1A2 (604345), FAM46C (613952), WDR3 (604737), SPAG17 (616554), TBX15 (604127), WARS2 (604733), HAO2 (605176), HSD3B2 (613890), HSD3B1 (109715), PHGDH (606879), HMGCS2 (600234), REG4 (609846), NBPF7 (613997), ADAM30 (604779), NOTCH2 (600275), FAM72B (614711), FCGR1B (6015…
DB Count Both:
CytoRegions: CytoRegions Not Set
Call:
Segment Interpretation:
Microarray Nomenclature (ISCN 2016): arr[GRCh37] 1p13.1q44(117144389_249224684)x2-3
Curation By:
Materially Modified Segment: false
File: KS-5685_(CytoScanOptima_Array).cyopt.cychp
CN State: 3.00
Type: Gain
Chromosome: 14
Cytoband Start: q11.2
Cytoband End: q32.33
Size (kbp): 85,111
Marker Count: 5,044
Gene Count: 842
Genes: OR4L1, OR4K17, OR4N5, OR11G2, OR11H6, OR11H4, TTC5, CCNB1IP1, SNORD126, RPPH1, PARP2, TEP1, KLHL33, OSGEP, APEX1, TMEM55B, PNP, RNASE10, RNASE9, RNASE11, LOC254028, RNASE12, OR6S1, ANG, RNASE4, EDDM3A, EDDM3B, RNASE6, RNASE1, RNASE3, ECRP, RNASE2, METTL17, LOC101929718, SLC39A2, NDRG2, MIR6717, TPPP2, RNASE13, RNASE7, RNASE8, ARHGEF40, ZNF219, TMEM253, OR5AU1, LINC00641, HNRNPC, RPGRIP1, S…
OMIM ® Genes Count: 469
OMIM ® Genes: CCNB1IP1 (608249), RPPH1 (608513), PARP2 (607725), TEP1 (601686), OSGEP (610107), APEX1 (107748), TMEM55B (609865), PNP (164050), RNASE9 (614014), ANG (105850), RNASE4 (601030), EDDM3A (611580), EDDM3B (611582), RNASE6 (601981), RNASE1 (180440), RNASE3 (131398), RNASE2 (131410), METTL17 (616091), SLC39A2 (612166), NDRG2 (605272), TPPP2 (616956), RNASE7 (612484), RNASE8 (612485), ARH…
DB Count Both:
CytoRegions: CytoRegions Not Set
Call:
Segment Interpretation:
Microarray Nomenclature (ISCN 2016): arr[GRCh37] 14q11.2q32.33(20511672_105622190)x3
Curation By:
Materially Modified Segment: false
