# Supplementary material for: Multiscale modeling uncovers 7q11.23 copy number variation–dependent changes in ribosomal biogenesis and neuronal maturation and excitability
Source: J Clin Invest. 2024 Jul 15;134(14):e168982. doi: 10.1172/JCI168982 (PMC11245157; doi:10.1172/JCI168982)
Supplement: Supplemental table 2 [file jci-134-168982-s091.xlsx]

## Sheet: Sheet 1
Gene	isogenic.logFC.copynumber	isogenic.PValue.copynumber	isogenic.FDR.copynumber	isogenic.logFC.WBS	isogenic.PValue.WBS	isogenic.FDR.WBS	isogenic.logFC.DUP	isogenic.PValue.DUP	isogenic.FDR.DUP	isogenic.logFC.DUPvsWBS	isogenic.PValue.DUPvsWBS	isogenic.FDR.DUPvsWBS	patientDerived.logFC.copynumber	patientDerived.PValue.copynumber	patientDerived.FDR.copynumber	patientDerived.logFC.WBS	patientDerived.PValue.WBS	patientDerived.FDR.WBS	patientDerived.logFC.DUP	patientDerived.PValue.DUP	patientDerived.FDR.DUP	patientDerived.logFC.DUPvsWBS	patientDerived.PValue.DUPvsWBS	patientDerived.FDR.DUPvsWBS	merged.logFC.copynumber	merged.PValue.copynumber	merged.FDR.copynumber	merged.logFC.WBS	merged.PValue.WBS	merged.FDR.WBS	merged.logFC.DUP	merged.PValue.DUP	merged.FDR.DUP	merged.logFC.DUPvsWBS	merged.PValue.DUPvsWBS	merged.FDR.DUPvsWBS
A2M	0.12	0.72	0.83	1.3	4.7e-15	1.8e-13	1.5	1.1e-19	5.8e-18	0.21	0.21	0.32	0.33	0.22	0.65	-0.38	0.41	0.92	0.1	0.85	0.97	0.48	0.25	0.66	0.039	0.42	1	0.14	0.75	0.92	0.5	0.25	0.7	0.37	0.36	0.6
A2ML1	0.58	0.016	0.051	-0.22	0.37	0.58	0.35	0.19	0.34	0.57	0.026	0.062	0.23	0.54	0.88	-0.038	0.98	1	0.23	0.64	0.91	0.27	0.56	0.87	0.042	0.32	1	0.019	0.97	0.99	0.49	0.34	0.78	0.47	0.32	0.56
A4GALT	0.48	6.4e-05	0.00054	-0.55	0.0034	0.016	0.25	0.17	0.32	0.8	1.6e-05	0.0001	0.54	0.016	0.19	-0.22	0.65	0.96	0.67	0.11	0.62	0.89	0.017	0.18	0.49	0.00062	0.0078	-0.74	0.048	0.29	0.47	0.23	0.68	1.2	0.00086	0.0093
AAAS	-0.076	0.088	0.19	0.089	0.31	0.51	-0.058	0.51	0.67	-0.15	0.093	0.17	-0.14	0.44	0.83	0.52	0.11	0.85	0.3	0.37	0.81	-0.23	0.47	0.83	-0.17	0.00027	0.0042	0.17	0.13	0.47	-0.21	0.071	0.43	-0.38	0.00043	0.0056
AACS	0.036	0.46	0.62	0.13	0.077	0.19	0.2	0.0069	0.026	0.07	0.35	0.48	0.2	0.14	0.55	-0.34	0.25	0.91	0.017	0.97	0.99	0.36	0.18	0.58	0.04	0.42	1	-0.13	0.36	0.72	-0.026	0.86	0.97	0.1	0.45	0.68
AADAT	0.045	0.44	0.6	-0.22	0.011	0.042	-0.14	0.12	0.25	0.087	0.32	0.45	0.066	0.75	0.94	-0.37	0.32	0.92	-0.28	0.46	0.85	0.09	0.81	0.96	0.07	0.16	1	-0.12	0.36	0.72	0.052	0.71	0.94	0.18	0.18	0.4
AAED1	-0.046	0.61	0.74	-0.045	0.79	0.89	-0.12	0.46	0.62	-0.081	0.63	0.74	0.27	0.21	0.64	0.18	0.59	0.95	0.63	0.1	0.6	0.46	0.18	0.58	0.034	0.45	1	-0.027	0.88	0.97	0.098	0.59	0.9	0.12	0.46	0.69
AAGAB	-0.051	0.3	0.46	-1.4e-06	1	1	-0.098	0.27	0.44	-0.098	0.27	0.4	-0.085	0.49	0.85	-0.036	0.88	0.99	-0.2	0.48	0.86	-0.16	0.5	0.84	-0.0036	0.92	1	-0.015	0.87	0.96	-0.025	0.8	0.96	-0.0097	0.92	0.96
AAK1	0.15	3.8e-05	0.00035	-0.13	0.07	0.18	0.17	0.022	0.066	0.3	3.8e-05	0.00021	0.058	0.57	0.88	-0.021	0.93	0.99	0.092	0.71	0.93	0.11	0.59	0.89	0.13	0.0055	0.038	-0.12	0.28	0.65	0.17	0.14	0.58	0.29	0.007	0.044
AAMDC	-0.14	0.18	0.31	0.34	0.045	0.13	0.098	0.57	0.72	-0.24	0.15	0.25	-0.32	0.093	0.45	0.28	0.48	0.93	-0.26	0.51	0.87	-0.54	0.11	0.48	-0.12	0.074	0.24	0.41	0.13	0.48	-0.044	0.88	0.98	-0.46	0.085	0.25
AAMP	0.096	0.027	0.076	-0.072	0.39	0.6	0.12	0.16	0.31	0.19	0.024	0.057	0.09	0.55	0.88	0.28	0.34	0.92	0.46	0.14	0.64	0.18	0.49	0.84	0.057	0.13	1	-0.11	0.23	0.61	0.02	0.83	0.97	0.13	0.14	0.35
AAR2	0.029	0.43	0.59	-0.033	0.66	0.81	0.024	0.75	0.85	0.057	0.45	0.58	-0.044	0.52	0.87	-0.087	0.58	0.95	-0.18	0.28	0.76	-0.094	0.5	0.85	0.0062	0.82	1	-0.067	0.32	0.69	-0.055	0.43	0.83	0.011	0.86	0.94
AARD	-0.33	0.018	0.056	0.03	0.89	0.95	-0.48	0.024	0.07	-0.51	0.016	0.04	-0.035	0.85	0.97	0.035	0.93	0.99	-0.025	0.95	0.99	-0.06	0.86	0.97	-0.26	0.00095	0.01	0.34	0.088	0.39	-0.28	0.19	0.64	-0.62	0.0016	0.015
AARS	0.18	1.3e-06	1.8e-05	-0.099	0.14	0.3	0.26	0.00013	0.00092	0.35	1.1e-07	1e-06	0.4	0.056	0.36	0.21	0.5	0.93	0.92	0.014	0.31	0.71	0.029	0.24	0.19	0.00012	0.0023	-0.22	0.057	0.31	0.2	0.1	0.51	0.42	0.0002	0.0031
AARS2	0.24	0.0028	0.013	-0.075	0.57	0.74	0.37	0.0041	0.017	0.45	0.00055	0.0023	-0.024	0.8	0.96	0.35	0.04	0.7	0.32	0.073	0.55	-0.029	0.86	0.97	0.098	0.078	1	0.1	0.45	0.78	0.36	0.012	0.18	0.26	0.052	0.18
AARSD1	0.056	0.28	0.44	-0.048	0.63	0.79	0.06	0.54	0.7	0.11	0.27	0.4	0.0091	0.93	0.98	-0.0091	0.97	1	0.0081	0.97	0.99	0.017	0.93	0.99	0.0095	0.83	1	-0.0099	0.93	0.98	0.014	0.91	0.99	0.024	0.83	0.92
AASDH	-0.037	0.71	0.82	0.05	0.76	0.87	-0.015	0.93	0.96	-0.065	0.69	0.79	-0.0019	0.98	1	-0.1	0.64	0.95	-0.11	0.63	0.91	-0.01	0.96	0.99	-0.012	0.8	1	-0.065	0.67	0.89	-0.11	0.49	0.86	-0.042	0.77	0.89
AASDHPPT	0.0094	0.81	0.88	-0.1	0.13	0.28	-0.084	0.21	0.37	0.019	0.78	0.85	0.13	0.39	0.8	-0.52	0.058	0.76	-0.32	0.26	0.75	0.2	0.42	0.8	0.077	0.047	1	-0.2	0.026	0.21	-0.027	0.77	0.96	0.17	0.047	0.17
AASS	-0.51	2e-12	9.9e-11	0.53	5.6e-05	0.00044	-0.41	0.0024	0.011	-0.95	1.5e-12	2.9e-11	0.079	0.62	0.91	-0.1	0.76	0.97	0.035	0.92	0.98	0.14	0.65	0.91	-0.16	0.035	0.14	0.3	0.23	0.61	-0.2	0.46	0.85	-0.5	0.041	0.16
AATF	-0.05	0.23	0.38	0.064	0.46	0.66	-0.033	0.7	0.82	-0.097	0.25	0.38	-0.15	0.11	0.48	0.2	0.36	0.92	-0.081	0.73	0.94	-0.28	0.15	0.54	-0.1	0.027	0.12	0.19	0.1	0.42	-0.05	0.68	0.93	-0.24	0.031	0.13
AATK	0.32	0.035	0.094	-0.0067	0.98	0.99	0.5	0.014	0.048	0.5	0.013	0.034	0.26	0.16	0.57	-0.054	0.92	0.99	0.4	0.29	0.77	0.45	0.16	0.56	0.15	0.031	0.13	-0.19	0.38	0.73	0.24	0.27	0.72	0.43	0.036	0.14
ABAT	-0.11	0.07	0.16	-0.17	0.00098	0.0056	-0.38	4.9e-14	1.6e-12	-0.21	2.1e-05	0.00013	0.23	0.15	0.56	-0.22	0.52	0.93	0.19	0.6	0.9	0.41	0.18	0.58	-0.034	0.38	1	0.21	0.011	0.12	0.13	0.12	0.54	-0.077	0.33	0.57
ABCA1	-0.14	0.043	0.11	-0.025	0.83	0.91	-0.29	0.012	0.042	-0.27	0.021	0.052	-0.25	0.34	0.76	0.64	0.12	0.85	0.27	0.48	0.86	-0.37	0.36	0.76	-0.024	0.62	1	-0.091	0.8	0.94	-0.26	0.49	0.86	-0.16	0.63	0.81
ABCA12	0.15	0.48	0.64	-0.53	0.03	0.093	-0.33	0.17	0.32	0.19	0.41	0.55	0.66	0.45	0.83	-1.7	0.0007	0.13	-1.6	0.0012	0.098	0.11	0.98	1	0.04	0.15	1	-1.5	0.009	0.11	-0.89	0.12	0.55	0.58	0.29	0.53
ABCA13	-0.37	0.14	0.27	0.38	0.14	0.31	0.0041	0.98	0.99	-0.37	0.15	0.25	-0.077	0.79	0.95	0.59	0.16	0.88	0.5	0.24	0.73	-0.097	0.84	0.97	-0.13	0.069	0.23	1.1	0.0021	0.047	0.44	0.26	0.71	-0.69	0.047	0.17
ABCA2	0.37	0.014	0.045	-0.18	0.46	0.66	0.28	0.25	0.42	0.46	0.059	0.12	0.15	0.24	0.67	0.09	0.72	0.96	0.39	0.17	0.68	0.3	0.22	0.63	0.2	0.011	0.062	-0.26	0.23	0.61	0.27	0.25	0.7	0.53	0.013	0.07
ABCA3	0.24	0.00014	0.0011	-0.13	0.21	0.39	0.33	0.0016	0.0081	0.46	1e-05	6.5e-05	0.065	0.44	0.83	0.059	0.76	0.97	0.19	0.35	0.81	0.13	0.45	0.82	0.11	0.028	0.12	-0.012	0.92	0.98	0.26	0.046	0.35	0.27	0.025	0.11
ABCA4	0.11	0.87	0.92	-1.7	4.7e-10	9.3e-09	-1.7	2.3e-09	4.7e-08	0.069	0.7	0.8	0.75	0.24	0.67	-0.39	0.39	0.92	0.095	0.91	0.98	0.48	0.27	0.69	-0.0027	0.79	1	-2.5	0.00073	0.024	-3.1	9.1e-05	0.0092	-0.59	0.44	0.67
ABCA5	0.1	0.071	0.16	-0.05	0.64	0.8	0.15	0.17	0.31	0.2	0.063	0.13	0.16	0.27	0.7	0.024	0.92	0.99	0.32	0.31	0.78	0.3	0.28	0.69	0.11	0.071	0.23	0.022	0.89	0.97	0.33	0.063	0.41	0.3	0.063	0.21
ABCA7	0.4	0.0025	0.012	0.057	0.73	0.86	0.76	5.9e-06	6.3e-05	0.7	2.6e-05	0.00015	0.14	0.35	0.77	-0.015	0.98	1	0.24	0.47	0.85	0.25	0.36	0.77	0.36	5.4e-05	0.0013	-0.51	0.016	0.15	0.29	0.19	0.64	0.8	8.4e-05	0.0016
ABCA8	-0.22	0.37	0.53	0.78	0.0011	0.0061	0.48	0.041	0.11	-0.31	0.21	0.32	0.14	0.81	0.96	-0.12	0.8	0.97	-0.018	0.95	0.99	0.1	0.83	0.96	-0.03	0.45	1	1.4	0.018	0.17	0.91	0.13	0.56	-0.46	0.41	0.65
ABCA9	0.33	0.017	0.054	-0.19	0.38	0.59	0.3	0.17	0.31	0.5	0.023	0.056	-0.34	0.25	0.68	0.077	0.92	0.99	-0.4	0.39	0.82	-0.48	0.26	0.67	0.0019	0.96	1	0.28	0.39	0.74	0.29	0.39	0.81	0.0093	0.98	0.99
ABCB1	-0.2	0.3	0.46	0.58	0.014	0.051	0.3	0.19	0.34	-0.28	0.24	0.36	-0.84	0.015	0.18	0.42	0.48	0.93	-0.64	0.18	0.69	-1.1	0.016	0.18	-0.066	0.18	1	0.14	0.75	0.92	-0.42	0.35	0.78	-0.56	0.18	0.4
ABCB10	-0.043	0.44	0.6	-0.1	0.28	0.48	-0.18	0.05	0.13	-0.083	0.37	0.5	0.1	0.47	0.84	-0.41	0.14	0.87	-0.24	0.39	0.82	0.17	0.51	0.85	0.006	0.89	1	-0.092	0.38	0.74	-0.081	0.46	0.85	0.011	0.92	0.96
ABCB4	-1.3	8.4e-07	1.2e-05	0.82	0.0028	0.014	-0.4	0.069	0.16	-1.2	3.1e-06	2.2e-05	-1.1	0.00044	0.021	0.69	0.2	0.89	-0.75	0.11	0.61	-1.4	0.00087	0.031	-1.1	3.2e-08	4e-06	1.3	0.002	0.046	-0.96	0.045	0.35	-2.3	1.3e-07	1e-05
ABCB6	0.15	0.021	0.064	0.011	0.92	0.96	0.29	0.013	0.044	0.27	0.016	0.041	0.28	0.45	0.83	0.66	0.087	0.82	1.1	0.016	0.33	0.4	0.34	0.75	0.005	0.93	1	-0.0089	0.97	0.99	0.011	0.97	0.99	0.02	0.93	0.97
ABCB7	-0.16	0.0007	0.0041	0.2	0.04	0.12	-0.11	0.26	0.43	-0.31	0.0014	0.005	0.18	0.24	0.67	0.12	0.65	0.96	0.46	0.14	0.64	0.33	0.21	0.62	-0.084	0.072	1	0.14	0.24	0.62	-0.058	0.63	0.92	-0.19	0.085	0.25
ABCB8	0.22	0.014	0.048	-0.074	0.61	0.78	0.33	0.021	0.064	0.41	0.0048	0.015	-0.14	0.34	0.76	0.29	0.34	0.92	0.05	0.86	0.97	-0.24	0.38	0.78	0.096	0.11	1	-0.055	0.76	0.93	0.23	0.23	0.69	0.28	0.11	0.3
ABCB9	0.18	0.032	0.089	-0.26	0.064	0.17	0.067	0.63	0.77	0.32	0.019	0.048	0.15	0.12	0.5	0.095	0.62	0.95	0.39	0.058	0.52	0.3	0.088	0.42	0.14	0.0053	0.038	-0.22	0.096	0.4	0.12	0.37	0.8	0.34	0.0073	0.045
ABCC1	0.045	0.47	0.62	0.19	0.019	0.064	0.28	0.0006	0.0035	0.087	0.28	0.4	-0.26	0.022	0.21	0.11	0.68	0.96	-0.38	0.14	0.65	-0.49	0.027	0.23	-0.068	0.23	1	0.32	0.099	0.41	0.098	0.63	0.91	-0.22	0.24	0.47
ABCC10	0.18	0.034	0.091	0.099	0.41	0.61	0.44	0.00024	0.0016	0.34	0.0042	0.013	-0.034	0.76	0.94	0.17	0.48	0.93	0.11	0.65	0.92	-0.056	0.8	0.95	0.087	0.091	1	0.068	0.58	0.85	0.29	0.025	0.27	0.22	0.065	0.21
ABCC2	0.16	0.41	0.57	-0.092	0.71	0.84	0.098	0.7	0.82	0.19	0.44	0.58	-0.25	0.24	0.67	-0.24	0.48	0.93	-0.69	0.073	0.56	-0.45	0.18	0.58	-0.00074	0.98	1	-0.13	0.68	0.9	-0.14	0.66	0.92	-0.013	0.96	0.98
ABCC4	-0.36	2.8e-07	4.7e-06	0.28	0.036	0.11	-0.4	0.0033	0.014	-0.67	4.3e-07	3.6e-06	-0.54	0.0073	0.12	0.85	0.022	0.59	-0.048	0.95	0.99	-0.9	0.0076	0.12	-0.41	6e-05	0.0014	0.53	0.031	0.23	-0.4	0.12	0.54	-0.93	9.2e-05	0.0018
ABCC5	0.15	0.028	0.08	0.051	0.62	0.78	0.34	0.00088	0.0048	0.29	0.0046	0.014	-0.19	0.3	0.73	-0.14	0.65	0.96	-0.49	0.17	0.68	-0.35	0.26	0.68	0.11	0.077	0.24	-0.25	0.18	0.54	0.053	0.78	0.96	0.3	0.089	0.26
ABCC6	0.4	0.11	0.22	-0.11	0.66	0.81	0.3	0.25	0.42	0.4	0.11	0.2	-0.72	0.013	0.16	0.87	0.064	0.76	-0.16	0.8	0.96	-1	0.016	0.17	-0.012	0.75	1	0.16	0.73	0.92	0.024	0.96	0.99	-0.14	0.76	0.89
ABCC8	0.34	3.9e-07	6.2e-06	-0.36	0.0056	0.024	0.27	0.032	0.089	0.63	8e-07	6.5e-06	-0.19	0.21	0.64	0.48	0.12	0.85	0.14	0.64	0.91	-0.34	0.23	0.65	0.057	0.29	1	-0.24	0.25	0.63	-0.034	0.88	0.98	0.21	0.3	0.55
ABCC9	-0.42	0.0014	0.0072	1.1	2.5e-27	2.9e-25	0.28	0.0067	0.026	-0.81	3.2e-16	9.9e-15	-0.9	7.5e-05	0.0068	0.77	0.082	0.81	-0.67	0.12	0.62	-1.4	0.00014	0.0094	-0.46	0.00014	0.0025	0.87	0.002	0.046	-0.18	0.54	0.88	-1	0.00012	0.0021
ABCD1	0.11	0.46	0.62	0.41	0.018	0.062	0.59	0.00057	0.0034	0.19	0.28	0.4	-0.52	0.00032	0.018	0.3	0.35	0.92	-0.65	0.042	0.47	-0.96	0.00046	0.021	-0.032	0.53	1	0.16	0.34	0.71	0.07	0.7	0.94	-0.093	0.57	0.77
ABCD2	-0.42	0.00085	0.0049	1	1.7e-21	1.3e-19	0.21	0.053	0.13	-0.79	1.3e-14	3.3e-13	-0.48	0.041	0.3	0.035	0.99	1	-0.75	0.069	0.55	-0.79	0.031	0.25	-0.29	0.00076	0.0089	0.6	0.004	0.068	-0.079	0.72	0.94	-0.68	0.00075	0.0084
ABCD3	-0.13	0.078	0.17	-0.21	0.00096	0.0055	-0.46	4.2e-13	1.3e-11	-0.25	7.2e-05	0.00038	-0.1	0.55	0.88	-0.23	0.47	0.93	-0.43	0.2	0.7	-0.2	0.48	0.84	-0.096	0.017	1	-0.047	0.58	0.85	-0.27	0.002	0.067	-0.22	0.006	0.04
ABCD4	0.049	0.8	0.88	-0.089	0.7	0.84	-0.022	0.93	0.96	0.067	0.77	0.85	0.072	0.73	0.94	-0.047	0.91	0.99	0.072	0.86	0.97	0.12	0.74	0.94	0.017	0.75	1	-0.3	0.36	0.72	-0.22	0.51	0.87	0.073	0.82	0.92
ABCE1	-0.16	0.0058	0.023	0.26	0.007	0.029	-0.04	0.68	0.8	-0.3	0.0018	0.0063	-0.069	0.55	0.88	0.0032	1	1	-0.13	0.63	0.91	-0.13	0.57	0.87	-0.053	0.28	1	0.12	0.39	0.74	-0.018	0.9	0.98	-0.14	0.31	0.55
ABCF1	0.0048	0.94	0.97	0.17	0.069	0.18	0.18	0.056	0.14	0.0089	0.92	0.95	-0.25	0.001	0.037	0.094	0.6	0.95	-0.4	0.027	0.41	-0.5	0.0012	0.039	-0.074	0.11	1	0.094	0.44	0.77	-0.088	0.48	0.86	-0.18	0.12	0.31
ABCF2	0.026	0.61	0.75	0.046	0.61	0.78	0.096	0.29	0.47	0.05	0.58	0.7	-0.081	0.36	0.78	-0.024	0.9	0.99	-0.19	0.39	0.82	-0.16	0.38	0.78	-0.0031	0.93	1	0.099	0.21	0.58	0.097	0.24	0.69	-0.0023	0.98	0.99
ABCF3	0.063	0.17	0.3	0.083	0.26	0.47	0.2	0.0057	0.023	0.12	0.097	0.18	-0.11	0.14	0.55	0.14	0.47	0.93	-0.078	0.7	0.93	-0.21	0.2	0.61	-0.0025	0.95	1	0.082	0.37	0.73	0.079	0.4	0.82	-0.0024	0.98	0.99
ABCG1	0.36	3.2e-07	5.3e-06	-0.51	3.7e-05	0.0003	0.17	0.15	0.29	0.68	2.4e-08	2.5e-07	0.62	0.023	0.22	0.17	0.55	0.94	1.2	0.0065	0.23	1	0.0098	0.13	0.31	0.00059	0.0074	-0.52	0.019	0.17	0.21	0.37	0.8	0.73	0.00071	0.008
ABCG4	0.36	1.7e-05	0.00018	-0.53	7.3e-05	0.00057	0.14	0.3	0.48	0.67	5.4e-07	4.5e-06	0.46	0.00026	0.015	-0.51	0.07	0.78	0.33	0.27	0.75	0.84	0.00071	0.028	0.39	1.1e-06	6.7e-05	-0.61	0.0006	0.021	0.22	0.22	0.68	0.83	1.1e-06	5.8e-05
ABCG8	0.35	0.07	0.16	-0.34	0.16	0.32	0.083	0.74	0.85	0.43	0.079	0.15	1	0.019	0.2	-0.19	0.91	0.99	0.95	0.063	0.53	1.1	0.017	0.18	0.42	0.005	0.036	0.16	0.69	0.9	1.3	0.0011	0.048	1.1	0.0025	0.021
ABHD10	-0.017	0.71	0.82	-0.072	0.4	0.6	-0.1	0.21	0.37	-0.033	0.69	0.79	-0.045	0.66	0.92	-0.072	0.75	0.97	-0.17	0.5	0.86	-0.094	0.65	0.91	0.023	0.61	1	-0.21	0.05	0.29	-0.16	0.14	0.58	0.048	0.65	0.82
ABHD11	1.3	4e-13	2.4e-11	-0.98	1.2e-05	0.00011	0.8	0.0006	0.0035	1.8	2.4e-14	5.9e-13	0.6	0.0088	0.13	-0.28	0.56	0.94	0.69	0.11	0.6	0.97	0.0099	0.13	0.96	8.9e-12	4.1e-09	-1.3	1.5e-05	0.0017	0.7	0.025	0.26	2	5.7e-12	1.9e-09
ABHD12	0.14	0.0015	0.0076	-0.27	0.00025	0.0017	0.0054	0.94	0.97	0.27	0.00018	0.00084	0.086	0.48	0.85	0.18	0.46	0.93	0.36	0.18	0.69	0.18	0.43	0.81	0.092	0.046	1	-0.2	0.077	0.36	0.016	0.9	0.98	0.22	0.049	0.18
ABHD13	-0.16	0.017	0.053	0.28	0.016	0.057	-0.024	0.84	0.91	-0.3	0.0087	0.024	-0.087	0.54	0.88	-0.24	0.39	0.92	-0.42	0.15	0.66	-0.18	0.47	0.83	-0.037	0.51	1	-0.067	0.74	0.92	-0.2	0.33	0.78	-0.14	0.48	0.7
ABHD14A	0.08	0.14	0.26	-0.034	0.73	0.86	0.12	0.24	0.4	0.15	0.13	0.22	0.086	0.42	0.82	-0.081	0.75	0.97	0.081	0.76	0.95	0.16	0.46	0.83	0.073	0.15	1	-0.063	0.64	0.88	0.12	0.39	0.81	0.18	0.16	0.37
ABHD14B	0.032	0.84	0.9	0.55	0.0018	0.0093	0.61	0.0006	0.0035	0.055	0.75	0.83	-0.25	0.087	0.44	0.41	0.18	0.89	-0.032	0.94	0.99	-0.44	0.11	0.47	-0.024	0.63	1	0.19	0.23	0.61	0.13	0.42	0.83	-0.055	0.71	0.86
ABHD15	-0.66	0.00022	0.0016	1.3	1.2e-12	3.3e-11	0.17	0.35	0.52	-1.1	2.6e-10	3.8e-09	-0.28	0.21	0.65	0.58	0.14	0.87	0.15	0.68	0.92	-0.44	0.24	0.65	-0.45	0.0002	0.0034	0.99	0.00028	0.013	-0.023	0.94	0.99	-1	0.00012	0.0021
ABHD16A	-0.0035	0.96	0.98	0.29	0.0011	0.0062	0.28	0.0015	0.0073	-0.0069	0.94	0.96	0.081	0.63	0.91	0.34	0.27	0.91	0.5	0.12	0.62	0.16	0.55	0.87	-0.0067	0.83	1	0.099	0.15	0.5	0.09	0.21	0.67	-0.0091	0.89	0.95
ABHD17A	0.24	0.12	0.23	0.048	0.82	0.91	0.43	0.038	0.1	0.38	0.064	0.13	0.12	0.65	0.91	0.39	0.31	0.92	0.6	0.16	0.67	0.21	0.58	0.88	0.063	0.28	1	-0.11	0.7	0.91	0.18	0.54	0.88	0.28	0.29	0.53
ABHD17B	-0.18	7.9e-06	8.9e-05	0.15	0.071	0.18	-0.19	0.026	0.076	-0.34	5.1e-05	0.00028	0.00013	1	1	-0.36	0.17	0.88	-0.39	0.16	0.67	-0.026	0.9	0.98	-0.058	0.17	1	-0.0025	0.98	0.99	-0.15	0.18	0.63	-0.14	0.16	0.37
ABHD17C	-0.0026	0.97	0.98	-0.26	0.0016	0.0082	-0.27	0.0012	0.0064	-0.0053	0.95	0.97	0.26	0.3	0.73	-0.77	0.053	0.73	-0.4	0.31	0.78	0.37	0.32	0.73	0.047	0.34	1	-0.14	0.32	0.69	-0.017	0.91	0.99	0.12	0.36	0.6
ABHD18	0.012	0.82	0.89	0.04	0.72	0.85	0.062	0.58	0.72	0.022	0.84	0.9	0.23	0.016	0.19	-0.038	0.88	0.99	0.42	0.064	0.53	0.46	0.017	0.18	0.056	0.12	1	0.018	0.83	0.95	0.15	0.092	0.49	0.13	0.11	0.29
ABHD2	-0.062	0.04	0.1	0.012	0.84	0.92	-0.11	0.061	0.15	-0.12	0.038	0.083	-0.002	0.98	1	-0.0014	0.99	1	-0.0054	0.98	1	-0.004	0.98	1	-0.072	0.032	1	0.14	0.075	0.36	-0.019	0.81	0.96	-0.15	0.036	0.14
ABHD3	-0.33	0.003	0.014	0.0066	0.97	0.99	-0.58	0.00046	0.0028	-0.58	0.00037	0.0016	0.087	0.55	0.88	0.14	0.63	0.95	0.31	0.32	0.79	0.17	0.53	0.86	-0.031	0.57	1	-0.023	0.92	0.98	-0.16	0.53	0.88	-0.14	0.56	0.77
ABHD4	-0.022	0.69	0.81	0.17	0.065	0.17	0.13	0.17	0.31	-0.042	0.64	0.75	0.097	0.57	0.89	-0.0016	0.99	1	0.17	0.63	0.91	0.17	0.58	0.88	-0.03	0.57	1	0.11	0.55	0.83	0.015	0.94	0.99	-0.097	0.59	0.79
ABHD5	-0.047	0.61	0.75	-0.27	0.03	0.092	-0.36	0.0038	0.016	-0.092	0.47	0.6	0.037	0.78	0.95	0.35	0.17	0.88	0.44	0.1	0.6	0.09	0.69	0.92	-0.074	0.15	1	0.1	0.49	0.81	-0.098	0.54	0.88	-0.2	0.17	0.39
ABHD6	0.11	0.083	0.18	0.057	0.59	0.77	0.27	0.011	0.04	0.21	0.045	0.096	0.039	0.77	0.95	-0.45	0.053	0.73	-0.4	0.094	0.59	0.042	0.85	0.97	0.12	0.018	0.09	-0.24	0.064	0.33	0.045	0.74	0.95	0.28	0.022	0.1
ABHD8	0.44	0.0022	0.01	-0.25	0.21	0.4	0.45	0.028	0.081	0.7	0.00055	0.0023	0.34	0.05	0.34	-0.0067	0.97	1	0.6	0.085	0.58	0.61	0.044	0.3	0.31	0.00019	0.0032	-0.4	0.054	0.3	0.32	0.13	0.57	0.73	0.0003	0.0042
ABI1	-0.027	0.45	0.61	-0.055	0.42	0.63	-0.11	0.11	0.24	-0.053	0.43	0.57	-0.051	0.64	0.91	-0.13	0.57	0.94	-0.24	0.33	0.8	-0.11	0.61	0.89	-0.0038	0.92	1	-0.074	0.43	0.77	-0.088	0.37	0.8	-0.013	0.89	0.95
ABI2	-0.013	0.76	0.85	-0.12	0.05	0.14	-0.14	0.018	0.056	-0.025	0.68	0.78	0.091	0.42	0.82	-0.14	0.57	0.94	0.021	0.94	0.99	0.17	0.46	0.83	0.029	0.43	1	-0.038	0.68	0.9	0.03	0.76	0.95	0.068	0.45	0.68
ABL1	0.038	0.41	0.57	0.14	0.012	0.046	0.22	0.00014	0.001	0.075	0.19	0.3	-0.1	0.34	0.76	0.17	0.49	0.93	-0.022	0.94	0.99	-0.19	0.38	0.78	-0.0078	0.85	1	0.14	0.18	0.54	0.13	0.24	0.7	-0.015	0.88	0.95
ABL2	0.018	0.66	0.78	0.074	0.31	0.52	0.11	0.13	0.27	0.036	0.62	0.73	0.086	0.5	0.85	-0.28	0.29	0.91	-0.14	0.62	0.91	0.15	0.55	0.87	0.022	0.62	1	0.065	0.56	0.84	0.12	0.29	0.74	0.058	0.59	0.79
ABLIM1	0.096	0.095	0.2	-0.35	1e-09	2e-08	-0.16	0.0059	0.023	0.19	0.0008	0.0032	0.36	0.24	0.67	-0.8	0.074	0.79	-0.32	0.44	0.85	0.48	0.27	0.68	0.14	0.033	0.14	-0.28	0.16	0.52	0.12	0.57	0.89	0.41	0.04	0.15
ABLIM2	0.27	0.0036	0.016	-0.35	0.024	0.078	0.14	0.35	0.53	0.49	0.0014	0.0051	0.3	0.058	0.36	-0.34	0.32	0.92	0.19	0.59	0.9	0.53	0.076	0.4	0.18	0.013	0.071	-0.37	0.081	0.37	0.12	0.59	0.9	0.49	0.017	0.082
ABLIM3	0.24	0.00032	0.0021	-0.53	7.6e-20	5e-18	-0.067	0.25	0.41	0.47	1.5e-15	4.3e-14	0.12	0.32	0.75	-0.16	0.55	0.94	0.056	0.85	0.97	0.22	0.37	0.77	0.093	0.089	1	-0.17	0.28	0.65	0.08	0.63	0.91	0.25	0.1	0.28
ABR	0.27	8.7e-13	4.8e-11	-0.18	0.0066	0.028	0.35	1e-07	1.6e-06	0.53	8.1e-16	2.4e-14	-0.066	0.55	0.88	-0.04	0.86	0.98	-0.17	0.51	0.87	-0.13	0.56	0.87	0.14	0.0013	0.014	-0.095	0.36	0.72	0.22	0.039	0.33	0.32	0.0015	0.014
ABRACL	-0.16	0.0037	0.016	0.068	0.53	0.71	-0.25	0.024	0.072	-0.31	0.0037	0.012	-0.19	0.28	0.71	-0.099	0.74	0.97	-0.44	0.21	0.71	-0.34	0.26	0.68	-0.16	0.00044	0.006	0.24	0.019	0.17	-0.099	0.36	0.8	-0.34	0.00067	0.0078
ABRAXAS1	-0.18	0.06	0.14	0.23	0.17	0.34	-0.088	0.6	0.75	-0.32	0.056	0.11	-0.38	0.00054	0.024	0.43	0.095	0.84	-0.28	0.3	0.77	-0.71	0.0017	0.047	-0.24	3.6e-05	0.00093	0.23	0.088	0.39	-0.3	0.042	0.34	-0.53	6.8e-05	0.0014
ABRAXAS2	-0.073	0.19	0.33	-0.081	0.38	0.59	-0.22	0.016	0.05	-0.14	0.12	0.21	-0.013	0.86	0.97	-0.15	0.35	0.92	-0.19	0.27	0.75	-0.036	0.8	0.95	-0.016	0.67	1	-0.15	0.066	0.34	-0.2	0.02	0.24	-0.048	0.54	0.75
ABT1	0.0066	0.89	0.94	0.13	0.12	0.27	0.14	0.089	0.2	0.013	0.88	0.92	-0.06	0.61	0.9	-0.0053	0.98	1	-0.12	0.66	0.92	-0.12	0.62	0.9	-0.037	0.46	1	0.077	0.6	0.86	-0.023	0.88	0.98	-0.1	0.48	0.7
ABTB1	0.31	0.15	0.28	0.33	0.14	0.3	0.78	0.00081	0.0044	0.45	0.054	0.11	0.11	0.73	0.94	0.34	0.4	0.92	0.51	0.25	0.74	0.17	0.68	0.92	0.077	0.19	1	-0.26	0.31	0.68	0.043	0.87	0.98	0.3	0.22	0.45
ABTB2	-0.052	0.27	0.43	9.3e-05	1	1	-0.1	0.28	0.45	-0.1	0.28	0.4	-0.08	0.5	0.86	0.18	0.5	0.93	0.035	0.89	0.98	-0.14	0.55	0.87	-0.017	0.71	1	-0.017	0.9	0.97	-0.065	0.64	0.92	-0.048	0.71	0.86
AC000403	0.18	0.31	0.47	-0.55	0.013	0.048	-0.29	0.2	0.35	0.27	0.23	0.35	-0.083	0.56	0.88	0.03	0.93	0.99	-0.12	0.72	0.94	-0.15	0.6	0.89	-0.014	0.78	1	-0.17	0.52	0.82	-0.24	0.38	0.81	-0.07	0.79	0.9
AC002546	0.12	0.24	0.39	-0.027	0.88	0.94	0.18	0.29	0.46	0.2	0.22	0.34	-0.27	0.16	0.58	-0.29	0.34	0.92	-0.81	0.018	0.35	-0.52	0.08	0.41	0.043	0.4	1	-0.24	0.1	0.42	-0.13	0.41	0.82	0.11	0.42	0.66
AC003002	0.15	0.63	0.76	-0.34	0.18	0.36	-0.21	0.41	0.58	0.12	0.61	0.72	0.31	0.22	0.65	0.22	0.52	0.93	0.72	0.09	0.58	0.5	0.19	0.59	0.073	0.17	1	-0.31	0.48	0.8	0.26	0.58	0.9	0.57	0.18	0.4
AC003035	-0.19	0.27	0.42	0.19	0.42	0.63	-0.061	0.8	0.89	-0.25	0.29	0.41	-0.6	0.11	0.49	-0.24	0.52	0.93	-1	0.028	0.41	-0.79	0.062		-0.074	0.1	1	0.92	0.078	0.36	0.11	0.83	0.97	-0.81	0.11	0.3
AC004023	-0.061	0.76	0.85	0.12	0.63	0.79	0.05	0.84	0.91	-0.072	0.78	0.85	-0.3	0.15	0.56	-0.11	0.71	0.96	-0.64	0.1	0.59	-0.53	0.13	0.5	-0.071	0.22	1	-0.0085	0.97	0.99	-0.28	0.24	0.69	-0.27	0.2	0.43
AC004147	0.25	0.33	0.49	-0.21	0.4	0.6	0.024	0.93	0.96	0.23	0.35	0.48	0.095	0.81	0.96	-0.016	0.99	1	0.094	0.85	0.97	0.11	0.81	0.96	0.029	0.5	1	0.097	0.84	0.95	0.4	0.41	0.82	0.3	0.5	0.72
AC004156	0.097	0.45	0.61	-0.25	0.22	0.41	-0.099	0.63	0.77	0.15	0.46	0.59	-0.36	0.022	0.22	0.23	0.53	0.93	-0.42	0.24	0.73	-0.64	0.033	0.26	-0.077	0.18	1	0.092	0.74	0.92	-0.27	0.37	0.8	-0.36	0.19	0.41
AC004158	-0.45	0.12	0.23	-0.78	8.8e-11	1.9e-09	-1.6	5.7e-39	1.2e-36	-0.85	1.8e-11	3e-10	0.97	0.07	0.39	-0.32	0.56	0.94	0.5	0.36	0.81	0.82	0.078	0.4	-0.12	0.083	0.25	0.75	0.025	0.2	0.16	0.64	0.92	-0.59	0.066	0.21
AC004233	0.33	0.0039	0.017	-0.41	0.032	0.099	0.14	0.44	0.61	0.55	0.0035	0.011	0.34	0.056	0.35	-0.18	0.65	0.96	0.41	0.28	0.76	0.59	0.068	0.37	0.28	0.00058	0.0074	-0.16	0.41	0.76	0.48	0.016	0.21	0.65	0.00056	0.0067
AC004477	0.36	0.06	0.14	-0.091	0.71	0.84	0.35	0.16	0.31	0.44	0.076	0.15	0.15	0.33	0.76	-0.06	0.88	0.99	0.2	0.56	0.88	0.27	0.38	0.78	0.19	0.02	0.096	-0.083	0.74	0.92	0.46	0.07	0.43	0.55	0.021	0.096
AC004540	0.21	0.024	0.069	-0.35	0.031	0.096	0.031	0.85	0.91	0.38	0.018	0.046	-0.016	0.92	0.98	0.24	0.46	0.93	0.22	0.51	0.87	-0.016	0.96	0.99	0.04	0.46	1	-0.045	0.84	0.96	0.11	0.63	0.92	0.16	0.47	0.7
AC004706	0.21	0.073	0.16	-0.13	0.48	0.68	0.22	0.24	0.4	0.35	0.057	0.12	0.11	0.55	0.88	0.0088	0.96	1	0.2	0.6	0.9	0.2	0.56	0.87	0.077	0.21	1	0.23	0.25	0.63	0.5	0.016	0.21	0.27	0.16	0.38
AC004754	0.24	0.33	0.49	-0.22	0.38	0.59	0.039	0.88	0.93	0.26	0.3	0.43	-0.53	0.036	0.28	0.63	0.16	0.88	-0.17	0.74	0.94	-0.8	0.046	0.31	-0.027	0.53	1	-0.041	0.92	0.98	-0.28	0.52	0.87	-0.24	0.55	0.76
AC004816	0.11	0.3	0.45	-0.49	4.2e-05	0.00034	-0.29	0.014	0.046	0.2	0.099	0.18	0.3	0.09	0.44	-0.5	0.15	0.88	0.0044	0.98	1	0.51	0.11	0.47	0.081	0.14	1	-0.15	0.37	0.73	0.083	0.63	0.92	0.23	0.15	0.36
AC004817	-0.029	0.9	0.94	0.16	0.52	0.71	0.13	0.6	0.74	-0.032	0.9	0.94	-0.29	0.58	0.89	0.39	0.38	0.92	0.14	0.66	0.92	-0.25	0.63		0.0058	0.79	1	-0.46	0.64		-0.16	0.88	0.98	0.3	0.76	0.89
AC004825	0.013	0.94	0.97	-0.29	0.2	0.38	-0.27	0.23	0.39	0.018	0.94	0.96	0.065	0.87	0.97	-0.73	0.12	0.85	-0.7	0.14	0.64	0.025	1	1	-0.0094	0.85	1	-0.12	0.66	0.89	-0.18	0.53	0.88	-0.058	0.83	0.92
AC004832	-0.6	0.2	0.35	-0.27	0.32	0.53	-0.64	0.006	0.024	-0.37	0.075	0.14	-0.54	0.56	0.88	-0.3	0.45	0.93	-0.48	0.16	0.67	-0.18	0.42	0.8	-0.036	0.086	1	-0.34	0.68	0.9	-1.8	0.036	0.32	-1.5	0.074	0.23
AC004835	-0.32	0.14	0.27	0.047	0.86	0.93	-0.32	0.19	0.34	-0.37	0.14	0.23	0.31	0.24	0.67	0.19	0.58	0.95	0.68	0.12	0.62	0.5	0.21	0.61	-0.017	0.73	1	0.16	0.69	0.9	0.032	0.94	0.99	-0.12	0.74	0.88
AC004922	-0.45	0.53	0.68	0.16	0.19	0.37	0.072	0.44	0.61	-0.092	0.59	0.71	-0.21	0.4	0.8	0.71	0.08	0.81	0.39	0.32	0.79	-0.32	0.42	0.8	-0.032	0.36	1	1.4	0.043	0.27	0.86	0.25	0.7	-0.57	0.4	0.64
AC004951	0.25	0.23	0.38	0.13	0.58	0.76	0.43	0.083	0.19	0.3	0.23	0.35	-0.61	0.00061	0.026	0.7	0.058	0.76	-0.33	0.4	0.83	-1	0.0015	0.044	-0.035	0.5	1	0.61	0.023	0.19	0.42	0.14	0.58	-0.19	0.46	0.69
AC004982	0.11	0.35	0.51	-0.13	0.5	0.7	0.052	0.79	0.88	0.18	0.35	0.48	-0.068	0.6	0.9	0.18	0.52	0.93	0.066	0.82	0.96	-0.12	0.65	0.91	0.082	0.18	1	-0.15	0.54	0.83	0.16	0.54	0.88	0.31	0.2	0.42
AC005014	0.018	0.93	0.96	0.078	0.75	0.87	0.097	0.7	0.82	0.02	0.94	0.96	-0.0071	0.98	1	-0.2	0.64	0.95	-0.22	0.62	0.91	-0.02	0.95	0.99	0.017	0.77	1	0.21	0.4	0.75	0.3	0.26	0.72	0.081	0.74	0.88
AC005082	-0.31	0.012	0.042	0.28	0.18	0.35	-0.21	0.32	0.49	-0.49	0.019	0.046	-0.81	0.16	0.57	-0.4	0.35	0.92	-1.1	0.014	0.31	-0.68	0.061	0.35	-0.034	0.39	1	0.14	0.78	0.94	-0.28	0.59	0.9	-0.41	0.4	0.64
AC005224	-0.49	0.013	0.042	-0.077	0.74	0.86	-0.77	0.00088	0.0048	-0.69	0.0026	0.0087	0.56	0.077	0.41	-0.17	0.8	0.97	0.59	0.22	0.72	0.77	0.081	0.41	0.082	0.018	1	-0.82	0.34		1.1	0.21		1.9	0.021
AC005261	0.057	0.51	0.66	0.24	0.055	0.15	0.35	0.0054	0.021	0.11	0.38	0.51	-0.19	0.41	0.81	0.33	0.42	0.92	0.038	0.9	0.98	-0.29	0.44	0.82	0.035	0.52	1	-0.17	0.48	0.8	-0.03	0.9	0.98	0.14	0.54	0.75
AC005304	0.21	0.13	0.25	-0.18	0.42	0.63	0.15	0.5	0.67	0.32	0.14	0.24	-0.045	0.75	0.94	5.7e-05	0.99	1	-0.083	0.8	0.96	-0.083	0.77	0.94	0.046	0.38	1	-0.075	0.67	0.89	0.067	0.71	0.94	0.14	0.4	0.63
AC005330	0.14	0.14	0.27	-0.18	0.28	0.48	0.062	0.71	0.82	0.24	0.14	0.24	0.46	0.0079	0.13	-0.12	0.77	0.97	0.7	0.048	0.49	0.83	0.0071	0.11	0.19	0.019	0.092	-0.14	0.58	0.85	0.42	0.098	0.5	0.55	0.019	0.089
AC005332	0.21	0.019	0.057	-0.064	0.69	0.83	0.32	0.042	0.11	0.38	0.014	0.037	0.77	0.024	0.22	0.38	0.23	0.9	1.6	0.0005	0.062	1.2	0.0046	0.088	0.13	0.05	0.18	-0.29	0.2	0.58	0.13	0.59	0.9	0.41	0.058	0.2
AC005393	0.3	0.13	0.25	-0.027	0.92	0.96	0.34	0.17	0.31	0.37	0.13	0.23	-0.02	0.95	0.99	0.26	0.55	0.94	0.24	0.59	0.89	-0.019	0.98	0.99	-0.0033	0.94	1	0.12	0.76	0.93	0.1	0.81	0.96	-0.019	0.96	0.98
AC005618	0.29	0.015	0.049	-0.29	0.15	0.32	0.18	0.36	0.54	0.47	0.019	0.047	0.46	0.036	0.28	-0.078	0.92	0.99	0.69	0.096	0.59	0.77	0.035	0.27	0.15	0.043	0.16	-0.14	0.63	0.88	0.41	0.16	0.61	0.54	0.046	0.17
AC005696	0.25	4.7e-05	0.00042	-0.13	0.26	0.46	0.35	0.0018	0.0089	0.47	1.9e-05	0.00012	-0.64	0.25	0.68	-0.021	0.86	0.98	-0.51	0.24	0.73	-0.49	0.23		0.19	9.4e-05	0.0019	-0.18	0.1	0.42	0.22	0.053	0.38	0.41	0.00015	0.0026
AC005702	-0.043	0.85	0.91	0.066	0.79	0.89	0.017	0.94	0.97	-0.048	0.85	0.9	-0.06	0.78	0.95	0.045	0.92	0.99	-0.052	0.9	0.98	-0.098	0.79	0.95	-0.00039	0.91	1	-1.4	0.61		-1.3	0.66		0.12	0.96
AC005833	0.18	0.27	0.42	-0.33	0.15	0.31	-0.072	0.75	0.85	0.26	0.26	0.38	0.075	0.81	0.96	-0.49	0.27	0.91	-0.42	0.35	0.81	0.076	0.88	0.98	0.072	0.2	1	-0.22	0.26	0.63	0.011	0.96	0.99	0.23	0.22	0.45
AC005972	0.42	0.06	0.14	-0.35	0.16	0.32	0.11	0.67	0.79	0.46	0.064	0.13	0.33	0.27	0.7	-0.91	0.033	0.66	-0.46	0.27	0.75	0.45	0.28	0.69	0.14	0.042	0.16	-0.23	0.59	0.85	0.59	0.18	0.62	0.83	0.046	0.17
AC006058	0.69	0.0012	0.0064	-0.62	0.011	0.041	0.2	0.45	0.62	0.81	0.00098	0.0038	0.84	0.00067	0.028	-0.62	0.18	0.88	0.65	0.16	0.67	1.3	0.0014	0.041	0.6	1.5e-05	0.00049	-1.1	0.0011	0.03	0.3	0.36	0.8	1.4	1.3e-05	0.00038
AC006213	0.21	0.05	0.12	-0.46	0.008	0.032	-0.078	0.64	0.78	0.38	0.027	0.064	0.55	0.027	0.24	-0.41	0.38	0.92	0.44	0.35	0.8	0.84	0.034	0.26	0.11	0.091	0.27	-0.41	0.17	0.53	0.052	0.87	0.98	0.46	0.11	0.3
AC006262	1.8	1.8e-05	0.00018	-0.64	0.0012	0.0065	0.48	0.099	0.21	1.1	8.6e-06	5.6e-05	0.77	0.079	0.42	-0.17	0.87	0.98	0.67	0.19	0.7	0.83	0.079	0.4	1	0.00018	0.0031	-1.2	0.092	0.39	1.3	0.077	0.45	2.5	0.00029	0.0041
AC006449	0.47	0.12	0.24	-0.01	0.98	0.99	0.4	0.13	0.25	0.4	0.12	0.2	-0.13	0.52	0.87	0.25	0.52	0.93	0.041	0.9	0.98	-0.21	0.56	0.87	0.24	0.015	0.078	-0.31	0.36	0.72	0.44	0.2	0.66	0.74	0.018	0.088
AC006453	-0.2	8.8e-06	9.8e-05	0.063	0.39	0.6	-0.33	1.4e-05	0.00013	-0.39	1.8e-07	1.6e-06	0.17	0.52	0.86	0.4	0.29	0.91	0.69	0.1	0.59	0.29	0.44	0.82	-0.047	0.4	1	0.39	0.062	0.33	0.22	0.3	0.75	-0.16	0.41	0.65
AC006486	-4.2			0.0015			-0.039			-0.04			-1.9	0.062	0.37	-0.086			-0.51			-0.43			-0.0051	0.09	1	-1	0.73	0.92	-12	0.00014	0.011	-11	0.00017	0.0028
AC006504	-0.22	0.053	0.13	0.12	0.53	0.72	-0.23	0.24	0.41	-0.35	0.071	0.14	0.36	0.052	0.34	-0.34	0.37	0.92	0.27	0.5	0.87	0.61	0.067	0.37	0.18	0.013	0.07	-0.44	0.028	0.21	0.03	0.88	0.98	0.47	0.015	0.076
AC006538	0.51	0.41	0.57	-0.21	0.16	0.33	-0.13	0.51	0.67	0.084	0.46	0.59	0.38	0.64	0.91	-0.096	0.83	0.98	0.086	0.86	0.97	0.18	0.65	0.91	0.013	0.28	1	-2.1	0.066	0.34	-1.3	0.26	0.72	0.76	0.48	0.7
AC006946	-0.54	0.022	0.066	0.85	0.00068	0.0041	0.17	0.46	0.63	-0.68	0.0066	0.019	-0.36	0.19	0.61	0.95	0.022	0.59	0.42	0.28	0.76	-0.54	0.18	0.58	-0.53	0.00022	0.0035	1.5	1.8e-08	7.8e-06	0.32	0.27	0.72	-1.2	2.5e-06	0.00011
AC007114	-0.25	0.26	0.42	0.1	0.69	0.83	-0.16	0.51	0.68	-0.27	0.29	0.42	-0.21	0.18	0.6	0.26	0.46	0.93	-0.11	0.77	0.95	-0.37	0.23	0.65	-0.12	0.071	0.23	0.075	0.76	0.93	-0.36	0.18	0.63	-0.44	0.073	0.23
AC007126	0.16	0.18	0.32	-0.23	0.26	0.46	0.023	0.91	0.95	0.25	0.21	0.33	0.035	0.79	0.95	0.032	0.91	0.99	0.099	0.75	0.94	0.067	0.8	0.95	0.11	0.054	0.19	-0.13	0.43	0.77	0.16	0.34	0.78	0.29	0.061	0.2
AC007220	-0.28	0.29	0.45	0.2	0.42	0.63	-0.05	0.84	0.91	-0.26	0.31	0.44	-0.27	0.35	0.77	0.11	0.85	0.98	-0.27	0.57	0.89	-0.38	0.37	0.77	-0.09	0.1	1	0.26	0.54	0.83	-0.41	0.37	0.8	-0.67	0.11	0.29
AC007249	0.039	0.83	0.9	0.084	0.73	0.85	0.13	0.58	0.73	0.05	0.84	0.89	-0.24	0.56	0.88	0.31	0.52	0.93	0.062	0.85	0.97	-0.25	0.61		-0.017	0.72	1	0.43	0.3	0.67	0.28	0.51	0.87	-0.15	0.7	0.86
AC007326	-0.29	0.49	0.65	-0.4	0.13	0.29	-0.6	0.016	0.051	-0.2	0.36	0.49	0.53	0.17	0.59	0.49	0.16	0.88	1.2	0.0066	0.23	0.73	0.1	0.45	0.019	0.58	1	0.25	0.74	0.92	0.65	0.43	0.83	0.4	0.58	0.78
AC007333	0.33	0.23	0.38	-0.36	0.15	0.31	-0.059	0.82	0.89	0.3	0.22	0.34	-0.15	0.7	0.93	-0.16	0.69	0.96	-0.34	0.47	0.85	-0.18	0.68		-0.015	0.72	1	0.0098	0.98	0.99	-0.13	0.77	0.96	-0.14	0.73	0.88
AC007342	0.41	0.12	0.23	-0.072	0.77	0.88	0.31	0.23	0.39	0.39	0.13	0.22	-0.018	0.93	0.98	0.45	0.2	0.89	0.44	0.23	0.73	-0.012	0.99	1	0.053	0.33	1	0.31	0.34	0.71	0.62	0.067	0.42	0.31	0.31	0.55
AC007383	-0.11	0.36	0.52	-0.1	0.57	0.75	-0.29	0.12	0.24	-0.18	0.32	0.45	-0.15	0.34	0.76	-0.27	0.32	0.92	-0.57	0.052	0.51	-0.3	0.23	0.65	-0.024	0.63	1	-0.25	0.073	0.35	-0.35	0.02	0.24	-0.092	0.5	0.72
AC007389	0.4	0.12	0.24	-0.028	0.92	0.96	0.37	0.16	0.3	0.39	0.13	0.22	-0.48	0.2	0.62	0.015	0.93	0.99	-0.55	0.24	0.73	-0.57	0.19	0.6	-0.15	0.031	0.13	0.52	0.28	0.65	-0.47	0.38	0.81	-0.99	0.039	0.15
AC007405	-0.12	0.64	0.76	-0.22	0.4	0.6	-0.34	0.18	0.32	-0.12	0.61	0.72	0.47	0.01	0.14	-0.14	0.75	0.97	0.68	0.07	0.55	0.82	0.011	0.14	0.085	0.12	1	-0.67	0.084	0.38	-0.12	0.77	0.96	0.56	0.14	0.34
AC007406	0.38	0.28	0.43	0.26	0.24	0.43	0.61	0.015	0.048	0.35	0.19	0.3	-0.14	0.48	0.85	-0.043	0.88	0.99	-0.28	0.47	0.85	-0.24	0.48	0.84	0.3	0.0037	0.029	-0.022	0.94	0.98	0.78	0.0083	0.15	0.8	0.0027	0.022
AC007495	-0.03	0.8	0.88	-0.16	0.4	0.6	-0.21	0.27	0.43	-0.05	0.79	0.86	-0.27	0.14	0.54	0.063	0.9	0.99	-0.41	0.28	0.76	-0.47	0.15	0.54	-0.098	0.075	1	0.15	0.35	0.71	-0.11	0.5	0.87	-0.27	0.091	0.26
AC007614	0.22	0.28	0.44	0.045	0.85	0.92	0.31	0.21	0.37	0.26	0.29	0.41	0.56	0.25	0.68	-0.32	0.53	0.93	0.18	0.77	0.95	0.5	0.28		0.096	0.1	1	0.089	0.84	0.96	0.82	0.069	0.43	0.73	0.081	0.24
AC007938	0.27	0.076	0.17	-0.43	0.055	0.15	-0.034	0.88	0.93	0.4	0.075	0.14	-0.57	0.04	0.3	0.13	0.86	0.98	-0.71	0.12	0.62	-0.84	0.038	0.28	-0.037	0.41	1	0.19	0.61	0.87	-0.097	0.81	0.96	-0.29	0.43	0.67
AC007998	-0.047	0.75	0.84	-0.16	0.45	0.66	-0.23	0.27	0.43	-0.075	0.72	0.81	0.023	0.88	0.98	-0.1	0.74	0.97	-0.068	0.83	0.96	0.037	0.9	0.98	-0.033	0.53	1	0.041	0.84	0.95	-0.075	0.72	0.94	-0.11	0.55	0.76
AC008014	-0.06	0.77	0.86	0.28	0.26	0.46	0.21	0.39	0.56	-0.068	0.79	0.86	-0.19	0.41	0.81	0.44	0.28	0.91	0.15	0.69	0.93	-0.29	0.45	0.82	-0.013	0.8	1	0.26	0.39	0.74	0.21	0.52	0.87	-0.058	0.84	0.93
AC008074	-0.0032	0.99	0.99	-0.21	0.38	0.59	-0.22	0.37	0.54	-0.0043	0.99	0.99	0.15	0.54	0.87	-0.47	0.25	0.91	-0.26	0.53	0.88	0.21	0.59	0.88	0.049	0.38	1	-0.28	0.25	0.63	-0.089	0.72	0.94	0.19	0.41	0.65
AC008115	0.23	0.19	0.34	-0.17	0.48	0.68	0.12	0.62	0.76	0.3	0.22	0.34	0.24	0.11	0.48	-0.46	0.14	0.87	-0.04	0.88	0.97	0.42	0.14	0.52	0.22	0.0041	0.031	-0.4	0.063	0.33	0.17	0.44	0.84	0.57	0.0056	0.037
AC008124	0.034	0.5	0.66	-0.12	0.18	0.35	-0.057	0.54	0.69	0.067	0.47	0.59	0.22	0.075	0.41	-0.22	0.43	0.92	0.18	0.52	0.87	0.4	0.1	0.45	0.12	0.017	0.086	-0.12	0.35	0.72	0.17	0.21	0.66	0.29	0.02	0.094
AC008393	-0.16	0.14	0.27	-0.035	0.84	0.92	-0.31	0.098	0.21	-0.27	0.14	0.24	0.2	0.37	0.78	0.49	0.15	0.88	0.86	0.022	0.38	0.37	0.26	0.68	0.0081	0.9	1	0.09	0.76	0.92	0.12	0.68	0.93	0.035	0.9	0.96
AC008443	0.27	0.019	0.059	-0.054	0.78	0.88	0.4	0.036	0.097	0.45	0.017	0.042	0.15	0.35	0.77	-0.29	0.39	0.92	-0.029	0.92	0.98	0.26	0.4	0.79	0.15	0.028	0.12	-0.005	0.98	0.99	0.4	0.038	0.32	0.41	0.023	0.1
AC008467	-0.026	0.93	0.96	0.35	0.15	0.31	0.33	0.18	0.32	-0.024	0.93	0.96	-0.35	0.1	0.47	0.21	0.64	0.95	-0.35	0.4	0.83	-0.56	0.12	0.5	-0.016	0.75	1	0.36	0.27	0.65	0.3	0.39	0.81	-0.06	0.85	0.93
AC008543	-0.28	0.14	0.26	0.51	0.03	0.093	0.13	0.58	0.72	-0.38	0.1	0.19	-0.0024	0.99	1	0.25	0.44	0.93	0.26	0.45	0.85	0.008	0.97	0.99	-0.029	0.19	1	1.6	0.18		0.32	0.8		-1.2	0.25
AC008555	0.3	0.23	0.38	-0.06	0.81	0.9	0.23	0.38	0.55	0.29	0.26	0.38	0.38	0.075	0.41	-0.79	0.032	0.65	-0.19	0.59	0.89	0.6	0.075	0.39	0.11	0.076	0.24	-0.57	0.0016	0.039	-0.23	0.21	0.66	0.34	0.055	0.19
AC008560	-0.14	0.15	0.28	-0.07	0.67	0.82	-0.32	0.052	0.13	-0.25	0.13	0.22	-0.19	0.4	0.8	-0.23	0.52	0.93	-0.57	0.15	0.67	-0.34	0.33	0.74	-0.057	0.3	1	-0.07	0.7	0.91	-0.26	0.17	0.61	-0.19	0.28	0.51
AC008567	0.13	0.51	0.66	-0.55	0.014	0.051	-0.37	0.098	0.21	0.18	0.42	0.55	0.22	0.28	0.72	-0.17	0.68	0.96	0.2	0.64	0.91	0.37	0.31	0.72	0.17	0.03	0.13	-0.75	0.016	0.15	-0.12	0.7	0.94	0.63	0.036	0.14
AC008736	-0.033	0.85	0.91	-0.098	0.68	0.82	-0.14	0.55	0.7	-0.045	0.85	0.9	0.13	0.51	0.86	-0.089	0.84	0.98	0.13	0.76	0.95	0.22	0.54	0.87	-0.036	0.22	1	0.49	0.52	0.82	-0.38	0.66	0.92	-0.87	0.25	0.48
AC008741	0.14	0.32	0.48	-0.13	0.55	0.73	0.075	0.73	0.84	0.21	0.35	0.48	0.059	0.59	0.89	-0.064	0.81	0.97	0.047	0.86	0.97	0.11	0.63	0.9	0.18	0.013	0.071	-0.35	0.081	0.37	0.11	0.61	0.91	0.46	0.018	0.085
AC008758	-3.9	0.046	0.12	0.037	0.69	0.83	-0.021	0.12	0.25	-0.058	0.054	0.11	1.9	0.13		-0.16	0.48		0.21	0.61		0.37	0.16		-0.0064	0.18	1	-0.75	0.75	0.92	-6.8	0.0079	0.15	-6.1	0.01	0.059
AC008764	0.14	0.34	0.5	0.084	0.7	0.84	0.29	0.21	0.36	0.2	0.37	0.5	0.2	0.29	0.72	0.22	0.49	0.93	0.58	0.11	0.6	0.36	0.25	0.67	0.046	0.38	1	0.088	0.59	0.85	0.23	0.17	0.62	0.14	0.35	0.59
AC008878	-0.7	0.016	0.052	-0.039	0.88	0.94	-0.76	0.0016	0.0077	-0.72	0.0025	0.0084	-21	2.4e-30	2.2e-26	0.21	0.042	0.71	#NUM!	1	1	-0.24	0.015	0.17	-0.087	0.099	1	0.58	0.25	0.62	-0.21	0.69	0.93	-0.79	0.1	0.29
AC008897	-0.01	0.96	0.98	-0.13	0.59	0.77	-0.14	0.56	0.71	-0.012	0.96	0.98	0.98	0.004	0.087	0.073	0.62	0.95	1.5	0.0012	0.098	1.4	0.00094	0.032	0.1	0.11	0.3	-0.42	0.24	0.62	0.1	0.77	0.96	0.52	0.12	0.32
AC008915	-0.12	0.67	0.79	0.46	0.062	0.16	0.34	0.16	0.3	-0.12	0.65	0.75	0.042	0.79	0.95	-0.042	0.91	0.99	0.03	0.94	0.99	0.072	0.82	0.96	-0.017	0.75	1	0.26	0.38	0.74	0.19	0.54	0.88	-0.066	0.81	0.92
AC009014	0.21	0.15	0.28	-0.23	0.29	0.5	0.074	0.74	0.85	0.31	0.16	0.27	0.86	0.17	0.59	-1.1	0.024	0.6	-0.5	0.3	0.77	0.57	0.18		0.046	0.16	1	-0.75	0.27	0.64	0.11	0.88	0.98	0.86	0.19	0.42
AC009041	0.25	0.0088	0.032	-0.42	0.0048	0.021	0.035	0.81	0.89	0.46	0.0022	0.0075	-0.074	0.7	0.93	0.26	0.47	0.93	0.14	0.69	0.93	-0.12	0.73	0.93	0.048	0.36	1	-0.34	0.25	0.62	-0.086	0.78	0.96	0.26	0.37	0.61
AC009055	-0.8	0.025	0.074	1.1	3.1e-05	0.00026	0.26	0.21	0.37	-0.83	0.0023	0.0078	0.2	0.55	0.88	-0.19	0.71	0.96	0.063	0.92	0.98	0.25	0.58	0.88	-0.074	0.13	1	1.5	0.0029	0.056	0.79	0.13	0.55	-0.68	0.15	0.35
AC009065	0.14	0.54	0.69	-0.21	0.41	0.62	-0.062	0.81	0.89	0.14	0.56	0.68	-0.3	0.15	0.56	0.16	0.73	0.97	-0.33	0.43	0.84	-0.49	0.18	0.58	0.035	0.23	1	0.28	0.76	0.93	1.4	0.16	0.6	1.1	0.21	0.44
AC009120	0.082	0.53	0.68	-0.1	0.64	0.8	0.024	0.91	0.95	0.12	0.56	0.68	-0.5	0.025	0.23	0.26	0.57	0.94	-0.54	0.19	0.7	-0.81	0.028	0.24	0.15	0.051	0.18	0.14	0.69	0.9	0.83	0.026	0.27	0.69	0.039	0.15
AC009163	0.22	0.026	0.074	-0.46	0.0033	0.016	-0.061	0.69	0.81	0.39	0.011	0.029	-0.098	0.6	0.9	0.032	0.94	0.99	-0.14	0.72	0.94	-0.17	0.62	0.89	0.091	0.1	1	-0.14	0.4	0.75	0.11	0.51	0.87	0.25	0.11	0.3
AC009237	-0.42	0.012	0.04	0.91	3.3e-06	3.4e-05	0.24	0.22	0.39	-0.68	0.00044	0.0019	-0.8	0.0048	0.096	0.73	0.14	0.87	-0.36	0.47	0.86	-1.1	0.011	0.14	-0.74	5.4e-05	0.0013	1.8	4.3e-07	0.0001	0.22	0.58	0.9	-1.6	2.6e-06	0.00011
AC009275	-0.3	0.22	0.37	0.74	0.0022	0.011	0.35	0.13	0.26	-0.39	0.11	0.2	-0.17	0.45	0.83	0.31	0.47	0.93	0.038	0.91	0.98	-0.27	0.49	0.84	-0.28	0.0069	0.045	0.8	0.0078	0.1	0.043	0.89	0.98	-0.76	0.0089	0.052
AC009283	0.18	0.084	0.18	-0.25	0.2	0.38	0.059	0.76	0.86	0.3	0.1	0.19	-0.1	0.43	0.82	-0.0076	0.97	1	-0.2	0.5	0.87	-0.19	0.45	0.82	0.04	0.44	1	-0.23	0.16	0.52	-0.12	0.49	0.86	0.11	0.48	0.7
AC009404	-0.17	0.11	0.22	0.17	0.35	0.56	-0.12	0.53	0.69	-0.29	0.12	0.2	0.39	0.036	0.28	-0.29	0.46	0.93	0.38	0.34	0.8	0.67	0.046	0.31	0.01	0.85	1	-0.14	0.58	0.85	-0.11	0.68	0.93	0.032	0.89	0.95
AC009414	0.23	0.11	0.22	-0.58	0.0022	0.011	-0.19	0.32	0.49	0.39	0.038	0.084	0.73	0.011	0.15	-1.2	0.0078	0.4	-0.1	0.74	0.94	1	0.0086	0.12	0.45	5e-05	0.0012	-0.84	0.001	0.03	0.16	0.53	0.88	1	5e-05	0.0011
AC009549	0.23	0.014	0.046	-0.5	0.00055	0.0034	-0.073	0.61	0.75	0.43	0.003	0.0099	0.39	0.0022	0.06	-0.19	0.54	0.94	0.55	0.064	0.53	0.73	0.0034	0.074	0.19	0.0016	0.015	-0.11	0.46	0.78	0.33	0.026	0.27	0.44	0.0016	0.015
AC009779	0.12	0.021	0.064	-0.13	0.24	0.43	0.1	0.37	0.54	0.23	0.036	0.081	0.0097	0.97	0.99	-0.45	0.29	0.91	-0.47	0.29	0.77	-0.016	0.95	0.99	0.037	0.49	1	0.011	0.95	0.98	0.13	0.49	0.86	0.12	0.49	0.71
AC009812	-0.16	0.28	0.44	0.38	0.088	0.21	0.14	0.52	0.68	-0.24	0.28	0.41	-0.14	0.61	0.9	-0.2	0.61	0.95	-0.42	0.34	0.8	-0.22	0.57	0.88	-0.096	0.14	1	0.48	0.032	0.23	0.17	0.47	0.85	-0.31	0.15	0.36
AC009902	0.017	0.93	0.96	-0.42	0.07	0.18	-0.4	0.091	0.2	0.028	0.9	0.94	0.4	0.42	0.82	-0.61	0.21	0.89	-0.27	0.55	0.88	0.34	0.48	0.84	0.042	0.45	1	-0.28	0.25	0.63	-0.1	0.68	0.93	0.18	0.46	0.69
AC009961	0.28	0.1	0.21	-0.35	0.14	0.3	0.032	0.9	0.94	0.38	0.11	0.19	-0.24	0.3	0.73	-0.37	0.29	0.91	-0.81	0.035	0.44	-0.44	0.19	0.59	0.022	0.66	1	-0.28	0.24	0.62	-0.2	0.43	0.83	0.085	0.72	0.87
AC010148	-0.0052	0.98	0.99	-0.19	0.46	0.67	-0.19	0.45	0.62	-0.0051	0.98	0.99	0.23	0.2	0.62	-0.29	0.44	0.93	0.089	0.83	0.96	0.38	0.26	0.67	0.025	0.63	1	-0.25	0.37	0.73	-0.14	0.65	0.92	0.12	0.67	0.84
AC010207	0.08	0.74	0.84	-0.25	0.32	0.53	-0.17	0.51	0.67	0.082	0.74	0.82	0.37	0.17	0.58	-0.14	0.81	0.97	0.41	0.38	0.82	0.55	0.18	0.59	0.025	0.58	1	-0.41	0.29	0.66	-0.24	0.56	0.89	0.18	0.63	0.82
AC010245	0.29	0.19	0.33	-0.05	0.84	0.92	0.27	0.29	0.46	0.32	0.2	0.32	-0.2	0.42	0.82	0.14	0.77	0.97	-0.17	0.71	0.93	-0.3	0.44	0.82	0.05	0.38	1	0.12	0.68	0.9	0.38	0.23	0.68	0.26	0.37	0.61
AC010327	0.0026	0.99	0.99	-0.046	0.84	0.92	-0.043	0.85	0.91	0.0029	0.99	0.99	0.001	0.99	1	0.21	0.53	0.93	0.22	0.52	0.87	0.012	0.96	0.99	-0.017	0.74	1	0.12	0.63	0.88	0.047	0.85	0.97	-0.069	0.77	0.89
AC010329	0.12	0.37	0.53	-0.35	0.069	0.18	-0.16	0.4	0.58	0.19	0.32	0.45	-0.2	0.11	0.48	0.2	0.51	0.93	-0.18	0.55	0.88	-0.38	0.14	0.52	-0.0011	0.98	1	-0.19	0.35	0.71	-0.2	0.34	0.78	-0.0096	0.96	0.98
AC010487	-0.0046	0.96	0.98	0.25	0.11	0.25	0.24	0.12	0.25	-0.0065	0.97	0.98	0.24	0.21	0.64	0.18	0.57	0.94	0.6	0.094	0.59	0.43	0.17	0.57	-0.0089	0.78	1	0.35	0.59	0.85	0.17	0.8	0.96	-0.18	0.77	0.89
AC010522	-0.02	0.93	0.96	0.22	0.37	0.58	0.2	0.41	0.58	-0.019	0.94	0.96	0.27	0.44	0.83	0.64	0.099	0.84	1	0.017	0.34	0.41	0.33	0.74	-0.019	0.7	1	0.48	0.19	0.55	0.37	0.34	0.78	-0.11	0.74	0.88
AC010536	0.039	0.8	0.88	0.16	0.49	0.68	0.21	0.35	0.52	0.056	0.8	0.87	-0.11	0.56	0.88	0.1	0.79	0.97	-0.083	0.84	0.97	-0.19	0.59	0.88	-0.014	0.79	1	0.38	0.047	0.28	0.34	0.095	0.49	-0.046	0.8	0.91
AC010615	1	1e-13	6.8e-12	-1.4	2.1e-17	1e-15	0.44	0.0039	0.017	1.8	3.7e-29	3.7e-27	0.46	0.053	0.35	-0.53	0.23	0.9	0.18	0.71	0.93	0.71	0.069	0.38	0.58	0.00022	0.0036	-0.91	0.029	0.22	0.55	0.2	0.65	1.5	0.00029	0.0041
AC010616	0.16	0.14	0.26	-0.3	0.074	0.19	-0.023	0.89	0.94	0.28	0.098	0.18	0.13	0.47	0.84	0.066	0.83	0.98	0.3	0.42	0.83	0.23	0.47	0.83	0.059	0.3	1	-0.27	0.23	0.61	-0.048	0.83	0.97	0.22	0.31	0.55
AC010618	0.28	0.085	0.18	-0.17	0.48	0.68	0.2	0.4	0.57	0.37	0.12	0.21	-0.0033	0.98	1	-0.14	0.66	0.96	-0.15	0.64	0.91	-0.014	0.96	0.99	0.14	0.038	0.15	-0.38	0.082	0.37	0.036	0.87	0.98	0.42	0.047	0.17
AC010624	0.28	0.022	0.066	-0.57	0.0017	0.0089	-0.078	0.66	0.79	0.49	0.0066	0.019	0.38	0.073	0.4	-0.52	0.2	0.89	0.099	0.84	0.97	0.61	0.092	0.43	0.3	0.00047	0.0062	-0.47	0.03	0.22	0.24	0.29	0.74	0.71	0.0007	0.008
AC010636	-0.33	0.17	0.3	0.067	0.8	0.89	-0.3	0.23	0.39	-0.36	0.14	0.24	0.27	0.46	0.84	0.88	0.026	0.61	1.3	0.0032	0.16	0.43	0.28	0.7	-0.053	0.19	1	0.51	0.37	0.73	-0.17	0.77	0.95	-0.68	0.21	0.44
AC010729	-0.5	0.16	0.29	-0.18	0.5	0.7	-0.54	0.024	0.072	-0.36	0.11	0.19	0.15	0.76	0.94	0.023	0.92	0.99	0.16	0.72	0.94	0.14	0.76		-0.044	0.25	1	0.3	0.62	0.87	-0.36	0.58	0.9	-0.66	0.26	0.5
AC010864	0.11	0.45	0.6	-0.12	0.57	0.75	0.038	0.87	0.92	0.16	0.46	0.59	0.27	0.41	0.81	0.47	0.22	0.89	0.88	0.047	0.49	0.41	0.33	0.73	0.017	0.74	1	0.052	0.88	0.96	0.16	0.66	0.92	0.1	0.75	0.88
AC010894	-0.045	0.84	0.91	-0.092	0.72	0.84	-0.14	0.58	0.73	-0.046	0.85	0.9	0.19	0.56	0.88	0.52	0.19	0.89	0.81	0.064	0.53	0.29	0.47	0.83	-0.033	0.5	1	0.037	0.91	0.97	-0.18	0.62	0.91	-0.21	0.51	0.73
AC010931	-0.11	0.29	0.44	-0.26	0.05	0.14	-0.46	0.00054	0.0032	-0.2	0.13	0.22	0.27	0.42	0.82	-0.84	0.062	0.76	-0.52	0.24	0.73	0.32	0.47	0.83	-0.02	0.69	1	-0.12	0.64	0.88	-0.24	0.38	0.8	-0.11	0.65	0.82
AC010969	0.21	0.046	0.12	-0.04	0.83	0.91	0.31	0.086	0.19	0.35	0.051	0.11	-0.21	0.32	0.74	-0.33	0.32	0.92	-0.73	0.046	0.49	-0.4	0.21	0.62	0.074	0.18	1	-0.2	0.25	0.62	0.015	0.94	0.99	0.22	0.2	0.42
AC010980	0.39	0.014	0.047	-0.078	0.74	0.86	0.47	0.039	0.1	0.55	0.016	0.04	0.19	0.21	0.63	-0.22	0.5	0.93	0.11	0.74	0.94	0.33	0.24	0.66	0.38	0.00045	0.006	-0.65	0.017	0.16	0.25	0.37	0.8	0.9	0.00055	0.0066
AC010997	0.42	0.02	0.061	-0.68	0.0029	0.014	-0.082	0.72	0.83	0.6	0.0081	0.023	0.63	0.18	0.6	0.077	0.66	0.96	0.73	0.13	0.63	0.66	0.17		0.16	0.029	0.13	-0.56	0.032	0.23	-0.02	0.94	0.99	0.54	0.032	0.13
AC011287	-0.34	0.25	0.4	0.35	0.17	0.34	0.06	0.79	0.88	-0.29	0.26	0.38	0.15	0.58	0.89	0.6	0.12	0.86	0.86	0.04	0.46	0.26	0.47	0.83	-0.081	0.15	1	0.39	0.31	0.68	-0.12	0.78	0.96	-0.51	0.17	0.39
AC011448	-0.0064	0.98	0.99	0.13	0.61	0.78	0.12	0.63	0.77	-0.0067	0.98	0.99	-0.2	0.22	0.65	0.26	0.46	0.93	-0.089	0.81	0.96	-0.35	0.26	0.68	0.011	0.85	1	0.05	0.85	0.96	0.1	0.72	0.94	0.05	0.84	0.93
AC011450	-0.68	0.0083	0.03	0.3	0.28	0.48	-0.33	0.16	0.31	-0.62	0.013	0.034	-0.4	0.14	0.55	0.79	0.068	0.78	0.2	0.58	0.89	-0.59	0.15	0.54	-0.4	0.001	0.011	0.39	0.23	0.61	-0.63	0.081	0.46	-1	0.0015	0.014
AC011455	-0.028	0.82	0.89	-0.092	0.65	0.8	-0.14	0.5	0.66	-0.045	0.82	0.88	-2.8	0.075	0.41	-0.0083	0.9		-0.21	0.074	0.56	-0.2	0.051		0.029	0.58	1	-0.31	0.14	0.48	-0.21	0.33	0.77	0.099	0.62	0.81
AC011462	-0.18	0.03	0.083	-0.037	0.77	0.88	-0.38	0.0042	0.018	-0.34	0.0098	0.027	0.3	0.29	0.72	0.33	0.37	0.92	0.8	0.063	0.53	0.48	0.23	0.64	-0.072	0.19	1	-0.16	0.38	0.74	-0.42	0.025	0.27	-0.26	0.13	0.33
AC011815	0.18	0.36	0.52	-0.25	0.3	0.5	-0.036	0.88	0.93	0.22	0.37	0.5	-0.46	0.11	0.5	0.19	0.75	0.97	-0.46	0.33	0.79	-0.65	0.12	0.5	0.071	0.25	1	0.21	0.41	0.76	0.5	0.052	0.37	0.3	0.2	0.43
AC011978	0.039	0.87	0.92	-0.086	0.73	0.86	-0.046	0.86	0.92	0.041	0.87	0.92	-0.11	0.74	0.94	-0.38	0.38	0.92	-0.55	0.23	0.73	-0.18	0.66	0.91	0.02	0.66	1	-0.36	0.34	0.71	-0.21	0.58	0.9	0.14	0.69	0.85
AC012065	0.052	0.86	0.92	0.52	0.032	0.098	0.58	0.019	0.058	0.058	0.83	0.88	-0.13	0.5	0.86	-0.16	0.64	0.95	-0.4	0.3	0.77	-0.24	0.48	0.84	0.046	0.15	1	-0.52	0.5	0.81	0.5	0.52	0.87	1	0.16	0.38
AC012074	0.22	0.057	0.14	-0.42	0.026	0.084	-0.045	0.81	0.89	0.37	0.046	0.098	0.17	0.6	0.89	-0.48	0.3	0.91	-0.27	0.54	0.88	0.21	0.65	0.91	0.098	0.089	1	-0.14	0.42	0.77	0.14	0.45	0.84	0.28	0.1	0.28
AC012184	2.6	0.032	0.088	-0.036	0.17	0.35	0.022	0.83	0.91	0.058	0.12	0.21	-0.13	0.74	0.94	0.63	0.14	0.87	0.48	0.25	0.73	-0.15	0.78	0.94	0.014	0.24	1	-2.6	0.077	0.36	-0.48	0.75	0.95	2.1	0.13	0.34
AC012306	-0.21	0.092	0.2	0.15	0.48	0.68	-0.18	0.39	0.56	-0.33	0.11	0.2	0.12	0.62	0.9	-0.46	0.25	0.91	-0.3	0.46	0.85	0.16	0.68	0.92	0.028	0.61	1	-0.06	0.77	0.93	0.032	0.88	0.98	0.092	0.64	0.82
AC012313	0.099	0.39	0.55	0.016	0.93	0.97	0.18	0.31	0.48	0.17	0.35	0.48	0.75	0.012	0.16	-0.94	0.042	0.71	0.11	0.89	0.98	1	0.014	0.16	0.38	0.0025	0.022	-0.73	0.038	0.25	0.26	0.47	0.85	0.99	0.0035	0.026
AC012360	-0.033	0.7	0.81	-0.099	0.52	0.71	-0.16	0.31	0.48	-0.059	0.7	0.8	-0.14	0.36	0.78	0.047	0.9	0.99	-0.2	0.54	0.88	-0.25	0.38	0.78	-0.022	0.16	1	1	0.51		-1.1	0.55		-2.1	0.19
AC012508	0.33	0.14	0.26	-0.32	0.2	0.39	0.036	0.9	0.94	0.35	0.16	0.26	0.22	0.27	0.7	0.048	0.86	0.98	0.43	0.28	0.76	0.38	0.28	0.69	0.084	0.12	1	-0.31	0.51	0.81	0.36	0.45	0.84	0.67	0.13	0.33
AC012557	-0.18	0.38	0.54	0.16	0.52	0.71	-0.041	0.87	0.93	-0.2	0.41	0.54	-0.14	0.53	0.87	-0.3	0.41	0.92	-0.56	0.16	0.67	-0.26	0.45	0.82	-0.066	0.22	1	-0.092	0.77	0.93	-0.49	0.14	0.57	-0.39	0.19	0.42
AC012615	0.0015	0.98	0.99	-0.068	0.65	0.81	-0.066	0.67	0.79	0.0027	0.99	0.99	0.12	0.23	0.66	-0.19	0.4	0.92	0.026	0.92	0.98	0.22	0.29	0.7	0.044	0.37	1	-0.21	0.12	0.45	-0.1	0.47	0.85	0.11	0.4	0.63
AC012617	0.53	3e-05	0.00028	-0.68	0.00037	0.0024	0.2	0.29	0.46	0.89	3.6e-06	2.6e-05	0.52	0.07	0.4	-0.082	0.95	1	0.69	0.14	0.64	0.77	0.066	0.37	0.23	0.012	0.067	-0.6	0.054	0.3	0.13	0.68	0.93	0.73	0.015	0.075
AC013391	-0.51	0.051	0.13	-0.1	0.69	0.83	-0.63	0.012	0.04	-0.52	0.031	0.072	-0.078	0.84	0.96	0.52	0.23	0.9	0.44	0.3	0.78	-0.084	0.89	0.98	-0.096	0.074	1	0.7	0.16	0.52	-0.15	0.78	0.96	-0.85	0.078	0.24
AC013394	-0.14	0.37	0.53	0.34	0.14	0.29	0.13	0.56	0.71	-0.2	0.36	0.49	0.1	0.65	0.91	-0.13	0.77	0.97	0.036	0.94	0.99	0.16	0.68	0.92	-0.038	0.5	1	0.49	0.029	0.22	0.35	0.14	0.57	-0.14	0.51	0.73
AC013652	-0.31	0.16	0.29	0.19	0.46	0.66	-0.18	0.47	0.64	-0.36	0.14	0.24	-0.12	0.49	0.85	-0.11	0.74	0.97	-0.33	0.36	0.81	-0.22	0.48	0.84	0.01	0.2	1	-3.2	0.075		-1.1	0.56		2.1	0.23
AC013731	0.4	0.037	0.098	-0.46	0.06	0.16	0.043	0.87	0.93	0.5	0.04	0.087	0.21	0.11	0.49	-0.043	0.91	0.99	0.35	0.25	0.74	0.39	0.13	0.51	0.35	0.00016	0.0029	-0.62	0.0092	0.11	0.2	0.4	0.82	0.82	0.00028	0.004
AC015726	0.069	0.66	0.78	-0.06	0.8	0.89	0.033	0.89	0.94	0.093	0.69	0.79	-0.46	0.2	0.63	-0.24	0.53	0.93	-0.86	0.065	0.53	-0.62	0.14	0.52	-0.022	0.63	1	-0.03	0.94	0.98	-0.22	0.59	0.9	-0.19	0.62	0.81
AC015813	0.13	0.38	0.54	0.2	0.32	0.53	0.41	0.041	0.11	0.21	0.29	0.42	0.51	0.16	0.57	0.45	0.2	0.89	1.2	0.009	0.27	0.73	0.095	0.44	0.022	0.11	1	-2.6	0.1		-0.084	0.96		2.5	0.1
AC015849	-0.33	0.22	0.37	-0.04	0.87	0.93	-0.34	0.17	0.31	-0.3	0.22	0.34	-0.18	0.42	0.82	0.45	0.26	0.91	0.18	0.63	0.91	-0.27	0.48	0.84	-0.096	0.11	1	0.26	0.48	0.8	-0.28	0.47	0.85	-0.54	0.13	0.32
AC015922	0.28	0.051	0.12	-0.018	0.94	0.97	0.4	0.067	0.16	0.42	0.055	0.11	-0.22	0.2	0.63	-0.18	0.55	0.94	-0.59	0.076	0.56	-0.42	0.15	0.54	0.097	0.12	1	-0.27	0.25	0.62	0.069	0.78	0.96	0.34	0.13	0.33
AC015961	0.1	0.55	0.7	-0.36	0.11	0.25	-0.21	0.35	0.52	0.15	0.51	0.64	0.28	0.21	0.65	-0.25	0.57	0.95	0.2	0.67	0.92	0.44	0.25	0.66	0.1	0.11	0.3	-0.17	0.49	0.8	0.19	0.45	0.84	0.35	0.12	0.32
AC015967	0.056	0.77	0.86	-0.15	0.55	0.73	-0.079	0.75	0.85	0.069	0.78	0.85	0.23	0.34	0.76	-0.35	0.41	0.92	-0.009	0.96	0.99	0.34	0.38	0.78	0.062	0.28	1	-0.12	0.65	0.88	0.14	0.61	0.91	0.27	0.31	0.55
AC016044	0.42	0.00062	0.0037	-0.82	1.2e-07	1.7e-06	-0.056	0.71	0.82	0.77	7.5e-07	6.1e-06	0.23	0.42	0.82	-0.44	0.33	0.92	-0.12	0.76	0.95	0.31	0.46	0.82	0.29	0.0033	0.027	-0.63	0.024	0.2	0.15	0.61	0.91	0.77	0.0038	0.028
AC016355	-0.32	0.19	0.33	0.28	0.29	0.49	-0.039	0.88	0.93	-0.31	0.22	0.34	-0.65	0.016	0.18	0.93	0.035	0.67	-0.032	0.98	0.99	-0.97	0.018	0.19	-0.14	0.05	0.18	0.67	0.084	0.38	-0.054	0.9	0.98	-0.72	0.052	0.18
AC016588	-0.13	5.1e-05	0.00045	0.14	0.043	0.12	-0.11	0.098	0.21	-0.25	0.00022	0.001	0.084	0.56	0.88	-0.42	0.14	0.87	-0.29	0.32	0.79	0.13	0.62	0.9	-0.06	0.23	1	0.1	0.47	0.79	-0.054	0.71	0.94	-0.16	0.25	0.49
AC016590	0.52	0.013	0.043	-0.26	0.29	0.49	0.35	0.18	0.33	0.6	0.016	0.04	0.44	0.16	0.58	0.19	0.55	0.94	0.83	0.069	0.55	0.64	0.13	0.51	0.22	0.024	0.11	-0.034	0.94	0.98	0.92	0.039	0.33	0.95	0.021	0.098
AC016705	0.11	0.14	0.27	-0.27	0.055	0.15	-0.06	0.67	0.79	0.21	0.13	0.23	-0.18	0.3	0.72	-0.01	0.95	0.99	-0.33	0.35	0.8	-0.32	0.3	0.71	-0.011	0.79	1	-0.11	0.64	0.88	-0.17	0.48	0.86	-0.063	0.78	0.9
AC016717	0.18	0.051	0.12	-0.05	0.77	0.88	0.27	0.11	0.24	0.31	0.059	0.12	0.52	0.088	0.44	-0.54	0.26	0.91	0.17	0.77	0.95	0.71	0.1	0.46	0.31	0.0014	0.014	-0.098	0.67	0.89	0.64	0.0071	0.14	0.74	0.00087	0.0094
AC016745	-0.24	0.33	0.48	0.082	0.75	0.87	-0.15	0.54	0.69	-0.24	0.35	0.48	-0.1	0.58	0.89	-0.098	0.77	0.97	-0.29	0.46	0.85	-0.19	0.58	0.88	0.0075	0.89	1	-0.17	0.57	0.84	-0.15	0.63	0.92	0.02	0.94	0.98
AC016747	-0.16	0.019	0.059	0.24	0.072	0.18	-0.058	0.67	0.8	-0.3	0.025	0.06	-0.12	0.38	0.79	0.34	0.24	0.9	0.13	0.65	0.92	-0.21	0.42	0.8	0.066	0.042	1	-0.81	0.4	0.75	0.97	0.33	0.78	1.8	0.056	0.19
AC016757	0.27	0.1	0.21	-0.15	0.51	0.71	0.21	0.39	0.56	0.36	0.13	0.22	-0.31	0.18	0.6	-0.46	0.17	0.88	-1	0.0041	0.18	-0.6	0.06	0.35	0.018	0.69	1	-0.58	0.067	0.34	-0.5	0.13	0.57	0.086	0.78	0.9
AC016820	-0.39	0.059	0.14	0.21	0.41	0.61	-0.24	0.32	0.5	-0.45	0.068	0.13	-0.52	0.47	0.84	0.51	0.16	0.88	0.17	0.44	0.85	-0.35	0.49	0.84	-0.045	0.067	1	1.7	0.043	0.27	0.12	0.89	0.98	-1.6	0.051	0.18
AC016957	-0.096	0.71	0.82	0.24	0.35	0.55	0.14	0.56	0.71	-0.094	0.72	0.81	0.42	0.082	0.42	-0.32	0.5	0.93	0.32	0.49	0.86	0.64	0.11	0.47	0.066	0.28	1	0.3	0.34	0.7	0.67	0.04	0.33	0.36	0.22	0.45
AC018521	0.23	0.42	0.58	0.037	0.87	0.93	0.24	0.35	0.53	0.2	0.44	0.57	-0.41	0.01	0.14	0.11	0.78	0.97	-0.64	0.055	0.52	-0.76	0.009	0.13	0.054	0.06	1	-0.84	0.45	0.78	1	0.37	0.8	1.9	0.078	0.24
AC018563	0.12	0.61	0.74	-0.96	1.4e-06	1.5e-05	-0.75	0.00013	0.00096	0.2	0.3	0.43	-0.86			0.2	0.46		-0.005	0.87		-0.21	0.51		-0.012	0.51	1	1.6	0.12	0.46	0.74	0.48	0.86	-0.86	0.38	0.62
AC018638	-0.0098	0.96	0.98	-0.033	0.89	0.95	-0.044	0.86	0.92	-0.012	0.96	0.98	-0.37	0.14	0.54	-0.11	0.72	0.96	-0.71	0.094	0.59	-0.6	0.11	0.47	0.075	0.14	1	-0.41	0.36	0.72	0.19	0.67	0.93	0.6	0.16	0.37
AC018645	0.13	0.093	0.2	-0.099	0.53	0.72	0.13	0.39	0.56	0.23	0.13	0.23	0.14	0.4	0.8	-0.17	0.63	0.95	0.075	0.84	0.97	0.25	0.43	0.81	0.1	0.081	0.25	-0.038	0.82	0.95	0.24	0.17	0.61	0.28	0.083	0.25
AC018647	-0.31	0.3	0.46	0.54	0.032	0.097	0.25	0.28	0.45	-0.29	0.27	0.4	-0.37	0.39	0.79	0.39	0.43		0.016	0.91	0.98	-0.37	0.44		-0.07	0.12	1	1.8	0.0012	0.032	0.89	0.12	0.54	-0.88	0.079	0.24
AC019069	-0.43	0.03	0.082	0.22	0.38	0.59	-0.28	0.25	0.41	-0.51	0.041	0.09	-0.14	0.72	0.94	0.58	0.18	0.89	0.42	0.31	0.78	-0.16	0.76	0.94	-0.1	0.088	0.26	1.1	0.015	0.15	0.29	0.53	0.88	-0.8	0.062	0.21
AC019117	0.16	0.72	0.83	-0.2	0.31	0.51	-0.15	0.47	0.64	0.046	0.77	0.84	1.7	0.031	0.26	-0.27	0.53	0.93	0.57	0.25	0.73	0.83	0.035	0.27	0.26	0.018	0.09	-0.082	0.83	0.95	0.8	0.046	0.35	0.88	0.016	0.08
AC019131	-0.1	0.53	0.68	0.37	0.1	0.24	0.22	0.33	0.5	-0.15	0.51	0.64	-0.066	0.75	0.94	-0.34	0.35	0.92	-0.48	0.21	0.72	-0.14	0.67	0.92	-0.0055	0.92	1	0.13	0.56	0.84	0.12	0.61	0.91	-0.013	0.95	0.98
AC019155	0.12	0.59	0.73	-0.36	0.15	0.31	-0.22	0.39	0.56	0.14	0.57	0.69	-0.0084	0.96	0.99	-0.22	0.53	0.93	-0.25	0.5	0.87	-0.028	0.92	0.98	0.048	0.38	1	-0.44	0.088	0.39	-0.23	0.39	0.81	0.21	0.41	0.64
AC020656	0.016	0.96	0.98	-0.27	0.29	0.49	-0.25	0.32	0.49	0.015	0.95	0.97	0.014	0.95	0.99	-0.093	0.82	0.98	-0.076	0.85	0.97	0.018	0.97	0.99	0.017	0.72	1	-0.36	0.33	0.7	-0.24	0.53	0.88	0.12	0.75	0.88
AC020661	0.16	0.3	0.46	-0.25	0.27	0.47	-0.028	0.9	0.94	0.22	0.33	0.46	-0.43	0.02	0.21	0.61	0.096	0.84	-0.1	0.81	0.96	-0.72	0.029	0.24	-0.056	0.29	1	0.17	0.58	0.85	-0.13	0.69	0.93	-0.3	0.31	0.55
AC020910	-0.18	0.25	0.4	0.28	0.22	0.42	0.027	0.9	0.94	-0.25	0.27	0.4	0.23	0.35	0.77	0.18	0.6	0.95	0.56	0.19	0.69	0.37	0.32	0.73	-0.031	0.59	1	-0.019	0.94	0.98	-0.16	0.55	0.88	-0.14	0.56	0.77
AC020915	0.028	0.64	0.77	-0.059	0.59	0.76	-0.0056	0.96	0.98	0.053	0.62	0.73	-0.06	0.63	0.91	-0.13	0.62	0.95	-0.25	0.36	0.81	-0.12	0.6	0.89	0.035	0.44	1	-0.12	0.32	0.69	-0.035	0.78	0.96	0.082	0.47	0.7
AC020916	-0.034	0.87	0.92	0.072	0.77	0.88	0.038	0.88	0.93	-0.034	0.89	0.93	0.14	0.53	0.87	0.19	0.61	0.95	0.43	0.3	0.78	0.24	0.52	0.85	-0.048	0.39	1	0.2	0.45	0.78	0.0014	1	1	-0.2	0.43	0.66
AC020928	1.5	6.1e-19	1.1e-16	-0.86	0.00011	0.00084	1.2	5.8e-07	7.8e-06	2	3.8e-17	1.3e-15	0.72	0.019	0.2	-1	0.026	0.61	-0.027	0.88	0.97	0.99	0.019	0.19	1.3	3.9e-14	2.7e-11	-1.9	4.1e-07	9.7e-05	0.87	0.016	0.21	2.7	7.6e-15	5e-12
AC021321	0.051	0.77	0.86	-0.34	0.14	0.3	-0.27	0.25	0.41	0.071	0.76	0.84	0.16	0.31	0.74	0.26	0.38	0.92	0.58	0.075	0.56	0.32	0.25	0.67	0.044	0.42	1	-0.21	0.4	0.75	-0.03	0.91	0.98	0.18	0.45	0.68
AC021683	-0.36	0.14	0.26	0.12	0.65	0.81	-0.24	0.32	0.5	-0.36	0.15	0.25	-0.72	0.0093	0.14	0.46	0.37	0.92	-0.57	0.22	0.72	-1	0.013	0.16	-0.33	0.0034	0.027	0.37	0.26	0.64	-0.56	0.12	0.54	-0.92	0.0046	0.033
AC021752	0.21	0.45	0.61	-0.19	0.43	0.64	-0.012	0.96	0.98	0.18	0.46	0.59	0.25	0.34	0.76	0.075	0.8	0.97	0.46	0.3	0.78	0.39	0.34	0.75	0.034	0.49	1	-0.083	0.83	0.95	0.17	0.68	0.93	0.25	0.5	0.72
AC022007	-0.17	0.057	0.14	0.11	0.52	0.71	-0.19	0.28	0.45	-0.3	0.083	0.16	-0.28	0.1	0.47	0.43	0.22	0.89	-0.047	0.92	0.98	-0.48	0.13	0.5	-0.1	0.094	0.27	0.28	0.17	0.53	-0.04	0.85	0.97	-0.32	0.1	0.29
AC022031	-0.12	0.57	0.71	0.17	0.5	0.69	0.031	0.9	0.94	-0.14	0.58	0.7	0.038	0.91	0.98	-0.11	0.82	0.98	-0.061	0.89	0.98	0.045	0.93	0.98	-0.082	0.16	1	0.68	0.052	0.3	0.21	0.56	0.89	-0.46	0.16	0.38
AC022075	-1.1	0.018	0.057	0.49	0.052	0.14	-0.11	0.53	0.69	-0.6	0.011	0.029	0.86	0.084	0.43	-0.67	0.16	0.88	0.073	0.98	0.99	0.74	0.1		-0.025	0.41	1	0.79	0.31	0.68	0.28	0.73	0.95	-0.51	0.49	0.71
AC022182	0.15	0.4	0.56	0.15	0.53	0.72	0.35	0.14	0.28	0.2	0.39	0.53	0.17	0.68	0.92	0.38	0.33	0.92	0.59	0.19	0.69	0.21	0.63		-0.015	0.71	1	0.62	0.24	0.62	0.47	0.4	0.82	-0.15	0.76	0.89
AC022400	0.12	0.55	0.69	0.032	0.89	0.95	0.18	0.46	0.63	0.15	0.54	0.67	-0.058	0.72	0.94	0.072	0.84	0.98	-0.029	0.94	0.99	-0.1	0.75	0.94	0.0086	0.87	1	0.041	0.88	0.97	0.086	0.76	0.95	0.044	0.86	0.94
AC022730	-1.8	1.4e-05	0.00015	1.6	2e-08	3e-07	0.005	0.87	0.93	-1.6	1.3e-08	1.4e-07	-0.062	0.8	0.96	-0.083	0.83	0.98	-0.18	0.68	0.92	-0.1	0.8	0.95	-0.99	9.7e-05	0.002	1.8	0.0028	0.056	-0.4	0.54	0.88	-2.2	0.00018	0.0029
AC022762	0.17	0.25	0.41	-0.094	0.68	0.82	0.15	0.52	0.68	0.24	0.29	0.41	-0.24	0.31	0.74	-0.078	0.81	0.97	-0.48	0.26	0.75	-0.4	0.29	0.71	0.013	0.78	1	-0.24	0.51	0.81	-0.16	0.68	0.93	0.082	0.81	0.92
AC022784	-2.8	6.5e-07	9.7e-06	2.9	7.7e-17	3.6e-15	0.019	0.65	0.78	-2.9	4.7e-19	2e-17	0.35	0.34	0.76	0.53	0.15	0.88	1	0.021	0.36	0.5	0.24	0.66	-1.4	0.00013	0.0024	3.4	9.3e-06	0.0011	0.39	0.64	0.92	-3	3.8e-05	0.0009
AC022893	-0.29	4.1e-05	0.00037	0.44	0.00013	0.00095	-0.1	0.37	0.55	-0.54	2.2e-06	1.6e-05	-0.26	0.24	0.67	-0.22	0.52	0.93	-0.69	0.082	0.57	-0.47	0.18	0.58	-0.18	0.011	0.062	0.23	0.23	0.61	-0.24	0.25	0.7	-0.47	0.013	0.07
AC022929	-0.019	0.82	0.89	-0.18	0.18	0.35	-0.21	0.11	0.23	-0.033	0.8	0.87	-0.022	0.9	0.98	0.39	0.25	0.91	0.37	0.3	0.77	-0.021	0.96	0.99	-0.059	0.26	1	0.69	0.045	0.27	0.29	0.42	0.83	-0.4	0.23	0.46
AC023055	0.56	0.17	0.3	-0.11	0.52	0.71	0.094	0.67	0.8	0.21	0.28	0.41	-0.14	0.6	0.9	0.4	0.35	0.92	0.21	0.61	0.9	-0.19	0.65	0.91	0.028	0.44	1	0.11	0.85	0.96	0.5	0.4	0.82	0.4	0.48	0.7
AC023632	-0.12	0.55	0.7	0.0067	0.98	0.99	-0.13	0.59	0.73	-0.14	0.57	0.69	-0.095	0.69	0.92	-0.37	0.32	0.92	-0.56	0.17	0.68	-0.19	0.59	0.89	0.0092	0.86	1	-0.21	0.38	0.73	-0.19	0.45	0.84	0.023	0.92	0.97
AC024337	3.4	1.8e-06	2.5e-05	-0.017	0.93	0.97	1.1	4.1e-05	0.00035	1.1	2.6e-05	0.00015	1.6	0.0062	0.11	-0.34	0.6	0.95	0.93	0.073	0.55	1.3	0.0061	0.1	0.022	0.0057	1	0.93	0.64	0.88	5.9	0.0018	0.064	5	0.0048	0.033
AC024560	0.31	0.044	0.11	-0.35	0.13	0.28	0.092	0.69	0.81	0.44	0.054	0.11	-0.65	0.047	0.32	0.45	0.41	0.92	-0.4	0.42	0.84	-0.84	0.057	0.34	0.16	0.018	0.088	-0.33	0.078	0.36	0.081	0.67	0.93	0.41	0.022	0.1
AC024610	0.25	0.29	0.44	-0.31	0.21	0.4	-0.052	0.84	0.91	0.26	0.29	0.42	-0.72			0.71	0.16	0.88	-0.11	0.91	0.98	-0.82	0.083	0.41	-0.049	0.17	1	0.65	0.25	0.63	-0.095	0.87	0.98	-0.74	0.17	0.39
AC025048	0.21	0.17	0.3	-0.07	0.76	0.87	0.23	0.31	0.49	0.3	0.19	0.3	0.11	0.61	0.9	0.4	0.27	0.91	0.6	0.12	0.62	0.21	0.54	0.86	0.093	0.13	1	-0.065	0.76	0.92	0.24	0.28	0.73	0.3	0.13	0.33
AC025165	0.21	0.16	0.3	-0.062	0.79	0.89	0.24	0.31	0.48	0.3	0.2	0.31	-0.18	0.28	0.71	0.028	0.96	1	-0.29	0.41	0.83	-0.32	0.3	0.71	0.032	0.55	1	-0.11	0.65	0.89	0.026	0.92	0.99	0.14	0.57	0.77
AC025181	-0.13	0.49	0.65	0.19	0.45	0.65	0.02	0.93	0.96	-0.16	0.5	0.63	0.077	0.71	0.93	0.5	0.14	0.87	0.66	0.068	0.54	0.16	0.61	0.89	-0.01	0.85	1	0.18	0.48	0.8	0.14	0.6	0.9	-0.04	0.87	0.94
AC025187	-0.49	0.11	0.22	-0.056	0.83	0.91	-0.47	0.055	0.14	-0.42	0.085	0.16	-0.32	0.4	0.8	-0.21	0.59	0.95	-0.61	0.19	0.7	-0.4	0.34	0.75	-0.25	0.011	0.063	0.061	0.84	0.96	-0.74	0.03	0.29	-0.8	0.011	0.059
AC025287	0.0015	0.99	1	0.027	0.91	0.96	0.029	0.91	0.95	0.002	0.99	1	-0.35	0.0079	0.13	0.52	0.08	0.81	-0.12	0.7	0.93	-0.64	0.014	0.16	-0.037	0.17	1	0.98	0.32		-0.3	0.79		-1.3	0.19
AC025539	-0.069	0.79	0.87	0.14	0.59	0.76	0.069	0.78	0.87	-0.066	0.8	0.86	-0.34	0.085	0.43	0.39	0.33	0.92	-0.18	0.68	0.92	-0.56	0.11	0.47	-0.023	0.65	1	0.18	0.6	0.86	0.041	0.91	0.99	-0.14	0.67	0.84
AC025594	0.25	2.1e-05	0.00021	-0.33	0.0037	0.017	0.13	0.24	0.4	0.47	3.8e-05	0.00022	0.078	0.77	0.95	-0.47	0.26	0.91	-0.38	0.37	0.81	0.091	0.84	0.97	0.12	0.051	0.18	-0.15	0.42	0.76	0.18	0.33	0.77	0.33	0.058	0.2
AC025754	-0.43	0.039	0.1	-0.0071	0.97	0.99	-0.51	0.036	0.097	-0.51	0.038	0.083	-0.2	0.5	0.86	-0.14	0.71	0.96	-0.43	0.35	0.8	-0.29	0.48	0.84	-0.23	0.009	0.055	0.22	0.41	0.76	-0.46	0.11	0.53	-0.67	0.011	0.06
AC026150	0.22	0.07	0.16	-0.21	0.31	0.51	0.14	0.5	0.66	0.35	0.088	0.16	0.29	0.47	0.84	0.23	0.51	0.93	0.59	0.2	0.7	0.36	0.43	0.81	-0.013	0.75	1	0.22	0.59	0.85	0.1	0.81	0.96	-0.12	0.76	0.89
AC026304	-0.22	0.37	0.53	-0.33	0.19	0.38	-0.58	0.02	0.063	-0.25	0.3	0.42	-0.4	0.063	0.37	0.41	0.34	0.92	-0.24	0.59	0.9	-0.64	0.083	0.41	-0.04	0.41	1	-0.4	0.22	0.59	-0.67	0.048	0.36	-0.27	0.38	0.62
AC026358	0.07	0.76	0.85	-0.23	0.36	0.57	-0.16	0.54	0.69	0.073	0.77	0.84	-0.22	0.42	0.82	0.12	0.83	0.98	-0.19	0.68	0.93	-0.31	0.46	0.83	-0.019	0.7	1	0.11	0.74	0.92	-0.007	0.98	1	-0.11	0.72	0.87
AC026401	-0.7	0.0003	0.002	0.24	0.33	0.54	-0.7	0.0026	0.012	-0.94	6.8e-05	0.00036	-0.29	0.26	0.69	0.6	0.16	0.88	0.18	0.63	0.91	-0.43	0.29	0.71	-0.61	6.8e-06	0.00027	0.77	0.015	0.15	-0.58	0.09	0.48	-1.4	1.5e-05	0.00044
AC026412	-0.13	0.48	0.63	0.13	0.59	0.76	-0.039	0.87	0.93	-0.17	0.48	0.61	-0.08	0.68	0.92	0.32	0.38	0.92	0.2	0.58	0.89	-0.12	0.72	0.93	-0.058	0.32	1	0.48	0.049	0.29	0.24	0.35	0.79	-0.24	0.3	0.54
AC026464	0.089	0.098	0.2	-0.25	0.0035	0.016	-0.075	0.38	0.55	0.17	0.041	0.09	0.068	0.49	0.85	-0.048	0.84	0.98	0.082	0.74	0.94	0.13	0.52	0.86	0.081	0.085	1	-0.19	0.11	0.44	0.0042	0.97	1	0.2	0.094	0.27
AC026471	0.21	0.38	0.54	-0.16	0.51	0.71	0.056	0.83	0.9	0.22	0.39	0.52	-0.14	0.56	0.88	0.9	0.013	0.47	0.69	0.06	0.52	-0.21	0.56	0.87	-0.014	0.77	1	0.18	0.57	0.84	0.097	0.77	0.96	-0.086	0.78	0.9
AC026790	0.19	0.39	0.55	-0.12	0.62	0.78	0.076	0.77	0.86	0.2	0.42	0.55	0.023	0.94	0.99	-0.12	0.78	0.97	-0.099	0.82	0.96	0.026	0.96	0.99	0.0087	0.85	1	0.24	0.54	0.83	0.3	0.45	0.84	0.066	0.86	0.94
AC026979	0.08	0.61	0.74	-0.16	0.49	0.69	-0.049	0.83	0.9	0.11	0.63	0.74	0.19	0.44	0.83	0.043	0.88	0.99	0.35	0.43	0.84	0.3	0.44	0.82	0.037	0.47	1	-0.14	0.68	0.9	0.086	0.81	0.96	0.23	0.49	0.71
AC027020	-0.078	0.6	0.74	0.21	0.35	0.56	0.099	0.66	0.79	-0.11	0.62	0.73	-0.8	0.062	0.37	0.36	0.55	0.94	-0.46	0.33	0.79	-0.82	0.067	0.37	-0.078	0.11	1	0.72	0.11	0.44	0.023	0.96	0.99	-0.7	0.11	0.3
AC027031	0.35	4.1e-06	5e-05	-0.5	6.6e-05	0.00051	0.16	0.18	0.33	0.66	9.6e-08	9.1e-07	0.027	0.86	0.97	0.091	0.77	0.97	0.15	0.66	0.92	0.055	0.85	0.97	0.11	0.082	0.25	-0.22	0.35	0.72	0.16	0.5	0.87	0.38	0.091	0.26
AC027243	-0.095	0.61	0.74	-0.26	0.26	0.46	-0.4	0.093	0.2	-0.13	0.57	0.69	0.16	0.7	0.93	-0.59	0.21	0.89	-0.44	0.35	0.8	0.15	0.77		-0.021	0.64	1	0.069	0.85	0.96	-0.091	0.81	0.96	-0.16	0.66	0.83
AC027287	-0.012	0.96	0.98	0.4	0.1	0.23	0.39	0.11	0.23	-0.015	0.95	0.97	-0.57	0.15	0.56	-0.35	0.39	0.92	-1.1	0.02	0.36	-0.74	0.072	0.38	-0.018	0.66	1	0.25	0.6	0.86	0.083	0.87	0.98	-0.17	0.71	0.86
AC027288	0.038	0.82	0.89	0.015	0.95	0.98	0.067	0.78	0.87	0.052	0.82	0.88	0.0041	0.98	1	-0.4	0.23	0.9	-0.42	0.23	0.72	-0.019	0.94	0.99	-0.078	0.02	1	2.2	0.02		0.093	0.93	0.99	-2.1	0.022	0.099
AC027307	0.12	0.17	0.31	-0.18	0.27	0.47	0.03	0.86	0.92	0.21	0.2	0.31	0.29	0.37	0.78	-0.52	0.26	0.91	-0.15	0.71	0.93	0.37	0.41	0.8	0.1	0.12	1	0.0011	1	1	0.32	0.14	0.57	0.32	0.11	0.3
AC027575	0.33	0.29	0.45	-0.51	0.04	0.12	-0.23	0.37	0.55	0.28	0.23	0.35	0.47	0.24	0.67	-0.86	0.073	0.79	-0.34	0.44	0.85	0.52	0.26	0.68	0.27	0.0094	0.057	-1.1	0.0019	0.043	-0.14	0.67	0.93	0.93	0.0057	0.038
AC027601	-0.089	0.69	0.8	0.19	0.46	0.66	0.086	0.73	0.84	-0.099	0.7	0.79	-0.34	0.036	0.29	0.29	0.42	0.92	-0.3	0.41	0.83	-0.59	0.056	0.34	-0.078	0.2	1	0.28	0.27	0.65	-0.017	0.95	0.99	-0.29	0.22	0.46
AC034102	-0.62			0.043			0.014			-0.028			-0.13	0.68	0.92	0.35	0.43	0.92	0.18	0.67	0.92	-0.17	0.71	0.93	-0.0051	0.7	1	1	0.55	0.83	0.53	0.77	0.96	-0.51	0.76	0.89
AC040977	0.18	0.58	0.72	-0.19	0.45	0.65	-0.048	0.85	0.91	0.14	0.57	0.69	0.16	0.52	0.86	-0.14	0.77	0.97	0.11	0.82	0.96	0.25	0.54	0.87	0.074	0.16	1	-0.38	0.38	0.73	0.18	0.69	0.93	0.56	0.18	0.4
AC044802	-0.058	0.78	0.86	-0.071	0.78	0.88	-0.14	0.57	0.72	-0.068	0.78	0.85	-0.33	0.12	0.51	-0.017	0.91	0.99	-0.58	0.16	0.67	-0.56	0.12	0.48	-0.083	0.16	1	0.089	0.76	0.93	-0.3	0.32	0.77	-0.39	0.17	0.38
AC046168	0.092	0.75	0.84	-0.23	0.35	0.56	-0.15	0.55	0.7	0.08	0.74	0.82	-0.23	0.38	0.78	0.49	0.26	0.91	0.15	0.69	0.93	-0.33	0.42	0.8	-0.034	0.44	1	0.078	0.85	0.96	-0.23	0.61	0.91	-0.3	0.46	0.69
AC048341	-0.13	0.21	0.36	-0.19	0.2	0.38	-0.42	0.0039	0.017	-0.24	0.11	0.19	-0.6	0.0042	0.09	0.27	0.54	0.94	-0.73	0.069	0.55	-1	0.0042	0.083	-0.26	0.0043	0.032	0.21	0.41	0.76	-0.49	0.072	0.43	-0.7	0.0053	0.036
AC055713	0.036	0.82	0.89	-0.037	0.87	0.93	0.014	0.95	0.97	0.052	0.82	0.88	-0.0027	0.99	1	0.42	0.21	0.89	0.43	0.21	0.71	0.014	0.95	0.99	0.0033	0.95	1	0.013	0.95	0.98	0.027	0.91	0.99	0.013	0.95	0.98
AC058822	0.067	0.85	0.91	0.58	0.015	0.054	0.64	0.0074	0.028	0.066	0.8	0.87	-0.44	0.53	0.87	0.1	0.87		-0.14	0.73	0.94	-0.24	0.55		-0.016	0.55	1	2.3	0.0015	0.038	1.7	0.022	0.25	-0.6	0.38	0.62
AC060780	0.1	0.049	0.12	-0.24	0.0092	0.036	-0.031	0.73	0.84	0.2	0.024	0.057	0.0042	0.97	0.99	0.065	0.81	0.98	0.076	0.79	0.95	0.012	0.96	0.99	0.088	0.1	1	-0.2	0.19	0.56	0.032	0.84	0.97	0.23	0.12	0.31
AC060834	-1.1	0.00092	0.0052	-0.083	0.75	0.87	-1.2	1.3e-06	1.7e-05	-1.1	4.7e-06	3.2e-05	1.6	0.076	0.41	-0.75	0.037	0.68	-0.23	0.59	0.9	0.52	0.086	0.42	-0.00037	0.98	1	-1.1	0.19	0.56	-1.2	0.14	0.58	-0.17	0.83	0.92
AC061975	0.88	0.0017	0.0085	-0.17	0.45	0.65	0.58	0.03	0.085	0.75	0.0036	0.011	-0.48	0.36		0.084	0.94		-0.3	0.5		-0.38	0.38		0.068	0.13	1	0.055	0.91	0.97	0.79	0.14	0.57	0.73	0.13	0.33
AC064836	0.24	0.084	0.18	-0.45	0.035	0.11	-0.066	0.75	0.85	0.38	0.071	0.14	-0.073	0.74	0.94	-0.063	0.86	0.98	-0.19	0.65	0.92	-0.12	0.74	0.93	0.052	0.35	1	-0.25	0.35	0.71	-0.016	0.95	0.99	0.23	0.36	0.6
AC067773	-0.19	0.46	0.61	-1	5.6e-13	1.6e-11	-1.4	9.1e-21	5.1e-19	-0.34	0.026	0.061	0.61	0.18	0.59	-0.21	0.74	0.97	0.41	0.44	0.84	0.62	0.19	0.59	-0.041	0.37	1	0.29	0.48	0.8	-0.067	0.88	0.98	-0.36	0.37	0.61
AC067931	0.15	0.43	0.59	-0.23	0.36	0.57	-0.04	0.87	0.92	0.19	0.44	0.58	-0.42	0.13	0.52	0.41	0.39	0.92	-0.18	0.72	0.94	-0.59	0.16	0.55	-0.039	0.42	1	0.39	0.28	0.65	0.1	0.78	0.96	-0.29	0.42	0.65
AC068152	0.045	0.85	0.91	-1.3	3.3e-25	3.4e-23	-1.2	1.8e-22	1.1e-20	0.082	0.52	0.64	-0.04	0.76	0.94	-0.33	0.18	0.88	-0.43	0.096	0.59	-0.1	0.64	0.9	-0.023	0.58	1	-0.82	5.3e-05	0.0042	-0.98	3.6e-06	0.00081	-0.16	0.42	0.66
AC068282	0.26	0.25	0.4	-0.37	0.14	0.3	-0.077	0.76	0.86	0.29	0.24	0.35	-0.9	0.0078	0.13	0.45	0.43	0.92	-0.69	0.14	0.65	-1.1	0.0084	0.12	-0.032	0.43	1	-0.27	0.53	0.82	-0.57	0.21	0.67	-0.29	0.48	0.7
AC068338	-0.02	0.92	0.95	-0.2	0.41	0.62	-0.23	0.36	0.53	-0.024	0.92	0.95	-0.42	0.078	0.41	0.3	0.53	0.93	-0.35	0.44	0.84	-0.64	0.098	0.45	-0.036	0.51	1	-0.064	0.79	0.94	-0.22	0.4	0.82	-0.15	0.52	0.74
AC068473	-0.097	0.18	0.32	0.0033	0.98	0.99	-0.18	0.18	0.33	-0.18	0.17	0.28	-0.11	0.49	0.85	0.28	0.38	0.92	0.098	0.75	0.94	-0.18	0.53	0.86	-0.04	0.45	1	0.00045	1	1	-0.14	0.49	0.86	-0.14	0.45	0.68
AC068533	0.064	0.77	0.86	-0.2	0.43	0.63	-0.13	0.61	0.75	0.072	0.77	0.84	-0.0063	0.97	0.99	0.047	0.89	0.99	0.039	0.91	0.98	-0.0087	0.98	0.99	0.033	0.52	1	-0.28	0.4	0.75	-0.086	0.8	0.96	0.19	0.54	0.75
AC068580	0.17	0.15	0.28	0.15	0.36	0.57	0.44	0.007	0.027	0.29	0.074	0.14	0.16	0.5	0.86	0.52	0.15	0.87	0.82	0.039	0.45	0.29	0.4	0.79	0.034	0.54	1	0.27	0.15	0.51	0.38	0.048	0.36	0.12	0.51	0.73
AC068620	-0.29	0.24	0.4	0.054	0.84	0.92	-0.23	0.36	0.53	-0.28	0.26	0.38	0.11	0.55	0.88	0.32	0.34	0.92	0.54	0.14	0.65	0.21	0.5	0.84	-0.056	0.33	1	0.21	0.48	0.8	-0.057	0.86	0.97	-0.27	0.35	0.59
AC068631	0.056	0.7	0.81	-0.2	0.32	0.53	-0.12	0.57	0.72	0.086	0.68	0.78	-0.058	0.77	0.95	0.18	0.62	0.95	0.091	0.8	0.96	-0.09	0.8	0.95	-0.012	0.81	1	-0.098	0.7	0.91	-0.16	0.55	0.89	-0.058	0.81	0.92
AC068756	-0.41	0.026	0.075	0.27	0.27	0.47	-0.25	0.29	0.46	-0.53	0.03	0.068	-0.19	0.85	0.97	-0.0096	0.95	0.99	-0.072	0.82	0.96	-0.063	0.84	0.97	-0.018	0.4	1	-0.063	0.95	0.98	-0.93	0.35	0.79	-0.87	0.35	0.59
AC068790	-0.077	0.66	0.78	-0.058	0.81	0.9	-0.16	0.5	0.66	-0.1	0.66	0.76	0.11	0.7	0.93	-0.2	0.65	0.96	-0.056	0.89	0.98	0.15	0.73	0.93	-0.018	0.58	1	0.44	0.55	0.84	0.063	0.94	0.99	-0.37	0.6	0.79
AC068870	-0.14	0.49	0.65	-0.071	0.78	0.88	-0.23	0.35	0.53	-0.16	0.52	0.64	-0.75	0.002	0.056	0.77	0.089	0.83	-0.37	0.44	0.85	-1.1	0.0043	0.083	-0.21	0.019	0.092	0.26	0.53	0.82	-0.66	0.16	0.6	-0.93	0.025	0.11
AC068944	-0.57	5e-06	5.9e-05	0.51	0.018	0.061	-0.37	0.082	0.18	-0.88	3.8e-05	0.00021	0.071	0.74	0.94	0.16	0.66	0.96	0.29	0.47	0.86	0.13	0.72	0.93	-0.27	0.0042	0.032	0.74	0.0012	0.032	0.085	0.73	0.94	-0.66	0.0028	0.022
AC069208	-0.55	0.047	0.12	0.12	0.66	0.81	-0.37	0.12	0.25	-0.49	0.046	0.098	0.32	0.28	0.71	0.0097	0.91	0.99	0.46	0.33	0.79	0.45	0.3	0.71	-0.12	0.08	0.25	0.44	0.25	0.62	-0.17	0.66	0.93	-0.61	0.094	0.27
AC069277	-0.6	0.044	0.11	0.54	0.039	0.12	0.013	0.93	0.96	-0.52	0.045	0.096	-1.2	0.055	0.35	0.35	0.59	0.95	-0.4	0.27	0.75	-0.75	0.056	0.34	-0.48	0.0035	0.028	0.85	0.21	0.58	-1	0.15	0.59	-1.9	0.0044	0.032
AC069503	-0.25	0.17	0.3	0.02	0.94	0.97	-0.3	0.21	0.37	-0.32	0.18	0.29	-0.37	0.11	0.48	0.088	0.88	0.99	-0.51	0.23	0.73	-0.59	0.11	0.47	-0.079	0.18	1	-0.047	0.87	0.96	-0.42	0.16	0.61	-0.37	0.18	0.4
AC069544	0.037	0.45	0.61	-0.024	0.81	0.9	0.047	0.63	0.76	0.071	0.46	0.59	0.035	0.67	0.92	0.027	0.89	0.99	0.099	0.64	0.91	0.072	0.68	0.92	0.035	0.44	1	-0.16	0.73	0.92	0.17	0.72	0.94	0.33	0.46	0.68
AC073046	0.055	0.73	0.83	0.2	0.38	0.59	0.28	0.22	0.39	0.078	0.73	0.82	-0.11	0.68	0.92	-0.28	0.48	0.93	-0.47	0.28	0.76	-0.19	0.62	0.9	-0.026	0.62	1	0.38	0.13	0.48	0.28	0.3	0.74	-0.1	0.66	0.83
AC073107	0.067	0.71	0.82	-0.08	0.74	0.86	0.0027	0.99	0.99	0.083	0.73	0.82	0.066	0.6	0.9	0.055	0.84	0.98	0.18	0.55	0.88	0.13	0.62	0.9	0.061	0.29	1	-0.11	0.63	0.88	0.11	0.64	0.92	0.21	0.31	0.55
AC073195	0.21	0.26	0.42	-0.19	0.43	0.64	0.068	0.79	0.88	0.26	0.29	0.41	0.09	0.66	0.92	0.064	0.85	0.98	0.22	0.59	0.89	0.15	0.66	0.91	0.0063	0.92	1	-0.16	0.5	0.81	-0.14	0.57	0.89	0.017	0.94	0.98
AC073283	-0.26	0.093	0.2	0.092	0.69	0.83	-0.28	0.22	0.39	-0.37	0.1	0.19	0.74	0.032	0.27	-0.31	0.59	0.95	0.64	0.21	0.71	0.95	0.036	0.27	-0.085	0.15	1	-0.11	0.68	0.9	-0.53	0.059	0.4	-0.42	0.11	0.29
AC073316	0.18	0.26	0.41	-0.28	0.22	0.41	-0.018	0.93	0.96	0.26	0.25	0.38	-0.026	0.93	0.98	0.093	0.83	0.98	0.06	0.89	0.98	-0.034	0.94	0.99	-0.012	0.44	1	-0.35	0.78		-1.4	0.31		-1.1	0.4
AC073335	0.059	0.71	0.82	0.21	0.34	0.54	0.3	0.18	0.33	0.087	0.7	0.79	-0.48	0.0057	0.11	0.96	0.0021	0.22	0.12	0.67	0.92	-0.84	0.0028	0.065	-0.053	0.36	1	0.44	0.042	0.27	0.24	0.3	0.75	-0.2	0.32	0.57
AC073389	0.092	0.68	0.8	0.16	0.53	0.71	0.26	0.31	0.48	0.1	0.7	0.79	-0.067	0.78	0.95	0.5	0.2	0.89	0.41	0.3	0.78	-0.089	0.83	0.96	0.031	0.56	1	0.46	0.15	0.51	0.65	0.052	0.37	0.19	0.52	0.73
AC073610	0.22	0.26	0.42	-0.3	0.21	0.4	-0.032	0.89	0.94	0.27	0.26	0.38	0.46	0.026	0.24	-0.099	0.87	0.98	0.68	0.091	0.58	0.78	0.026	0.23	0.18	0.018	0.09	-0.54	0.01	0.12	-0.053	0.81	0.96	0.49	0.016	0.079
AC073896	0.026	0.89	0.94	-0.097	0.68	0.82	-0.062	0.79	0.88	0.035	0.88	0.92	0.26	0.21	0.64	0.39	0.22	0.89	0.87	0.015	0.32	0.47	0.13	0.5	0.035	0.53	1	-0.076	0.76	0.93	0.068	0.79	0.96	0.14	0.55	0.76
AC074135	-0.44	3.2e-06	4.1e-05	0.22	0.17	0.35	-0.56	0.00064	0.0037	-0.78	1.6e-06	1.2e-05	0.12	0.65	0.91	-0.13	0.77	0.97	0.046	0.93	0.98	0.18	0.67	0.91	-0.13	0.07	0.23	0.44	0.13	0.47	-0.056	0.85	0.97	-0.5	0.078	0.24
AC074138	0.24	0.18	0.32	-0.28	0.26	0.46	0.035	0.89	0.94	0.31	0.2	0.31	0.25	0.25	0.68	-0.25	0.55	0.94	0.15	0.74	0.94	0.4	0.29	0.7	0.19	0.021	0.1	-0.31	0.26	0.64	0.28	0.33	0.78	0.58	0.027	0.12
AC074286	0.18	0.48	0.63	-0.19	0.44	0.64	-0.027	0.91	0.95	0.17	0.5	0.63	0.057	0.88	0.98	-0.46	0.31	0.92	-0.42	0.37	0.81	0.045	0.95	0.99	0.013	0.74	1	-0.31	0.49	0.81	-0.2	0.67	0.93	0.11	0.8	0.91
AC074387	0.7	0.13	0.25	-0.72	0.0021	0.011	-0.28	0.3	0.47	0.43	0.036	0.081	0.45	0.078	0.41	-0.38	0.42	0.92	0.29	0.55	0.88	0.67	0.1	0.45	0.066	0.067	1	-1.5	0.003	0.058	-0.47	0.35	0.79	1	0.036	0.14
AC078845	-0.27	0.041	0.11	0.46	0.025	0.08	0.03	0.88	0.93	-0.43	0.035	0.078	0.44	0.19	0.61	-0.89	0.055	0.74	-0.33	0.44	0.85	0.56	0.21	0.62	0.024	0.58	1	-0.17	0.7	0.91	0.05	0.91	0.99	0.22	0.61	0.8
AC078846	-0.067	0.52	0.67	-0.16	0.32	0.53	-0.28	0.092	0.2	-0.12	0.48	0.61	-0.17	0.34	0.77	0.27	0.46	0.93	-0.019	0.97	0.99	-0.28	0.38	0.78	-0.058	0.3	1	0.13	0.59	0.85	-0.098	0.69	0.93	-0.22	0.32	0.56
AC078880	0.17	0.54	0.69	-0.17	0.49	0.69	-0.013	0.96	0.98	0.16	0.52	0.65	1	0.13		-1	0.021		-0.45	0.34		0.6	0.14		0.026	0.11	1	-2.2	0.032		-0.82	0.4	0.82	1.4	0.17	0.39
AC079062	-2	1.8e-05	0.00018	2.6	9.5e-19	5.4e-17	0.19	0.24	0.4	-2.5	1.3e-18	5.4e-17	0.19	0.5	0.86	0.41	0.3	0.91	0.71	0.1	0.6	0.3	0.44	0.82	-0.95	0.0013	0.013	3.1	1.1e-06	0.00023	0.9	0.18	0.63	-2.2	0.00025	0.0037
AC079341	-0.082	0.64	0.77	-0.048	0.84	0.92	-0.16	0.51	0.67	-0.11	0.65	0.76	-0.018	0.92	0.98	-0.18	0.59	0.95	-0.22	0.53	0.88	-0.043	0.88	0.98	0.035	0.52	1	-0.25	0.29	0.66	-0.12	0.63	0.91	0.13	0.56	0.77
AC079466	-0.14	0.31	0.47	-0.022	0.92	0.96	-0.23	0.29	0.47	-0.21	0.34	0.47	-0.27	0.17	0.58	0.068	0.89	0.99	-0.39	0.32	0.79	-0.46	0.18	0.58	-0.074	0.19	1	0.08	0.66	0.89	-0.14	0.46	0.85	-0.22	0.21	0.44
AC079610	0.17	0.18	0.31	0.027	0.89	0.95	0.3	0.16	0.3	0.27	0.19	0.3	-0.09	0.54	0.88	0.22	0.48	0.93	0.064	0.83	0.96	-0.16	0.59	0.88	0.071	0.21	1	0.096	0.59	0.85	0.32	0.082	0.46	0.22	0.18	0.4
AC079922	0.22	0.22	0.37	-0.4	0.09	0.22	-0.11	0.65	0.78	0.3	0.21	0.32	0.18	0.32	0.74	0.24	0.45	0.93	0.58	0.1	0.6	0.34	0.27	0.69	0.06	0.29	1	-0.2	0.44	0.77	0.05	0.85	0.97	0.25	0.31	0.55
AC079949	0.043	0.71	0.82	0.27	0.11	0.25	0.35	0.042	0.11	0.076	0.66	0.76	1.5	0.021	0.21	-0.34	0.47	0.93	0.61	0.25	0.74	0.96	0.029		0.03	0.28	1	0.27	0.78	0.93	1.3	0.18	0.63	1	0.25	0.48
AC080013	0.017	0.93	0.96	0.18	0.46	0.66	0.2	0.41	0.58	0.021	0.93	0.96	0.034	0.89	0.98	-0.24	0.56	0.94	-0.2	0.64	0.91	0.041	0.92	0.98	0.049	0.39	1	0.13	0.59	0.86	0.35	0.18	0.63	0.21	0.37	0.61
AC083843	-0.31	0.059	0.14	0.56	0.015	0.054	0.12	0.59	0.73	-0.44	0.054	0.11	-0.17	0.41	0.81	0.34	0.38	0.92	0.068	0.84	0.97	-0.27	0.44	0.82	-0.045	0.42	1	0.22	0.44	0.78	0.016	0.96	0.99	-0.21	0.45	0.68
AC084018	0.21	0.27	0.42	0.25	0.28	0.48	0.54	0.024	0.07	0.28	0.23	0.35	-0.2	0.45	0.83	-0.26	0.49	0.93	-0.59	0.16	0.67	-0.33	0.38	0.78	0.09	0.14	1	-0.28	0.43	0.77	0.21	0.57	0.89	0.48	0.15	0.36
AC084033	-0.053	0.47	0.62	-0.12	0.37	0.58	-0.22	0.098	0.21	-0.1	0.45	0.58	0.27	0.18	0.6	0.22	0.49	0.93	0.71	0.059	0.52	0.49	0.14	0.52	0.019	0.69	1	-0.18	0.11	0.44	-0.15	0.22	0.68	0.036	0.74	0.88
AC084757	-0.19	0.41	0.57	0.092	0.72	0.85	-0.1	0.68	0.8	-0.2	0.44	0.57	0.14	0.69	0.93	-0.083	0.88	0.99	0.091	0.86	0.97	0.17	0.7	0.93	-0.039	0.36	1	0.16	0.74	0.92	-0.25	0.62	0.91	-0.4	0.38	0.62
AC087203	-0.1	0.2	0.35	-0.24	0.0073	0.03	-0.45	9.7e-07	1.3e-05	-0.2	0.026	0.06	-0.073	0.72	0.93	-0.21	0.56	0.94	-0.35	0.36	0.81	-0.14	0.67	0.92	-0.048	0.35	1	-0.096	0.54	0.83	-0.24	0.14	0.57	-0.14	0.34	0.58
AC087354	0.01	0.91	0.95	-0.1	0.52	0.71	-0.087	0.59	0.74	0.018	0.91	0.95	-0.0017	0.99	1	-0.28	0.48	0.93	-0.3	0.47	0.85	-0.019	0.95	0.99	-0.047	0.33	1	0.58	0.14	0.49	0.21	0.61	0.91	-0.37	0.33	0.57
AC087386	0.3	0.001	0.0057	-0.28	0.082	0.2	0.25	0.12	0.25	0.52	0.001	0.0038	0.31	0.054	0.35	-0.22	0.54	0.94	0.33	0.35	0.81	0.54	0.071	0.38	0.085	0.16	1	0.043	0.83	0.95	0.33	0.12	0.54	0.29	0.15	0.35
AC087473	-0.09	0.064	0.15	0.071	0.47	0.67	-0.1	0.3	0.47	-0.17	0.074	0.14	-0.12	0.4	0.81	0.0079	0.99	1	-0.21	0.5	0.87	-0.22	0.42	0.8	-0.16	0.029	0.13	0.6	0.0052	0.079	0.12	0.6	0.9	-0.49	0.02	0.093
AC087500	-0.066	0.74	0.84	-0.093	0.7	0.84	-0.18	0.48	0.64	-0.082	0.74	0.82	-0.46	0.11	0.49	0.56	0.24	0.9	-0.096	0.88	0.97	-0.65	0.13	0.5	-0.037	0.41	1	0.048	0.91	0.97	-0.29	0.52	0.88	-0.34	0.42	0.66
AC087632	-1	0.0032	0.014	0.0045	0.99	1	-0.95	4.9e-05	0.0004	-0.96	4.5e-05	0.00025	-0.66	0.4	0.8	-0.16	0.64	0.95	-0.46	0.21	0.71	-0.29	0.33		-0.15	0.01	0.061	0.23	0.66	0.89	-1.2	0.028	0.28	-1.4	0.0072	0.045
AC087742	-0.13	0.53	0.68	0.15	0.55	0.74	0.0042	0.98	0.99	-0.14	0.56	0.68	0.075	0.79	0.95	-0.074	0.88	0.99	0.031	0.95	0.99	0.1	0.81	0.96	0.035	0.51	1	0.1	0.77	0.93	0.32	0.38	0.81	0.22	0.51	0.73
AC090114	0.047	0.36	0.52	-0.17	0.049	0.14	-0.076	0.37	0.54	0.091	0.28	0.41	-0.099	0.66	0.92	0.012	0.99	1	-0.15	0.72	0.94	-0.16	0.66	0.91	-0.011	0.83	1	0.18	0.36	0.72	0.14	0.5	0.86	-0.041	0.83	0.92
AC090204	0.098	0.23	0.38	-0.21	0.16	0.33	-0.032	0.83	0.9	0.18	0.23	0.35	0.1	0.63	0.91	0.044	0.89	0.99	0.22	0.59	0.89	0.18	0.62	0.9	0.043	0.43	1	-0.52	0.00048	0.018	-0.42	0.0075	0.14	0.11	0.47	0.69
AC090229	-0.16	0.49	0.64	0.61	0.011	0.043	0.4	0.094	0.2	-0.21	0.38	0.52	-0.48	0.32	0.74	-0.18	0.63	0.95	-0.64	0.16	0.67	-0.47	0.26	0.68	-0.13	0.066	0.22	0.91	0.01	0.12	0.28	0.45	0.84	-0.63	0.063	0.21
AC090340	-0.11	0.52	0.67	-0.015	0.95	0.98	-0.16	0.5	0.67	-0.15	0.54	0.66	-0.4	0.17	0.59	0.066	0.95	1	-0.51	0.27	0.75	-0.58	0.17	0.56	-0.059	0.3	1	0.083	0.73	0.92	-0.16	0.55	0.88	-0.24	0.31	0.55
AC090502	-0.19	0.5	0.65	0.33	0.19	0.37	0.15	0.53	0.68	-0.18	0.49	0.62	0.32	0.26	0.69	-0.39	0.41	0.92	0.062	0.93	0.98	0.45	0.3	0.71	0.003	0.94	1	0.053	0.91	0.97	0.092	0.85	0.97	0.039	0.93	0.97
AC090515	0.047	0.71	0.82	-0.033	0.88	0.94	0.039	0.85	0.92	0.072	0.73	0.82	-0.032	0.82	0.96	-0.16	0.57	0.94	-0.23	0.44	0.85	-0.071	0.78	0.95	0.04	0.46	1	-0.16	0.42	0.77	-0.028	0.89	0.98	0.13	0.49	0.72
AC090617	0.11	0.38	0.54	-0.084	0.69	0.83	0.085	0.69	0.81	0.17	0.42	0.55	-0.22	0.047	0.32	0.21	0.42	0.92	-0.19	0.49	0.86	-0.4	0.08	0.4	-0.021	0.68	1	0.059	0.73	0.92	-0.0013	0.99	1	-0.06	0.72	0.86
AC090825	-0.2	0.31	0.47	-0.074	0.77	0.88	-0.32	0.19	0.34	-0.25	0.3	0.43	-0.23	0.42	0.82	-0.068	0.83	0.98	-0.41	0.37	0.81	-0.34	0.4	0.79	-0.063	0.17	1	-0.28	0.44	0.78	-0.87	0.024	0.26	-0.59	0.098	0.28
AC091078	-0.084	0.8	0.88	-0.56	0.031	0.095	-0.65	0.012	0.04	-0.086	0.71	0.8	0.16	0.57	0.88	-0.39	0.39	0.92	-0.17	0.69	0.93	0.21	0.62	0.9	0.037	0.34	1	-0.62	0.27	0.64	-0.15	0.79	0.96	0.47	0.38	0.62
AC091132	-0.037	0.88	0.93	-0.2	0.43	0.63	-0.24	0.34	0.52	-0.039	0.88	0.92	-0.68	0.00046	0.022	0.58	0.15	0.88	-0.55	0.18	0.69	-1.1	0.0012	0.039	-0.12	0.058	0.2	-0.078	0.78	0.93	-0.64	0.037	0.32	-0.56	0.045	0.16
AC091180	0.073	0.74	0.84	-0.12	0.64	0.8	-0.039	0.88	0.93	0.078	0.76	0.83	-0.24	0.3	0.73	0.15	0.74	0.97	-0.21	0.63	0.91	-0.37	0.34	0.74	-0.014	0.79	1	0.14	0.65	0.88	0.069	0.82	0.97	-0.066	0.82	0.92
AC091271	-0.15	0.19	0.33	-0.039	0.83	0.92	-0.29	0.13	0.26	-0.25	0.19	0.3	-0.13	0.57	0.89	0.26	0.52	0.93	0.063	0.86	0.97	-0.2	0.61	0.89	-0.037	0.48	1	-0.013	0.97	0.99	-0.22	0.49	0.86	-0.21	0.48	0.7
AC091563	0.13	0.58	0.72	0.022	0.92	0.96	0.15	0.54	0.7	0.13	0.6	0.72	0.3	0.38	0.79	-0.0069	0.94	0.99	0.38	0.44	0.85	0.38	0.4	0.79	0.021	0.64	1	0.094	0.82	0.95	0.29	0.5	0.87	0.2	0.62	0.81
AC091806	0.43	0.26	0.41	0.84	0.00032	0.0021	1.4	2.9e-08	4.9e-07	0.58	0.026	0.061	0.11	0.61	0.9	0.078	0.82	0.98	0.26	0.54	0.88	0.18	0.63	0.9	0.038	0.38	1	1.4	0.002	0.044	1.9	1.7e-05	0.0027	0.57	0.15	0.36
AC091959	0.0072	0.96	0.98	-0.11	0.59	0.76	-0.096	0.63	0.77	0.011	0.96	0.97	0.24	0.32	0.75	0.14	0.67	0.96	0.54	0.21	0.71	0.4	0.3	0.71	-0.023	0.62	1	0.29	0.44	0.78	0.13	0.75	0.95	-0.17	0.65	0.83
AC091980	-0.1	0.16	0.29	0.092	0.5	0.69	-0.099	0.47	0.63	-0.19	0.16	0.26	0.36	0.41	0.82	0.082	0.75	0.97	0.48	0.31	0.78	0.4	0.39	0.79	-0.023	0.55	1	0.74	0.13	0.47	0.51	0.32	0.77	-0.24	0.62	0.81
AC092111	-0.056	0.54	0.69	-0.38	5.9e-08	8.4e-07	-0.49	2.4e-12	6.6e-11	-0.11	0.11	0.2	-0.28	0.024	0.22	0.069	0.83	0.98	-0.47	0.092	0.58	-0.54	0.024	0.22	-0.15	0.016	0.082	-0.054	0.73	0.92	-0.45	0.0063	0.13	-0.4	0.0097	0.056
AC092117	0.079	0.53	0.68	-0.3	0.13	0.28	-0.17	0.38	0.55	0.13	0.51	0.64	0.43	0.14	0.55	0.28	0.41	0.92	0.96	0.031	0.42	0.67	0.099	0.45	0.059	0.26	1	-0.3	0.42	0.76	0.085	0.82	0.97	0.38	0.28	0.52
AC092139	0.037	0.92	0.96	-0.29	0.24	0.43	-0.27	0.28	0.45	0.024	0.92	0.95	-0.35	0.38	0.78	0.22	0.68	0.96	-0.16	0.75	0.94	-0.39	0.4	0.79	-0.012	0.74	1	-0.094	0.87	0.96	-0.27	0.66	0.93	-0.17	0.76	0.89
AC092171	0.23	0.0041	0.017	-0.037	0.78	0.88	0.4	0.0025	0.011	0.43	0.00088	0.0035	0.32	0.11	0.5	-0.5	0.2	0.89	0.015	1	1	0.51	0.14	0.53	0.086	0.12	1	-0.74	0.026	0.2	-0.25	0.46	0.85	0.49	0.13	0.32
AC092279	0.14	0.19	0.33	-0.19	0.29	0.49	0.04	0.83	0.9	0.23	0.2	0.31	-0.15	0.51	0.86	-0.3	0.41	0.92	-0.57	0.15	0.66	-0.27	0.43	0.81	0.037	0.49	1	-0.15	0.43	0.77	-0.033	0.87	0.98	0.12	0.52	0.74
AC092329	-0.097	0.13	0.25	0.047	0.72	0.85	-0.14	0.3	0.48	-0.18	0.16	0.27	0.0039	0.98	1	-0.093	0.78	0.97	-0.091	0.79	0.95	0.0015	1	1	-0.0054	0.37	1	0.94	0.81		-2.6	0.53		-3.5	0.35
AC092368	0.0012	0.99	1	-0.044	0.85	0.92	-0.043	0.85	0.91	0.00082	1	1	0.079	0.73	0.94	0.14	0.71	0.96	0.28	0.51	0.87	0.14	0.71	0.93	0.011	0.83	1	-0.26	0.33	0.7	-0.21	0.45	0.84	0.048	0.86	0.93
AC092375	0.19	0.078	0.17	-0.19	0.31	0.52	0.12	0.51	0.67	0.31	0.093	0.17	-0.14	0.66	0.92	-0.21	0.61	0.95	-0.42	0.37	0.81	-0.21	0.61	0.89	0.015	0.74	1	-0.18	0.63	0.88	-0.072	0.85	0.97	0.11	0.76	0.89
AC092422	0.1	0.67	0.79	-0.42	0.098	0.23	-0.3	0.24	0.41	0.12	0.62	0.73	0.96	0.12	0.51	-0.02	0.71	0.96	0.75	0.093	0.58	0.77	0.11	0.47	-0.0069	0.79	1	-0.046	0.94	0.98	-0.21	0.76	0.95	-0.16	0.8	0.91
AC092447	-0.1	0.7	0.81	-0.19	0.46	0.66	-0.29	0.25	0.42	-0.097	0.69	0.78	0.095	0.69	0.92	0.18	0.64	0.95	0.34	0.43	0.84	0.16	0.67	0.92	0.0006	0.99	1	-0.036	0.92	0.98	-0.034	0.93	0.99	0.002	1	1
AC092490	0.33	0.00038	0.0025	-0.55	0.00019	0.0013	0.043	0.77	0.87	0.6	5.2e-05	0.00028	1.2	0.00036	0.019	-0.11	0.9	0.99	1.7	0.00046	0.06	1.8	5.3e-05	0.0045	0.44	1.3e-06	7.6e-05	-0.71	0.00044	0.017	0.24	0.25	0.7	0.95	9.9e-07	5.4e-05
AC092614	-0.17	0.31	0.47	-0.12	0.6	0.77	-0.36	0.13	0.26	-0.24	0.31	0.44	-0.077	0.78	0.95	-0.14	0.73	0.97	-0.26	0.57	0.89	-0.12	0.77	0.94	-0.068	0.24	1	0.19	0.51	0.81	-0.12	0.68	0.93	-0.31	0.26	0.5
AC092647	-0.088	0.34	0.5	0.14	0.4	0.61	-0.017	0.92	0.95	-0.15	0.34	0.47	0.11	0.53	0.87	0.057	0.85	0.98	0.25	0.49	0.86	0.19	0.54	0.86	-0.07	0.24	1	0.5	0.016	0.16	0.26	0.23	0.68	-0.24	0.23	0.47
AC092683	0.27	0.035	0.093	-0.53	0.0061	0.026	-0.079	0.68	0.8	0.45	0.019	0.047	-0.56	0.11	0.49	0.24	0.7	0.96	-0.46	0.34	0.8	-0.7	0.11	0.47	-0.047	0.34	1	0.1	0.74	0.92	-0.17	0.6	0.9	-0.28	0.36	0.6
AC092691	0.42	0.0024	0.011	-0.067	0.74	0.86	0.61	0.0021	0.0099	0.68	0.00061	0.0025	0.47	0.12	0.5	-0.85	0.059	0.76	-0.2	0.61	0.9	0.64	0.13	0.5	0.15	0.043	0.16	-0.25	0.5	0.81	0.46	0.22	0.68	0.71	0.046	0.17
AC092718	-0.037	0.75	0.85	-0.09	0.64	0.8	-0.15	0.43	0.6	-0.062	0.75	0.83	0.082	0.56	0.88	-0.12	0.69	0.96	0.021	0.95	0.99	0.14	0.6	0.89	0.015	0.78	1	-0.25	0.1	0.41	-0.22	0.16	0.6	0.026	0.86	0.94
AC092747	-0.05	0.63	0.76	0.0026	0.99	0.99	-0.083	0.65	0.78	-0.086	0.64	0.74	0.027	0.8	0.96	0.011	0.96	1	0.063	0.81	0.96	0.052	0.81	0.96	-0.0066	0.61	1	0.74	0.74		-0.29	0.91		-1	0.64
AC092803	0.4	0.0058	0.023	-0.73	0.00011	0.00081	-0.062	0.73	0.84	0.67	0.00038	0.0017	0.22	0.32	0.74	-0.37	0.37	0.92	-0.026	0.93	0.98	0.34	0.36	0.76	0.17	0.028	0.12	-0.48	0.11	0.44	0.14	0.65	0.92	0.63	0.034	0.14
AC092835	-0.012	0.89	0.94	-0.17	0.28	0.48	-0.19	0.22	0.38	-0.022	0.88	0.93	0.23	0.17	0.58	-0.49	0.13	0.86	-0.11	0.73	0.94	0.39	0.19	0.6	-0.005	0.92	1	0.04	0.77	0.93	0.03	0.83	0.97	-0.0098	0.94	0.98
AC092902	0.094	0.37	0.53	-0.42	0.0044	0.02	-0.24	0.096	0.21	0.17	0.23	0.35	-0.17	0.32	0.75	0.56	0.079	0.81	0.28	0.38	0.82	-0.28	0.34	0.75	0.046	0.094	1	-1.3	0.18		0.17	0.86		1.4	0.11
AC092910	0.089	0.57	0.71	-0.016	0.95	0.98	0.11	0.61	0.75	0.13	0.57	0.69	-0.091	0.49	0.85	0.12	0.69	0.96	-0.045	0.89	0.98	-0.16	0.53	0.86	0.034	0.52	1	-0.064	0.71	0.91	0.036	0.84	0.97	0.1	0.54	0.75
AC092958	-1.2	6.6e-05	0.00056	0.23	0.42	0.62	-0.92	8.7e-05	0.00067	-1.1	3.1e-06	2.2e-05	0.55	0.39	0.79	0.11	0.54	0.94	0.54	0.18	0.69	0.42	0.36	0.76	-0.068	0.1	1	1.3	0.055	0.31	0.21	0.76	0.95	-1.1	0.097	0.27
AC093155	-0.28	0.24	0.39	0.15	0.56	0.74	-0.14	0.56	0.71	-0.29	0.24	0.36	0.078	0.85	0.97	-0.12	0.81	0.97	-0.039	0.92	0.98	0.079	0.87		-0.09	0.099	1	0.55	0.21	0.59	-0.12	0.8	0.96	-0.67	0.12	0.31
AC093227	-0.22	0.3	0.46	0.0025	1	1	-0.25	0.32	0.49	-0.25	0.31	0.44	-0.1	0.63	0.91	0.31	0.44	0.93	0.15	0.7	0.93	-0.16	0.68	0.92	-0.036	0.48	1	0.13	0.72	0.91	-0.1	0.78	0.96	-0.23	0.49	0.72
AC093297	0.1	0.22	0.36	-0.1	0.48	0.68	0.079	0.59	0.73	0.18	0.21	0.32	0.087	0.47	0.84	-0.17	0.54	0.94	-0.009	0.97	0.99	0.16	0.51	0.85	0.055	0.29	1	-0.1	0.53	0.82	0.057	0.73	0.95	0.16	0.31	0.55
AC093323	-0.053	0.39	0.55	-0.11	0.28	0.48	-0.21	0.041	0.11	-0.1	0.33	0.46	0.19	0.3	0.73	0.3	0.32	0.92	0.66	0.052	0.5	0.35	0.23	0.64	0.018	0.7	1	0.017	0.9	0.97	0.064	0.63	0.91	0.047	0.7	0.86
AC093525	-0.42	0.3	0.46	0.46	0.06	0.16	0.15	0.48	0.65	-0.31	0.23	0.35	0.75	0.07	0.4	-0.063	0.92	0.99	0.82	0.097	0.59	0.88	0.061	0.35	0.0034	0.8	1	2.1	0.4		2.6	0.3		0.52	0.82
AC093627	0.41	0.0015	0.0078	-0.3	0.15	0.31	0.33	0.12	0.24	0.64	0.0025	0.0084	-1.2	0.012	0.16	0.67	0.24	0.9	-0.4	0.39	0.82	-1.1	0.02		-0.015	0.12	1	0.56	0.75		-2	0.31		-2.6	0.15
AC093668	-0.17	0.48	0.63	0.33	0.18	0.36	0.15	0.55	0.7	-0.19	0.46	0.59	0.54	0.04	0.3	-0.025	0.94	0.99	0.82	0.066	0.54	0.84	0.034	0.26	0.032	0.55	1	-0.039	0.91	0.97	0.14	0.68	0.93	0.18	0.57	0.77
AC093673	0.0014	1	1	-0.43	0.098	0.23	-0.42	0.1	0.21	0.0023	0.99	0.99	-0.069	0.81	0.96	-0.35	0.41	0.92	-0.47	0.29	0.77	-0.12	0.74	0.94	-0.028	0.56	1	-0.36	0.27	0.64	-0.57	0.1	0.5	-0.21	0.53	0.74
AC093899	-0.36	0.11	0.22	0.16	0.52	0.71	-0.26	0.29	0.46	-0.42	0.085	0.16	-0.53	0.025	0.23	0.097	0.89	0.99	-0.76	0.071	0.55	-0.86	0.021	0.2	-0.15	0.042	0.16	0.08	0.81	0.95	-0.61	0.088	0.48	-0.69	0.037	0.14
AC095350	0.44	0.016	0.052	-0.48	0.044	0.13	0.088	0.73	0.84	0.57	0.018	0.044	0.79	0.061	0.37	-0.79	0.11	0.84	0.041	0.98	1	0.83	0.074	0.39	0.31	0.0065	0.043	-1.4	0.013	0.14	0.048	0.93	0.99	1.4	0.0077	0.047
AC096644	0.22	0.37	0.53	-0.078	0.75	0.87	0.13	0.62	0.76	0.21	0.41	0.54	-0.32	0.23	0.66	0.5	0.27	0.91	0.028	0.91	0.98	-0.47	0.26	0.68	0.0085	0.86	1	0.27	0.46	0.79	0.32	0.4	0.82	0.057	0.87	0.94
AC096733	0.089	0.55	0.7	-0.12	0.58	0.76	0.0066	0.98	0.99	0.13	0.56	0.68	-0.06	0.67	0.92	0.32	0.27	0.91	0.22	0.45	0.85	-0.096	0.72	0.93	0.011	0.83	1	-0.076	0.68	0.9	-0.042	0.83	0.97	0.034	0.85	0.93
AC097468	-0.1	0.55	0.7	0.28	0.23	0.43	0.15	0.53	0.69	-0.14	0.57	0.69	-0.05	0.81	0.96	-0.12	0.74	0.97	-0.21	0.59	0.9	-0.091	0.79	0.95	-0.027	0.62	1	0.31	0.17	0.53	0.22	0.36	0.79	-0.093	0.67	0.84
AC097532	0.11	0.4	0.56	-0.38	0.043	0.12	-0.19	0.31	0.48	0.19	0.31	0.44	0.39	0.17	0.59	0.81	0.02	0.57	1.5	0.00012	0.029	0.68	0.047	0.31	0.16	0.05	0.18	0.1	0.76	0.93	0.77	0.031	0.3	0.66	0.045	0.16
AC097637	0.04	0.93	0.96	-0.013	0.95	0.98	0.006	0.98	0.99	0.019	0.93	0.96	0.47	0.069	0.39	-0.15	0.8	0.97	0.56	0.22	0.72	0.72	0.076	0.4	0.016	0.68	1	-0.31	0.57	0.84	-0.12	0.82	0.97	0.18	0.72	0.87
AC097652	-1.9	3.6e-12	1.7e-10	0.52	0.0015	0.0081	-2.6	1.6e-35	2.9e-33	-3.1	6.5e-49	2e-46	1	0.42	0.82	-0.17	0.51	0.93	0.015	0.99	1	0.18	0.47	0.83	-0.027	0.19	1	0.46	0.68	0.9	-0.9	0.43	0.83	-1.4	0.2	0.43
AC098484	0.23	0.3	0.46	0.061	0.8	0.9	0.31	0.23	0.39	0.25	0.34	0.47	0.029	0.9	0.98	-0.24	0.54	0.94	-0.21	0.6	0.9	0.034	0.94	0.99	0.096	0.13	1	-0.08	0.79	0.94	0.33	0.28	0.73	0.41	0.14	0.35
AC098936	0.22	0.22	0.37	-0.67	0.0014	0.0074	-0.34	0.11	0.22	0.34	0.11	0.19	0.36	0.14	0.54	-0.35	0.43	0.92	0.19	0.7	0.93	0.54	0.17	0.57	0.054	0.33	1	-0.21	0.36	0.72	-0.00037	1	1	0.21	0.34	0.58
AC099343	0.16	0.6	0.74	-0.3	0.23	0.43	-0.16	0.53	0.69	0.14	0.57	0.69	-0.63	0.044	0.31	0.35	0.53	0.93	-0.48	0.31	0.78	-0.83	0.055	0.34	-0.029	0.44	1	-0.09	0.86	0.96	-0.43	0.4	0.82	-0.35	0.47	0.7
AC099489	-0.78	7e-06	8e-05	1	3.6e-06	3.6e-05	-0.17	0.44	0.61	-1.2	5.6e-08	5.6e-07	0.28	0.38	0.79	0.8	0.034	0.66	1.3	0.0026	0.14	0.46	0.23	0.64	-0.096	0.14	1	1.4	0.00012	0.0075	0.8	0.037	0.32	-0.61	0.083	0.25
AC099518	-0.55	0.07	0.16	0.29	0.27	0.47	-0.16	0.5	0.67	-0.44	0.075	0.14	-0.5	0.28	0.71	0.6	0.21	0.89	0.1	0.7	0.93	-0.5	0.31		-0.68	0.0011	0.012	1.6	0.0038	0.067	-0.16	0.79	0.96	-1.8	0.00099	0.01
AC099521	0.077	0.52	0.67	-0.19	0.36	0.57	-0.063	0.75	0.85	0.12	0.54	0.66	0.079	0.61	0.9	0.14	0.64	0.95	0.3	0.37	0.81	0.15	0.59	0.89	0.028	0.61	1	0.019	0.93	0.98	0.12	0.58	0.9	0.1	0.61	0.8
AC099522	0.0059	0.97	0.98	-0.31	0.16	0.32	-0.3	0.17	0.31	0.01	0.96	0.98	0.13	0.51	0.86	0.27	0.42	0.92	0.5	0.17	0.68	0.23	0.46	0.83	0.045	0.41	1	-0.36	0.16	0.52	-0.16	0.54	0.88	0.2	0.43	0.67
AC099568	-0.18	0.29	0.45	-0.1	0.66	0.81	-0.35	0.13	0.26	-0.25	0.28	0.4	0.28	0.18	0.59	0.19	0.55	0.94	0.68	0.076	0.56	0.49	0.14	0.53	0.046	0.41	1	0.021	0.95	0.98	0.26	0.42	0.83	0.24	0.42	0.66
AC099792	-0.4	0.0075	0.028	0.34	0.14	0.3	-0.22	0.33	0.51	-0.56	0.014	0.036	-0.73	0.092	0.45	0.12	0.93	0.99	-0.64	0.17	0.68	-0.76	0.08	0.41	-0.25	0.015	0.079	0.48	0.2	0.57	-0.38	0.34	0.78	-0.86	0.018	0.087
AC100793	0.99	0.00094	0.0053	-0.62	0.0073	0.03	0.21	0.46	0.63	0.82	0.00074	0.0029	-0.33	0.21	0.63	-0.077	0.8	0.97	-0.59	0.18	0.69	-0.51	0.2	0.6	0.056	0.15	1	-0.55	0.28	0.65	0.15	0.77	0.95	0.7	0.15	0.36
AC100810	-0.14	0.47	0.63	0.38	0.12	0.27	0.2	0.4	0.57	-0.18	0.48	0.6	-0.29	0.46	0.84	0.35	0.48	0.93	0.016	0.93	0.98	-0.33	0.49	0.84	-0.033	0.48	1	0.71	0.12	0.45	0.4	0.41	0.82	-0.31	0.47	0.7
AC102953	0.23	0.022	0.065	0.062	0.68	0.82	0.48	0.0015	0.0076	0.42	0.0054	0.016	-0.32	0.043	0.31	0.5	0.12	0.86	-0.058	0.89	0.98	-0.56	0.055	0.34	0.032	0.56	1	0.26	0.16	0.52	0.36	0.058	0.39	0.11	0.55	0.76
AC103736	0.092	0.69	0.8	-0.46	0.065	0.17	-0.35	0.16	0.31	0.11	0.64	0.75	-0.26	0.15	0.56	0.66	0.05	0.73	0.22	0.49	0.86	-0.43	0.15	0.54	-0.019	0.7	1	-0.29	0.34	0.7	-0.4	0.21	0.67	-0.11	0.71	0.86
AC103855	-0.1	0.66	0.78	0.16	0.53	0.72	0.052	0.83	0.9	-0.11	0.67	0.77	-0.37	0.32	0.74	-0.18	0.64	0.95	-0.64	0.17	0.68	-0.47	0.27	0.69	0.016	0.31	1	3.2	0.11		5.3	0.0096		2	0.27
AC103957	-0.14	0.62	0.75	0.16	0.53	0.72	0.03	0.9	0.94	-0.13	0.62	0.73	0.1	0.64	0.91	-0.058	0.9	0.99	0.1	0.82	0.96	0.16	0.67	0.92	-0.044	0.31	1	0.77	0.17	0.53	0.25	0.68	0.93	-0.53	0.33	0.57
AC104041	-0.32	0.22	0.36	0.65	0.01	0.04	0.28	0.23	0.4	-0.37	0.16	0.26	-0.55	0.13	0.52	-0.14	0.67	0.96	-0.86	0.065	0.54	-0.72	0.086	0.42	-0.16	0.034	0.14	0.53	0.18	0.54	-0.23	0.59	0.9	-0.76	0.047	0.17
AC104118	-0.032	0.87	0.92	0.04	0.87	0.93	-0.00064	1	1	-0.04	0.87	0.92	-0.35	0.29	0.72	-0.44	0.28	0.91	-0.99	0.03	0.41	-0.55	0.17	0.56	-0.07	0.22	1	0.064	0.81	0.94	-0.24	0.38	0.8	-0.31	0.23	0.46
AC104137	-0.12	0.58	0.72	0.14	0.58	0.75	0.016	0.94	0.97	-0.12	0.62	0.73	0.45	0.25	0.68	-1.1	0.018	0.54	-0.59	0.19	0.7	0.51	0.26	0.68	0.055	0.28	1	-0.47	0.2	0.57	-0.12	0.75	0.95	0.35	0.32	0.57
AC104581	0.04	0.53	0.68	-0.11	0.38	0.58	-0.039	0.76	0.86	0.075	0.56	0.68	0.29	0.0049	0.097	-0.22	0.37	0.92	0.32	0.2	0.7	0.55	0.01	0.14	0.097	0.058	1	-0.062	0.65	0.88	0.18	0.2	0.65	0.24	0.062	0.2
AC104662	-0.14	0.27	0.42	0.1	0.62	0.78	-0.12	0.55	0.7	-0.23	0.27	0.4	0.037	0.85	0.97	-0.3	0.4	0.92	-0.26	0.49	0.86	0.046	0.9	0.98	-0.088	0.15	1	0.21	0.43	0.77	-0.15	0.6	0.9	-0.36	0.17	0.39
AC104667	0.33	0.19	0.33	-0.42	0.092	0.22	-0.084	0.74	0.85	0.34	0.17	0.28	-0.17	0.55	0.88	0.17	0.72	0.96	-0.063	0.91	0.98	-0.24	0.59	0.88	0.022	0.61	1	-0.17	0.69	0.9	0.034	0.94	0.99	0.21	0.62	0.81
AC104794	0.1	0.21	0.36	-0.21	0.18	0.36	-0.023	0.88	0.93	0.19	0.23	0.35	0.039	0.8	0.96	-0.18	0.57	0.94	-0.12	0.72	0.93	0.06	0.84	0.97	0.11	0.066	0.22	-0.26	0.14	0.48	0.037	0.84	0.97	0.3	0.078	0.24
AC104825	0.096	0.18	0.32	-0.054	0.7	0.83	0.12	0.37	0.54	0.18	0.19	0.3	-0.26	0.14	0.54	0.072	0.87	0.98	-0.39	0.29	0.77	-0.46	0.15	0.53	-0.033	0.53	1	0.16	0.43	0.77	0.043	0.83	0.97	-0.12	0.55	0.76
AC104836	0.21	0.89	0.94	-0.0048	0.94	0.97	0.0042	0.96	0.98	0.009	0.9	0.94	-0.23	0.45	0.83	0.095	0.88	0.99	-0.21	0.67	0.92	-0.3	0.49	0.84	-0.013	0.71	1	0.059	0.92	0.98	-0.15	0.82	0.97	-0.21	0.72	0.87
AC104964	-0.29	0.073	0.16	0.49	0.029	0.091	0.078	0.72	0.83	-0.42	0.064	0.13	-0.33	0.23	0.66	-0.062	0.82	0.98	-0.56	0.21	0.71	-0.5	0.21	0.62	-0.092	0.15	1	0.36	0.2	0.57	-0.0039	0.99	1	-0.37	0.18	0.39
AC104986	0.047	0.79	0.87	-0.37	0.1	0.24	-0.31	0.18	0.33	0.067	0.77	0.84	-0.23	0.11	0.49	0.068	0.86	0.98	-0.36	0.27	0.75	-0.43	0.13	0.5	0.03	0.57	1	-0.5	0.013	0.14	-0.39	0.059	0.4	0.1	0.6	0.79
AC105202	0.28	0.18	0.31	-0.053	0.83	0.92	0.27	0.29	0.46	0.32	0.2	0.31	0.093	0.77	0.95	0.56	0.17	0.88	0.72	0.1	0.59	0.15	0.7	0.92	-0.017	0.72	1	0.49	0.17	0.53	0.37	0.32	0.77	-0.12	0.72	0.86
AC105219	0.8	0.00021	0.0015	-0.88	0.00023	0.0016	0.12	0.63	0.77	1	3.2e-05	0.00018	0.22	0.29	0.72	-0.12	0.8	0.97	0.24	0.57	0.89	0.36	0.33	0.74	0.23	0.012	0.069	-0.54	0.14	0.48	0.31	0.4	0.82	0.86	0.015	0.076
AC105243	-0.15	0.55	0.7	0.2	0.43	0.64	0.043	0.86	0.92	-0.16	0.54	0.67	0.59	0.044	0.31	-0.28	0.61	0.95	0.55	0.26	0.74	0.83	0.053	0.33	0.047	0.37	1	0.33	0.41	0.76	0.72	0.082	0.46	0.39	0.31	0.55
AC105277	-0.63	0.086	0.19	0.5	0.049	0.14	0.034	0.86	0.92	-0.46	0.07	0.14	-0.58	0.0019	0.054	0.081	0.89	0.99	-0.97	0.0059	0.22	-1	0.00056	0.024	-0.11	0.055	0.2	0.07	0.87	0.96	-0.76	0.091	0.48	-0.83	0.042	0.16
AC105345	0.2	0.41	0.57	0.25	0.31	0.51	0.48	0.057	0.14	0.23	0.37	0.5	0.46	0.24	0.67	0.77	0.035	0.67	1.4	0.00098	0.086	0.67	0.12	0.49	0.067	0.26	1	0.29	0.35	0.71	0.64	0.043	0.34	0.35	0.21	0.44
AC105383	0.26	0.0057	0.023	-0.39	0.022	0.073	0.065	0.7	0.82	0.45	0.007	0.02	0.68	0.0056	0.1	-0.64	0.15	0.88	0.4	0.4	0.83	1	0.0086	0.12	0.34	0.002	0.018	-0.39	0.19	0.56	0.48	0.12	0.54	0.87	0.0025	0.021
AC106782	-0.2	0.35	0.51	0.077	0.76	0.88	-0.14	0.56	0.71	-0.22	0.37	0.5	0.65	0.038	0.29	0.21	0.47	0.93	1.2	0.0087	0.27	0.98	0.018	0.19	0.34	0.011	0.065	0.11	0.8	0.94	1.2	0.0077	0.14	1.1	0.0073	0.045
AC106798	-0.24	0.35	0.51	0.13	0.62	0.78	-0.1	0.67	0.8	-0.23	0.35	0.48	1	0.14	0.54	-0.53	0.21	0.89	0.043	0.99	1	0.57	0.16	0.55	0.011	0.67	1	-0.35	0.65	0.89	-0.093	0.91	0.98	0.25	0.73	0.87
AC106820	-0.19	0.4	0.56	0.058	0.82	0.91	-0.14	0.57	0.72	-0.2	0.42	0.55	-0.23	0.37	0.78	0.13	0.81	0.97	-0.22	0.64	0.91	-0.35	0.4	0.79	-0.048	0.35	1	0.19	0.59	0.86	-0.12	0.75	0.95	-0.31	0.37	0.61
AC106869	-0.17	0.27	0.42	-0.32	0.095	0.22	-0.61	0.0019	0.0091	-0.29	0.14	0.24	0.34	0.27	0.7	0.29	0.43	0.92	0.8	0.074	0.56	0.52	0.22	0.63	-0.028	0.56	1	-0.17	0.61	0.86	-0.39	0.26	0.72	-0.22	0.5	0.72
AC107068	0.2	0.0025	0.012	-0.27	0.033	0.1	0.11	0.4	0.57	0.38	0.0027	0.0091	0.31	0.0085	0.13	-0.17	0.54	0.94	0.41	0.13	0.64	0.58	0.013	0.15	0.21	0.00078	0.0091	-0.23	0.15	0.5	0.27	0.1	0.51	0.5	0.0011	0.011
AC107214	0.054	0.86	0.92	0.34	0.15	0.31	0.4	0.1	0.22	0.052	0.85	0.9	0.14	0.63	0.91	-0.39	0.39	0.92	-0.2	0.64	0.91	0.18	0.68	0.92	0.045	0.38	1	0.23	0.58	0.85	0.6	0.16	0.6	0.37	0.34	0.58
AC107294	-0.39	0.14	0.27	-0.15	0.56	0.74	-0.53	0.033	0.091	-0.38	0.11	0.2	0.27	0.38	0.79	0.067	0.82	0.98	0.44	0.35	0.8	0.37	0.39	0.78	0.04	0.26	1	-1	0.085	0.38	-0.43	0.48	0.86	0.6	0.3	0.54
AC107952	-0.052	0.73	0.83	-0.055	0.81	0.9	-0.13	0.56	0.72	-0.076	0.74	0.82	-0.12	0.55	0.88	-0.45	0.17	0.88	-0.7	0.044	0.48	-0.25	0.4	0.79	0.013	0.8	1	-0.39	0.089	0.39	-0.36	0.13	0.56	0.025	0.91	0.96
AC107982	0.037	0.85	0.91	0.016	0.95	0.98	0.059	0.82	0.89	0.042	0.87	0.91	-0.011	0.97	0.99	0.26	0.53	0.93	0.25	0.55	0.88	-0.0067	1	1	-0.0043	0.93	1	0.15	0.68	0.9	0.13	0.74	0.95	-0.024	0.94	0.98
AC108025	-0.073	0.77	0.86	-0.015	0.95	0.98	-0.089	0.72	0.83	-0.074	0.77	0.84	-0.16	0.72	0.94	0.35	0.43	0.92	0.19	0.63	0.91	-0.16	0.76	0.94	-0.027	0.42	1	0.39	0.54	0.83	-0.092	0.89	0.98	-0.48	0.43	0.66
AC108471	0.21	0.15	0.27	-0.046	0.84	0.92	0.26	0.25	0.42	0.31	0.18	0.28	0.056	0.74	0.94	0.36	0.25	0.91	0.48	0.14	0.65	0.12	0.67	0.91	0.11	0.054	0.19	-0.089	0.6	0.86	0.22	0.22	0.67	0.31	0.057	0.19
AC108488	-0.15	0.42	0.58	0.18	0.47	0.67	-0.007	0.98	0.99	-0.19	0.45	0.58	-0.12	0.55	0.88	0.075	0.86	0.98	-0.12	0.76	0.95	-0.2	0.57	0.88	0.0079	0.26	1	-2.3	0.45		0.55	0.86		2.9	0.33
AC108752	-0.1	0.34	0.5	0.22	0.22	0.42	0.042	0.82	0.89	-0.18	0.32	0.45	-0.43	0.11	0.49	0.44	0.35	0.92	-0.19	0.71	0.93	-0.63	0.13	0.5	-0.1	0.11	0.3	0.81	0.015	0.15	0.25	0.47	0.85	-0.56	0.082	0.24
AC108865	-0.46	0.031	0.087	0.047	0.86	0.93	-0.5	0.037	0.1	-0.55	0.023	0.056	1.4	0.015	0.18	-1.2	0.0099	0.42	-0.14	0.69	0.93	1	0.014	0.17	0.0076	0.57	1	-2.2	0.026	0.21	-2	0.049	0.36	0.19	0.85	0.93
AC110285	-0.58	0.0021	0.01	0.22	0.39	0.6	-0.49	0.041	0.11	-0.71	0.0036	0.011	-0.14	0.51	0.86	1	0.0019	0.21	0.79	0.019	0.35	-0.22	0.48	0.84	-0.059	0.018	1	1.7	0.16		-0.9	0.53		-2.6	0.031
AC110491	0.41	0.027	0.077	-0.74	0.0011	0.006	-0.14	0.52	0.68	0.6	0.0077	0.022	0.39	0.35	0.77	-0.7	0.15	0.87	-0.3	0.5	0.87	0.4	0.4	0.79	0.23	0.014	0.074	-0.86	0.01	0.12	-0.044	0.9	0.98	0.82	0.012	0.064
AC112220	-0.098	0.68	0.8	0.12	0.64	0.8	0.016	0.95	0.97	-0.1	0.69	0.78	-0.26	0.4	0.8	-0.4	0.32	0.92	-0.83	0.066	0.54	-0.42	0.29	0.7	-0.04	0.23	1	0.022	0.97	0.99	-0.82	0.28	0.73	-0.84	0.23	0.46
AC112484	0.038	0.82	0.89	-0.1	0.67	0.82	-0.053	0.82	0.9	0.049	0.84	0.89	-0.024	0.88	0.98	0.2	0.56	0.94	0.16	0.64	0.91	-0.034	0.92	0.98	-0.028	0.59	1	-0.044	0.88	0.97	-0.21	0.52	0.88	-0.16	0.58	0.78
AC112487	0.62	0.077	0.17	0.29	0.18	0.36	0.89	0.00053	0.0032	0.61	0.025	0.059	-0.011	0.98	0.99	-0.25	0.58	0.95	-0.27	0.56	0.88	-0.025	0.94	0.99	0.036	0.33	1	0.59	0.31	0.68	1.2	0.049	0.36	0.59	0.28	0.52
AC114316	0.3	0.016	0.051	-0.78	8e-09	1.3e-07	-0.21	0.11	0.23	0.57	2.8e-05	0.00016	0.4	0.24	0.68	-0.76	0.1	0.84	-0.27	0.54	0.88	0.49	0.27	0.69	0.16	0.025	0.11	-0.18	0.42	0.77	0.3	0.2	0.66	0.48	0.029	0.12
AC114490	0.094	0.83	0.89	0.2	0.35	0.56	0.27	0.24	0.4	0.065	0.8	0.87	-0.086	0.77	0.95	0.49	0.25	0.91	0.38	0.37	0.81	-0.11	0.81	0.96	-0.026	0.59	1	0.29	0.47	0.8	0.11	0.79	0.96	-0.18	0.64	0.82
AC114877	0.1	0.63	0.76	-0.3	0.23	0.42	-0.18	0.47	0.64	0.12	0.63	0.74	-0.19	0.69	0.93	-0.61	0.19	0.89	-0.85	0.074	0.56	-0.24	0.52		-0.0079	0.87	1	-0.021	0.97	0.99	-0.11	0.84	0.97	-0.091	0.87	0.94
AC116565	0.25	0.00021	0.0015	-0.25	0.066	0.17	0.21	0.12	0.24	0.46	0.00061	0.0025	0.19	0.063	0.38	-0.23	0.34	0.92	0.12	0.63	0.91	0.36	0.095	0.44	0.22	0.00017	0.0029	-0.36	0.0074	0.098	0.12	0.39	0.81	0.48	0.0002	0.0031
AC117395	0.065	0.76	0.85	-0.18	0.48	0.68	-0.1	0.69	0.81	0.074	0.77	0.84	0.26	0.26	0.69	-0.27	0.55	0.94	0.14	0.77	0.95	0.4	0.3	0.72	0.033	0.53	1	-0.26	0.37	0.73	-0.1	0.73	0.95	0.16	0.58	0.78
AC117402	-0.48	0.005	0.02	0.43	0.074	0.19	-0.2	0.4	0.57	-0.64	0.0082	0.023	0.36	0.36	0.78	-0.58	0.23	0.9	-0.19	0.65	0.92	0.39	0.41	0.8	-0.047	0.31	1	0.29	0.53	0.82	-0.14	0.77	0.95	-0.43	0.33	0.57
AC118553	-0.29	0.052	0.13	0.35	0.094	0.22	-0.11	0.6	0.75	-0.46	0.028	0.065	0.087	0.79	0.95	0.87	0.028	0.63	1	0.015	0.32	0.15	0.68	0.92	-0.12	0.075	0.24	0.92	0.018	0.17	0.23	0.57	0.89	-0.69	0.065	0.21
AC118758	0.08	0.72	0.83	0.21	0.39	0.59	0.3	0.23	0.39	0.088	0.73	0.82	0.2	0.51	0.86	0.67	0.085	0.82	1	0.019	0.35	0.33	0.39	0.78	-0.0027	0.96	1	0.8	0.0091	0.11	0.78	0.015	0.2	-0.02	0.94	0.98
AC120036	0.19	0.11	0.22	-0.47	0.0064	0.027	-0.14	0.42	0.59	0.33	0.054	0.11	0.56	0.17	0.59	-0.71	0.14	0.87	-0.11	0.76	0.95	0.6	0.2	0.6	0.1	0.059	0.2	-0.67	0.14	0.48	0.095	0.84	0.97	0.76	0.077	0.24
AC120049	-0.32	0.012	0.041	-0.092	0.6	0.77	-0.64	0.00038	0.0024	-0.55	0.0023	0.0078	-0.3	0.33	0.76	-0.093	0.78	0.97	-0.52	0.26	0.75	-0.43	0.31	0.72	-0.33	0.00097	0.011	0.38	0.14	0.49	-0.42	0.12	0.54	-0.8	0.0015	0.014
AC123768	0.16	0.14	0.27	-0.28	0.15	0.32	-0.0083	0.96	0.98	0.27	0.16	0.27	0.29	0.35	0.77	0.04	0.86	0.98	0.44	0.36	0.81	0.4	0.36	0.76	0.057	0.14	1	-0.44	0.54	0.83	0.5	0.5	0.86	0.93	0.17	0.39
AC124016	-0.063	0.82	0.89	0.24	0.33	0.53	0.18	0.46	0.63	-0.062	0.81	0.88	0.25	0.5	0.86	-0.52			-0.24			0.28			0.045	0.33	1	-0.24	0.63	0.88	0.2	0.68	0.93	0.44	0.35	0.59
AC124045	0.0039	0.97	0.98	0.071	0.67	0.82	0.078	0.64	0.77	0.0069	0.97	0.98	-0.22	0.38	0.79	-0.2	0.58	0.95	-0.57	0.18	0.69	-0.37	0.33	0.74	-0.045	0.38	1	0.12	0.45	0.78	-0.0096	0.95	0.99	-0.13	0.4	0.64
AC124312	0.78	0.68	0.79	0.02	0.22	0.41	0.058	0.1	0.22	0.038	0.68	0.78	-0.24	0.72	0.94	-0.59	0.21	0.89	-0.78	0.082	0.57	-0.19	0.52	0.85	0.01	0.45	1	0.5	0.8	0.94	2	0.31	0.76	1.6	0.41	0.64
AC125807	0.55	0.084	0.18	0.26	0.24	0.43	0.83	0.0013	0.0068	0.57	0.034	0.077	0.73	0.011	0.15	-0.022	0.88	0.99	1.1	0.017	0.34	1.1	0.0068	0.11	0.41	0.0025	0.022	0.12	0.74	0.92	1.2	0.00072	0.037	1.1	0.00081	0.0089
AC126335	0.22	0.14	0.27	0.014	0.95	0.98	0.33	0.16	0.3	0.31	0.18	0.29	-0.18	0.49	0.85	0.17	0.71	0.96	-0.096	0.84	0.97	-0.27	0.51	0.85	0.056	0.29	1	-0.03	0.94	0.98	0.37	0.37	0.8	0.4	0.29	0.53
AC126755	0.52	0.02	0.061	-0.11	0.65	0.81	0.38	0.15	0.28	0.49	0.056	0.11	-0.46	0.22	0.65	-0.087	0.77	0.97	-0.66	0.16	0.67	-0.57	0.18	0.59	0.054	0.24	1	-0.23	0.6	0.86	0.26	0.56	0.89	0.49	0.25	0.48
AC126763	-0.098	0.66	0.78	-0.13	0.6	0.77	-0.24	0.34	0.51	-0.11	0.66	0.77	-0.062	0.76	0.94	0.42	0.25	0.91	0.34	0.37	0.81	-0.087	0.81	0.96	-0.048	0.38	1	0.2	0.5	0.81	-0.041	0.9	0.98	-0.24	0.4	0.63
AC126768	-0.27	0.015	0.048	0.45	0.0096	0.038	-0.014	0.93	0.96	-0.47	0.0072	0.021	-0.038	0.79	0.95	-0.15	0.61	0.95	-0.23	0.46	0.85	-0.081	0.76	0.94	-0.21	0.004	0.031	0.58	0.00079	0.025	0.073	0.69	0.93	-0.51	0.0024	0.02
AC126773	0.09	0.55	0.7	0.05	0.82	0.91	0.18	0.44	0.61	0.13	0.58	0.7	-0.072	0.74	0.94	-0.35	0.34	0.92	-0.5	0.2	0.7	-0.15	0.66	0.91	0.041	0.46	1	-0.071	0.74	0.92	0.073	0.74	0.95	0.14	0.48	0.7
AC127024	0.17	0.4	0.56	-0.1	0.68	0.82	0.092	0.72	0.83	0.19	0.44	0.57	0.29	0.17	0.59	0.04	0.86	0.98	0.52	0.21	0.71	0.48	0.19	0.59	0.034	0.23	1	0.076	0.94	0.98	1.1	0.24	0.69	1.1	0.23	0.46
AC127070	0.11	0.46	0.61	-0.26	0.23	0.42	-0.098	0.65	0.78	0.16	0.45	0.58	0.33	0.083	0.43	0.23	0.45	0.93	0.83	0.018	0.35	0.6	0.047	0.31	0.036	0.51	1	0.088	0.67	0.89	0.22	0.3	0.75	0.13	0.51	0.73
AC128685	0.053	0.81	0.88	-0.18	0.48	0.68	-0.11	0.65	0.78	0.061	0.81	0.87	0.0079	0.97	0.99	0.34	0.33	0.92	0.37	0.31	0.78	0.029	0.92	0.98	-0.0091	0.86	1	0.22	0.48	0.8	0.17	0.6	0.9	-0.051	0.86	0.94
AC128689	0.22	0.003	0.014	-0.29	0.046	0.13	0.12	0.41	0.58	0.4	0.0044	0.014	0.76	0.017	0.19	-0.58	0.25	0.91	0.44	0.41	0.83	1	0.022	0.21	0.079	0.18	1	-0.085	0.77	0.93	0.3	0.33	0.78	0.38	0.18	0.4
AC130371	0.2	0.18	0.31	-0.23	0.3	0.5	0.064	0.77	0.87	0.29	0.18	0.29	-0.19	0.58	0.89	0.38	0.41	0.92	0.14	0.72	0.94	-0.24	0.61	0.89	0.0079	0.86	1	0.094	0.82	0.95	0.15	0.72	0.94	0.059	0.88	0.95
AC130466	0.11	0.52	0.67	-0.082	0.73	0.86	0.063	0.79	0.88	0.14	0.54	0.66	0.51	0.026	0.24	-0.85	0.034	0.66	-0.044	0.86	0.97	0.8	0.028	0.24	0.11	0.082	0.25	-0.42	0.15	0.5	0.042	0.89	0.98	0.47	0.1	0.28
AC130650	0.28	0.007	0.027	-0.53	0.0018	0.0095	-0.022	0.89	0.94	0.51	0.0027	0.009	0.25	0.31	0.74	-0.28	0.52	0.93	0.097	0.85	0.97	0.38	0.34	0.75	0.22	0.0048	0.035	-0.29	0.18	0.54	0.27	0.22	0.68	0.56	0.0065	0.042
AC131097	-0.45	0.22	0.37	0.58	0.019	0.064	0.21	0.31	0.49	-0.37	0.16	0.27	-1.2	0.00076	0.031	0.37	0.6	0.95	-1.1	0.012	0.3	-1.5	0.00043	0.02	-0.5	0.0043	0.032	1.5	0.0044	0.071	0.092	0.87	0.98	-1.4	0.0056	0.038
AC131160	0.46	0.18	0.31	-0.7	0.0044	0.02	-0.28	0.29	0.46	0.42	0.072	0.14	0.44	0.39	0.8	-0.63	0.19	0.89	-0.27	0.55	0.88	0.36	0.44	0.81	0.048	0.07	1	-1.5	0.018	0.16	-0.46	0.5	0.86	1.1	0.085	0.25
AC132872	0.14	0.078	0.17	-0.38	0.0031	0.015	-0.12	0.36	0.54	0.27	0.038	0.084	-0.12	0.62	0.91	0.45	0.26	0.91	0.28	0.48	0.86	-0.17	0.66	0.91	0.00028	0.99	1	0.11	0.72	0.92	0.11	0.73	0.95	0.00013	1	1
AC133528	0.086	0.57	0.71	-0.066	0.77	0.88	0.057	0.81	0.89	0.12	0.59	0.71	-0.19	0.63	0.91	-0.16	0.69	0.96	-0.39	0.41	0.83	-0.23	0.6	0.89	-0.04	0.43	1	0.41	0.23	0.61	0.16	0.65	0.92	-0.25	0.46	0.69
AC134772	0.64	0.27	0.43	0.16	0.3	0.51	0.5	0.018	0.057	0.34	0.17	0.27	0.11	0.83	0.96	-0.4	0.39	0.92	-0.32	0.48	0.86	0.077	0.9	0.98	0.03	0.22	1	-0.38	0.69	0.9	0.73	0.46	0.85	1.1	0.23	0.46
AC135050	0.0069	0.97	0.98	-0.041	0.87	0.93	-0.03	0.9	0.94	0.01	0.97	0.98	0.019	0.92	0.98	0.076	0.83	0.98	0.11	0.76	0.95	0.038	0.91	0.98	0.051	0.19	1	-1.1	0.036	0.25	-0.45	0.39	0.81	0.62	0.21	0.44
AC136944	0.39	0.044	0.11	-0.21	0.39	0.59	0.25	0.32	0.5	0.46	0.062	0.12	0.29	0.1	0.48	0.11	0.69	0.96	0.64	0.067	0.54	0.52	0.082	0.41	0.12	0.073	0.23	0.15	0.5	0.81	0.56	0.013	0.19	0.41	0.049	0.18
AC137630	0.49	0.22	0.37	-0.34	0.14	0.3	-0.022	0.93	0.96	0.31	0.16	0.27	0.12	0.83	0.96	-0.091	0.85	0.98	0.0029	0.99	1	0.094	0.84	0.97	0.05	0.15	1	-0.44	0.51	0.82	0.47	0.5	0.87	0.91	0.16	0.38
AC137767	-0.1	0.49	0.64	-0.059	0.79	0.89	-0.21	0.35	0.52	-0.15	0.49	0.62	0.14	0.52	0.87	0.09	0.79	0.97	0.33	0.42	0.84	0.24	0.51	0.85	-0.037	0.49	1	-0.17	0.47	0.79	-0.35	0.16	0.6	-0.18	0.43	0.66
AC138035	0.19	0.17	0.3	-0.14	0.5	0.69	0.16	0.44	0.61	0.3	0.15	0.25	-0.36	0.11	0.5	0.7	0.078	0.8	0.13	0.7	0.93	-0.57	0.12	0.49	-0.0067	0.61	1	0.22	0.89		-0.51	0.76		-0.73	0.63
AC138627	-0.00086	1	1	-0.35	0.18	0.35	-0.35	0.17	0.32	-0.0032	0.99	0.99	-0.062	0.79	0.95	0.25	0.54	0.94	0.16	0.69	0.93	-0.089	0.83	0.96	-0.073	0.21	1	0.029	0.92	0.98	-0.32	0.31	0.76	-0.35	0.23	0.46
AC138696	-0.87	0.0037	0.016	0.039	0.89	0.94	-0.83	0.00058	0.0034	-0.87	0.00033	0.0015	1.3	0.0014	0.046	-0.26	0.84	0.98	1.3	0.0089	0.27	1.6	0.00076	0.029	-0.06	0.16	1	-0.24	0.6	0.86	-0.99	0.041	0.33	-0.75	0.095	0.27
AC138761	-0.094	0.7	0.81	0.13	0.62	0.78	0.032	0.9	0.94	-0.095	0.71	0.8	-0.038	0.89	0.98	0.034	0.94	0.99	-0.021	0.97	0.99	-0.055	0.89	0.98	0.028	0.51	1	-0.25	0.62	0.87	0.062	0.91	0.99	0.32	0.52	0.74
AC138811	0.68	0.21	0.35	0.066	0.57	0.74	0.28	0.1	0.22	0.21	0.29	0.42	0.21	0.48	0.85	-0.038	0.97	1	0.26	0.59	0.89	0.3	0.49	0.84	0.054	0.13	1	0.68	0.34	0.7	1.9	0.0099	0.16	1.2	0.075	0.23
AC138904	0.27	0.19	0.33	-0.094	0.7	0.84	0.23	0.37	0.54	0.32	0.2	0.31	-0.074	0.59	0.89	-0.097	0.73	0.97	-0.24	0.44	0.84	-0.14	0.59	0.88	0.069	0.23	1	-0.15	0.53	0.82	0.11	0.65	0.92	0.26	0.25	0.49
AC138915	-0.055	0.61	0.74	0.16	0.4	0.61	0.069	0.72	0.83	-0.091	0.63	0.74	-0.057	0.79	0.95	-0.4	0.26	0.91	-0.53	0.16	0.67	-0.13	0.69	0.92	0.0015	0.97	1	-0.088	0.68	0.9	-0.086	0.7	0.93	0.0022	0.99	1
AC138969	0.66	0.00037	0.0024	-0.61	0.011	0.041	0.16	0.53	0.69	0.77	0.0015	0.0053	-0.23	0.18	0.59	0.16	0.66	0.96	-0.24	0.5	0.87	-0.4	0.2	0.6	0.12	0.037	0.15	-1	0.0059	0.086	-0.23	0.55	0.88	0.78	0.028	0.12
AC139795	0.11	0.64	0.77	-0.29	0.25	0.44	-0.18	0.49	0.65	0.12	0.63	0.74	-0.34	0.22	0.65	0.14	0.82	0.98	-0.35	0.45	0.85	-0.49	0.24	0.66	-0.029	0.52	1	-0.058	0.88	0.97	-0.3	0.46	0.85	-0.24	0.52	0.74
AC140725	0.027	0.86	0.92	-0.049	0.83	0.92	-0.012	0.96	0.98	0.037	0.87	0.92	0.079	0.83	0.96	0.29	0.48	0.93	0.4	0.38	0.82	0.11	0.79	0.95	-0.016	0.7	1	0.089	0.84	0.95	-0.065	0.89	0.98	-0.15	0.71	0.86
AC140912	0.16	0.31	0.47	-0.64	0.00059	0.0036	-0.37	0.043	0.11	0.27	0.15	0.25	0.28	0.48	0.85	-0.47	0.33	0.92	-0.17	0.69	0.93	0.3	0.53	0.86	0.045	0.37	1	-0.12	0.73	0.92	0.17	0.63	0.92	0.29	0.39	0.62
AC141928	0.28	0.093	0.2	-0.86	9e-07	1e-05	-0.36	0.033	0.092	0.49	0.0048	0.015	0.62	0.043	0.31	0.064	0.74	0.97	0.99	0.033	0.42	0.92	0.03	0.24	0.12	0.072	0.23	-0.63	0.014	0.14	-0.17	0.52	0.88	0.46	0.062	0.2
AC142472	-0.2	0.37	0.53	0.23	0.37	0.58	0.0099	0.96	0.98	-0.22	0.39	0.52	-0.58	0.03	0.25	0.097	0.92	0.99	-0.8	0.073	0.55	-0.89	0.024	0.22	-0.16	0.033	0.14	0.28	0.29	0.66	-0.24	0.4	0.82	-0.52	0.043	0.16
AC144652	-0.16	0.049	0.12	0.14	0.36	0.57	-0.14	0.37	0.54	-0.28	0.068	0.13	0.038	0.9	0.98	0.51	0.21	0.89	0.58	0.17	0.68	0.073	0.84	0.97	-0.023	0.64	1	0.17	0.63	0.88	0.015	0.97	0.99	-0.15	0.65	0.83
AC144831	0.1	0.071	0.16	-0.22	0.038	0.11	-0.027	0.8	0.88	0.19	0.067	0.13	-0.17	0.6	0.9	0.15	0.77	0.97	-0.076	0.89	0.98	-0.22	0.62	0.89	-0.002	0.96	1	0.084	0.8	0.94	0.066	0.85	0.97	-0.018	0.95	0.98
AC145207	0.035	0.79	0.87	-0.0022	0.99	1	0.053	0.81	0.89	0.055	0.8	0.86	-0.0088	0.97	0.99	0.29	0.45	0.93	0.29	0.47	0.85	-0.0018	0.99	1	-0.0052	0.86	1	0.89	0.25	0.63	0.73	0.36	0.79	-0.16	0.82	0.92
AC145285	0.072	0.76	0.85	-0.19	0.46	0.66	-0.11	0.67	0.8	0.076	0.76	0.84	0.11	0.59	0.89	0.19	0.59	0.95	0.38	0.33	0.79	0.19	0.57	0.88	0.0044	0.93	1	-0.022	0.94	0.98	0.0038	0.99	1	0.026	0.93	0.97
AC145343	0.079	0.73	0.83	0.16	0.51	0.7	0.25	0.32	0.5	0.084	0.74	0.82	-0.22	0.43	0.82	0.46	0.31	0.92	0.15	0.7	0.93	-0.31	0.48	0.84	-0.04	0.39	1	0.86	0.032	0.23	0.52	0.22	0.67	-0.34	0.36	0.6
AC145350	0.14	0.29	0.45	-0.23	0.25	0.45	-0.011	0.96	0.97	0.22	0.28	0.4	0.12	0.58	0.89	-0.23	0.58	0.95	-0.04	0.91	0.98	0.19	0.62	0.9	-0.0048	0.92	1	-0.004	0.99	0.99	-0.027	0.92	0.99	-0.023	0.93	0.97
AC146944	-0.14	0.3	0.46	0.16	0.43	0.64	-0.05	0.81	0.89	-0.21	0.3	0.43	-0.064	0.75	0.94	-0.18	0.62	0.95	-0.3	0.43	0.84	-0.12	0.72	0.93	-0.016	0.75	1	-0.089	0.76	0.93	-0.18	0.55	0.89	-0.095	0.74	0.88
AC159540	0.14	0.18	0.32	0.067	0.67	0.82	0.31	0.05	0.13	0.24	0.12	0.21	-0.82	0.03	0.25	0.46	0.42	0.92	-0.5	0.3	0.78	-0.96	0.032	0.26	-0.075	0.18	1	0.54	0.11	0.44	0.074	0.83	0.97	-0.46	0.16	0.37
AC232271	-0.0051	0.98	0.99	0.1	0.68	0.82	0.098	0.7	0.82	-0.0067	0.98	0.99	0.097	0.52	0.87	0.031	0.91	0.99	0.21	0.53	0.87	0.18	0.53	0.86	0.11	0.098	0.28	-0.24	0.41	0.76	0.19	0.52	0.88	0.43	0.12	0.31
AC233263	-0.063	0.69	0.81	0.019	0.93	0.97	-0.069	0.77	0.86	-0.089	0.7	0.79	0.72	0.01	0.15	-0.54	0.28	0.91	0.5	0.32	0.79	1	0.015	0.17	0.14	0.056	0.2	-0.15	0.71	0.91	0.57	0.16	0.6	0.72	0.057	0.19
AC233280	0.22	0.14	0.27	-0.06	0.8	0.89	0.25	0.28	0.45	0.31	0.18	0.29	0.38	0.019	0.2	-0.24	0.5	0.93	0.42	0.23	0.73	0.67	0.028	0.24	0.2	0.0063	0.042	-0.37	0.068	0.34	0.14	0.51	0.87	0.51	0.0085	0.051
AC239800	0.4	0.0036	0.016	-0.7	0.00022	0.0015	-0.025	0.89	0.94	0.68	0.00034	0.0015	0.59	0.027	0.24	-1.1	0.0056	0.34	-0.25	0.5	0.86	0.88	0.02	0.2	0.57	2.9e-06	0.00014	-1.1	5.3e-06	0.00076	0.098	0.7	0.94	1.2	2.8e-07	1.9e-05
AC239804	0.19	0.032	0.087	-0.25	0.12	0.26	0.099	0.53	0.68	0.35	0.027	0.064	-0.32	0.11	0.49	0.069	0.9	0.99	-0.48	0.22	0.72	-0.55	0.11	0.47	-0.012	0.79	1	0.1	0.72	0.91	0.034	0.91	0.99	-0.068	0.8	0.91
AC239809	0.089	0.2	0.34	0.12	0.28	0.49	0.29	0.01	0.036	0.17	0.13	0.23	-0.34	0.17	0.59	0.7	0.092	0.83	0.18	0.62	0.91	-0.52	0.19	0.59	-0.063	0.21	1	0.58	0.09	0.39	0.16	0.64	0.92	-0.41	0.21	0.44
AC239868	0.23	0.46	0.62	-0.32	0.2	0.39	-0.12	0.63	0.77	0.19	0.42	0.55	-0.26	0.36	0.78	-0.51	0.19	0.89	-0.98	0.021	0.36	-0.47	0.2	0.61	0.019	0.59	1	-0.89	0.043	0.27	-0.71	0.12	0.54	0.18	0.67	0.84
AC240565	0.02	0.92	0.95	-0.0078	0.97	0.99	0.019	0.94	0.96	0.027	0.91	0.94	0.87	0.27	0.7	0.29	0.023		1	0.0018	0.11	0.71	0.15		0.078	0.18	1	0.22	0.55	0.83	0.72	0.058	0.4	0.5	0.16	0.37
AC243562	0.13	0.32	0.48	-0.088	0.68	0.82	0.11	0.61	0.75	0.2	0.35	0.48	-0.17	0.42	0.82	0.026	0.98	1	-0.26	0.53	0.88	-0.29	0.43	0.81	0.015	0.78	1	0.067	0.73	0.92	0.12	0.55	0.89	0.054	0.77	0.89
AC244021	-0.056	0.84	0.91	-0.28	0.27	0.48	-0.34	0.19	0.34	-0.054	0.82	0.88	0.34	0.4	0.8	-0.46	0.35	0.92	-0.097	0.8	0.96	0.36	0.44	0.82	0.02	0.67	1	-0.29	0.48	0.8	-0.13	0.75	0.95	0.15	0.69	0.85
AC244197	0.38	2.3e-05	0.00023	-0.34	0.029	0.09	0.35	0.023	0.069	0.68	7.8e-06	5.1e-05	-0.23	0.2	0.62	-0.11	0.71	0.96	-0.53	0.13	0.63	-0.42	0.16	0.56	0.17	0.015	0.079	-0.48	0.015	0.15	-0.016	0.94	0.99	0.46	0.014	0.075
AC244394	0.23	0.3	0.46	-0.11	0.67	0.82	0.14	0.57	0.72	0.25	0.32	0.44	-0.3	0.24	0.68	-0.11	0.74	0.97	-0.58	0.19	0.69	-0.47	0.22	0.64	-0.01	0.81	1	0.031	0.94	0.98	-0.054	0.9	0.98	-0.085	0.83	0.92
AC244517	-0.63	0.0029	0.013	0.59	0.021	0.072	-0.17	0.49	0.65	-0.76	0.0027	0.0089	-0.37	0.37	0.78	0.19	0.74	0.97	-0.2	0.7	0.93	-0.39	0.4	0.79	0.25	0.017	0.086	-0.72	0.16	0.52	0.4	0.44	0.84	1.1	0.021	0.098
AC245014	0.36	0.21	0.35	-0.52	0.039	0.11	-0.17	0.51	0.67	0.34	0.16	0.26	0.71	0.027	0.24	-0.0067	0.84	0.98	1	0.035	0.44	1	0.02	0.2	0.61	0.00026	0.0041	-1.2	0.0037	0.065	0.27	0.51	0.87	1.5	0.00022	0.0034
AC245060	0.18	0.15	0.28	0.15	0.4	0.61	0.46	0.0091	0.033	0.31	0.074	0.14	0.44	0.02	0.21	-0.48	0.23	0.9	0.25	0.56	0.89	0.73	0.038	0.28	0.17	0.035	0.14	-0.0084	0.98	0.99	0.67	0.048	0.36	0.67	0.031	0.13
AC245100	0.24	0.3	0.46	-0.25	0.33	0.53	0.0029	0.99	1	0.25	0.32	0.45	0.42	0.48	0.85	0.04	0.8	0.97	0.37	0.4	0.83	0.33	0.47	0.83	0.025	0.32	1	-0.45	0.58	0.85	0.3	0.71	0.94	0.75	0.33	0.57
AC245297	0.48	0.0092	0.033	-0.47	0.052	0.14	0.14	0.59	0.73	0.6	0.013	0.034	0.86	0.041	0.3	-0.82	0.095	0.84	0.089	0.95	0.99	0.91	0.049	0.32	0.71	2.2e-06	0.00011	-0.96	0.0077	0.1	0.61	0.086	0.47	1.6	4.5e-06	0.00017
AC245407	-0.22	0.47	0.62	0.27	0.29	0.49	0.083	0.72	0.83	-0.18	0.47	0.6	-0.73	0.033	0.27	1.1	0.016	0.51	0.13	0.64	0.91	-0.99	0.029	0.24	-0.31	0.0097	0.058	0.9	0.042	0.27	-0.16	0.74	0.95	-1.1	0.013	0.07
AC245595	-0.19	0.078	0.17	-0.021	0.9	0.95	-0.34	0.051	0.13	-0.32	0.066	0.13	-0.034	0.89	0.98	0.045	0.92	0.99	-0.006	0.99	1	-0.051	0.9	0.98	-0.064	0.25	1	-0.029	0.91	0.97	-0.32	0.23	0.68	-0.29	0.24	0.48
AC246785	0.26	0.27	0.42	-0.68	0.005	0.022	-0.34	0.16	0.31	0.34	0.15	0.25	0.58	0.0078	0.13	0.049	0.79	0.97	1	0.007	0.24	1	0.0031	0.07	0.2	0.018	0.089	-0.63	0.031	0.23	0.032	0.91	0.99	0.66	0.018	0.087
AC246817	-0.17	0.32	0.48	0.16	0.52	0.71	-0.058	0.81	0.89	-0.22	0.37	0.5	0.33	0.82	0.96	0.02	0.83	0.98	0.079	0.7	0.93	0.059	0.82	0.96	-0.018	0.51	1	1.2	0.19	0.55	0.54	0.56	0.89	-0.65	0.46	0.68
AC254562	0.27	0.13	0.25	-0.11	0.65	0.81	0.25	0.3	0.48	0.36	0.14	0.23	0.21	0.27	0.7	-0.0043	0.97	1	0.36	0.36	0.81	0.36	0.29	0.7	0.078	0.2	1	0.035	0.9	0.97	0.36	0.2	0.65	0.33	0.2	0.43
ACAA1	0.0029	0.95	0.97	0.031	0.75	0.87	0.036	0.7	0.82	0.0057	0.95	0.97	0.035	0.8	0.96	-0.16	0.58	0.95	-0.1	0.73	0.94	0.055	0.84	0.97	-0.0054	0.91	1	0.018	0.9	0.97	0.0029	0.98	1	-0.015	0.92	0.96
ACAA2	-0.4	2.1e-14	1.6e-12	0.43	1e-05	9.5e-05	-0.33	0.00073	0.0041	-0.76	5.9e-15	1.6e-13	-0.38	0.017	0.19	0.38	0.27	0.91	-0.29	0.41	0.83	-0.67	0.025	0.22	-0.39	1.3e-07	1.2e-05	0.34	0.039	0.26	-0.5	0.0044	0.1	-0.84	2e-07	1.5e-05
ACACA	0.067	0.076	0.17	-0.15	0.024	0.078	-0.018	0.79	0.88	0.13	0.047	0.099	0.33	0.00024	0.015	-0.28	0.2	0.89	0.36	0.11	0.61	0.64	0.00085	0.031	0.17	0.00092	0.01	-0.18	0.15	0.5	0.21	0.11	0.53	0.39	0.0013	0.013
ACACB	-0.29	0.016	0.051	0.8	3.4e-10	7e-09	0.26	0.045	0.12	-0.54	1.4e-05	8.7e-05	-0.38	0.012	0.16	0.082	0.83	0.98	-0.62	0.051	0.5	-0.7	0.0098	0.13	-0.18	0.019	0.093	0.085	0.71	0.91	-0.46	0.059	0.4	-0.54	0.016	0.078
ACAD10	-0.081	0.42	0.58	0.43	0.0011	0.006	0.28	0.032	0.09	-0.15	0.25	0.38	-0.17	0.079	0.41	0.37	0.069	0.78	0.066	0.75	0.94	-0.31	0.092	0.43	-0.083	0.055	1	0.29	0.001	0.03	0.11	0.24	0.7	-0.18	0.032	0.13
ACAD11	-0.029	0.82	0.89	-0.37	0.022	0.073	-0.42	0.0085	0.031	-0.055	0.73	0.82	0.2	0.38	0.79	0.33	0.35	0.92	0.68	0.085	0.58	0.35	0.32	0.73	-0.02	0.72	1	-0.31	0.11	0.43	-0.4	0.044	0.35	-0.093	0.62	0.81
ACAD8	-0.085	0.088	0.19	0.042	0.66	0.81	-0.12	0.21	0.36	-0.16	0.087	0.16	-0.19	0.13	0.52	0.16	0.58	0.95	-0.19	0.51	0.87	-0.35	0.16	0.55	-0.086	0.11	1	0.11	0.48	0.8	-0.12	0.44	0.84	-0.23	0.12	0.31
ACAD9	0.007	0.94	0.97	0.16	0.26	0.46	0.17	0.22	0.38	0.013	0.92	0.95	-0.22	0.024	0.23	0.21	0.38	0.92	-0.21	0.39	0.82	-0.42	0.041	0.29	-0.029	0.52	1	0.13	0.27	0.65	0.063	0.62	0.91	-0.069	0.55	0.76
ACADL	0.15	0.5	0.66	-0.37	0.14	0.29	-0.21	0.42	0.59	0.17	0.49	0.62	0.071	0.86	0.97	0.24	0.55	0.94	0.33	0.46	0.85	0.087	0.83	0.97	0.039	0.44	1	0.11	0.77	0.93	0.38	0.33	0.78	0.27	0.46	0.69
ACADM	0.0098	0.89	0.94	0.19	0.094	0.22	0.2	0.066	0.16	0.018	0.87	0.92	-0.41	0.0027	0.068	0.1	0.75	0.97	-0.68	0.02	0.36	-0.78	0.0017	0.048	-0.086	0.13	1	0.27	0.13	0.47	0.021	0.91	0.99	-0.25	0.14	0.35
ACADS	0.36	0.025	0.072	0.24	0.21	0.39	0.83	1e-05	0.0001	0.6	0.0013	0.0049	0.29	0.1	0.48	0.029	0.89	0.99	0.55	0.13	0.63	0.52	0.096	0.44	0.35	1.1e-07	1.1e-05	-0.33	0.033	0.24	0.41	0.0095	0.16	0.74	4.3e-07	2.8e-05
ACADSB	-0.15	0.00028	0.0019	0.19	0.025	0.081	-0.11	0.19	0.35	-0.29	0.00037	0.0016	-0.11	0.52	0.86	-0.29	0.36	0.92	-0.52	0.12	0.63	-0.23	0.43	0.81	-0.095	0.032	1	0.12	0.3	0.67	-0.11	0.36	0.79	-0.22	0.039	0.15
ACADVL	-0.066	0.25	0.41	0.29	4.2e-05	0.00034	0.16	0.023	0.068	-0.13	0.068	0.13	-0.52	0.0012	0.041	-0.047	0.8	0.97	-1	0.0002	0.038	-1	3.1e-05	0.003	-0.097	0.099	1	-0.11	0.52	0.82	-0.44	0.017	0.21	-0.33	0.057	0.19
ACAN	0.11	0.66	0.78	0.58	0.014	0.052	0.73	0.0024	0.011	0.15	0.54	0.67	-0.37	0.46	0.83	0.69	0.1	0.84	0.32	0.34	0.8	-0.37	0.48	0.83	-0.035	0.35	1	0.67	0.24	0.62	0.19	0.75	0.95	-0.48	0.38	0.62
ACAP1	-0.089	0.73	0.83	0.098	0.7	0.83	0.013	0.96	0.98	-0.085	0.74	0.82	0.42	0.27	0.7	0.6	0.099	0.84	1.2	0.0066	0.23	0.6	0.17	0.56	-0.019	0.7	1	0.26	0.47	0.79	0.14	0.72	0.94	-0.12	0.72	0.87
ACAP2	-0.084	0.19	0.33	0.19	0.078	0.19	0.036	0.74	0.85	-0.16	0.15	0.25	-0.014	0.9	0.98	0.12	0.63	0.95	0.1	0.7	0.93	-0.02	0.93	0.99	-0.028	0.57	1	0.069	0.63	0.88	-0.0071	0.96	0.99	-0.076	0.58	0.78
ACAP3	0.18	0.016	0.051	0.083	0.41	0.62	0.43	2.4e-05	0.00022	0.34	0.00065	0.0026	-0.08	0.52	0.87	-0.058	0.82	0.98	-0.21	0.45	0.85	-0.16	0.52	0.85	0.077	0.13	1	-0.16	0.27	0.64	0.043	0.77	0.96	0.2	0.14	0.35
ACAT1	-0.084	0.043	0.11	0.0035	0.96	0.98	-0.16	0.037	0.1	-0.16	0.033	0.074	-0.024	0.82	0.96	-0.12	0.6	0.95	-0.18	0.47	0.86	-0.056	0.79	0.95	-0.082	0.033	1	0.02	0.82	0.95	-0.17	0.07	0.43	-0.19	0.029	0.12
ACAT2	-0.2	0.017	0.053	-0.083	0.44	0.65	-0.46	3e-05	0.00026	-0.37	0.00064	0.0026	0.77	0.0004	0.02	-0.68	0.11	0.84	0.57	0.19	0.7	1.2	0.00069	0.027	0.24	0.018	0.09	-0.41	0.29	0.66	0.44	0.26	0.71	0.85	0.021	0.096
ACBD3	0.08	0.17	0.3	0.022	0.83	0.91	0.18	0.079	0.18	0.15	0.12	0.21	0.027	0.89	0.98	0.27	0.45	0.93	0.33	0.38	0.82	0.06	0.85	0.97	0.0023	0.97	1	-0.11	0.54	0.83	-0.11	0.57	0.89	0.0017	0.99	1
ACBD4	0.26	0.078	0.17	0.011	0.96	0.98	0.4	0.072	0.17	0.39	0.079	0.15	0.51	0.2	0.63	0.39	0.24	0.9	1.1	0.02	0.35	0.67	0.14	0.53	0.093	0.12	1	-0.48	0.077	0.36	-0.11	0.7	0.93	0.37	0.15	0.36
ACBD5	-0.017	0.76	0.85	-0.17	0.028	0.089	-0.2	0.0088	0.032	-0.033	0.67	0.77	0.17	0.15	0.56	-0.25	0.34	0.92	0.055	0.85	0.97	0.3	0.19	0.59	0.026	0.45	1	-0.02	0.82	0.95	0.04	0.65	0.92	0.06	0.46	0.69
ACBD6	0.05	0.34	0.5	-0.073	0.46	0.66	0.024	0.81	0.89	0.097	0.33	0.46	-0.11	0.61	0.9	0.27	0.5	0.93	0.092	0.8	0.96	-0.17	0.64	0.9	-0.0039	0.94	1	0.01	0.97	0.99	-0.0093	0.97	1	-0.02	0.94	0.97
ACBD7	-0.41	0.0032	0.014	-0.17	0.23	0.42	-0.93	8.3e-10	1.8e-08	-0.75	5.8e-07	4.8e-06	0.25	0.18	0.59	-0.32	0.39	0.92	0.097	0.82	0.96	0.42	0.21	0.62	-0.21	0.0046	0.034	0.17	0.38	0.74	-0.36	0.08	0.46	-0.53	0.0055	0.037
ACCS	0.095	0.47	0.62	0.11	0.58	0.76	0.26	0.21	0.36	0.15	0.47	0.6	-0.66	0.01	0.14	0.41	0.4	0.92	-0.58	0.2	0.7	-0.99	0.012	0.15	-0.072	0.19	1	0.12	0.7	0.91	-0.27	0.42	0.83	-0.39	0.2	0.43
ACD	0.21	0.053	0.13	-0.066	0.7	0.83	0.3	0.076	0.17	0.36	0.03	0.069	0.13	0.58	0.89	0.13	0.72	0.96	0.35	0.4	0.83	0.22	0.55	0.87	0.024	0.65	1	-0.065	0.81	0.94	0.048	0.86	0.97	0.11	0.66	0.83
ACE	0.58	9.3e-05	0.00075	-0.11	0.6	0.77	0.78	0.00018	0.0012	0.89	1.6e-05	0.0001	0.81	0.034	0.27	0.007	0.77	0.97	1.1	0.03	0.41	1	0.023	0.21	0.2	0.02	0.095	-0.2	0.53	0.82	0.5	0.13	0.55	0.69	0.021	0.097
ACER2	-0.096	0.25	0.4	0.39	0.0021	0.01	0.21	0.098	0.21	-0.18	0.15	0.25	0.0069	0.94	0.99	-0.12	0.59	0.95	-0.12	0.63	0.91	0.0056	0.98	0.99	-0.035	0.4	1	0.17	0.12	0.45	0.092	0.42	0.83	-0.081	0.44	0.68
ACER3	-0.18	0.0027	0.012	0.053	0.61	0.78	-0.29	0.006	0.024	-0.35	0.0011	0.0041	0.0016	0.99	1	-0.2	0.53	0.93	-0.21	0.53	0.88	-0.01	0.97	0.99	-0.046	0.37	1	0.011	0.94	0.98	-0.13	0.45	0.84	-0.14	0.38	0.62
ACHE	0.38	2.5e-06	3.2e-05	-0.36	0.0064	0.027	0.33	0.013	0.044	0.7	1.8e-07	1.6e-06	0.31	0.086	0.43	0.058	0.82	0.98	0.61	0.083	0.57	0.55	0.071	0.38	0.3	8e-05	0.0017	-0.54	0.0017	0.04	0.12	0.49	0.86	0.67	6.2e-05	0.0013
ACIN1	0.07	0.071	0.16	0.0017	0.98	0.99	0.14	0.048	0.12	0.14	0.05	0.1	-0.18	0.31	0.74	-0.22	0.48	0.93	-0.55	0.1	0.59	-0.34	0.25	0.66	-0.0046	0.93	1	0.019	0.92	0.98	0.0035	0.98	1	-0.015	0.93	0.97
ACKR1	-0.089	0.14	0.27	0.31	0.0002	0.0014	0.14	0.093	0.2	-0.17	0.04	0.088	-0.23	0.36	0.78	0.045	0.95	1	-0.31	0.48	0.86	-0.36	0.36	0.76	-0.062	0.21	1	0.33	0.0042	0.07	0.17	0.14	0.58	-0.15	0.17	0.38
ACKR3	-0.12	0.16	0.3	0.044	0.77	0.88	-0.17	0.26	0.43	-0.21	0.16	0.26	-0.99	0.01	0.14	1.5	0.0016	0.2	0.18	0.49	0.86	-1.3	0.0059	0.1	-0.065	0.078	1	1.1	0.075	0.36	-0.029	0.96	0.99	-1.1	0.059	0.2
ACLY	0.027	0.67	0.79	0.25	0.00042	0.0027	0.3	1.9e-05	0.00018	0.052	0.45	0.58	-0.023	0.87	0.97	0.012	0.97	1	-0.03	0.92	0.98	-0.042	0.88	0.97	0.091	0.086	1	0.0018	0.99	1	0.24	0.1	0.5	0.24	0.079	0.24
ACO1	-0.11	0.059	0.14	0.29	0.00069	0.0041	0.085	0.32	0.5	-0.21	0.015	0.04	-0.086	0.45	0.83	0.16	0.54	0.94	0.0023	0.99	1	-0.16	0.5	0.84	-0.023	0.64	1	0.012	0.93	0.98	-0.054	0.72	0.94	-0.066	0.64	0.82
ACO2	0.073	0.034	0.091	-0.032	0.63	0.79	0.11	0.092	0.2	0.14	0.031	0.07	-0.014	0.85	0.97	0.15	0.42	0.92	0.13	0.5	0.87	-0.02	0.91	0.98	0.025	0.37	1	0.00017	1	1	0.054	0.41	0.82	0.054	0.38	0.62
ACOT1	0.19	0.011	0.039	-0.36	0.0049	0.022	-0.0027	0.98	0.99	0.35	0.005	0.015	0.36	0.26	0.69	0.48	0.2	0.89	1	0.019	0.35	0.55	0.18	0.58	0.01	0.84	1	0.23	0.53	0.82	0.3	0.42	0.83	0.076	0.82	0.92
ACOT11	0.19	0.099	0.2	0.05	0.78	0.89	0.36	0.048	0.12	0.31	0.085	0.16	-0.35	0.0076	0.12	0.34	0.26	0.91	-0.3	0.33	0.79	-0.64	0.014	0.16	-0.018	0.73	1	0.13	0.49	0.8	0.073	0.7	0.94	-0.054	0.76	0.89
ACOT13	0.035	0.41	0.57	-0.037	0.69	0.83	0.031	0.74	0.84	0.068	0.46	0.59	-0.13	0.17	0.59	0.12	0.62	0.95	-0.14	0.58	0.89	-0.25	0.21	0.63	-0.0057	0.88	1	-0.071	0.47	0.79	-0.09	0.38	0.81	-0.019	0.84	0.93
ACOT2	-0.0032	0.96	0.98	-0.017	0.88	0.94	-0.023	0.84	0.91	-0.0061	0.96	0.97	-0.14	0.32	0.75	-0.28	0.27	0.91	-0.57	0.036	0.44	-0.29	0.21	0.62	-0.06	0.27	1	0.078	0.68	0.9	-0.11	0.56	0.89	-0.19	0.29	0.53
ACOT4	0.28	0.073	0.16	-0.71	0.00032	0.0021	-0.25	0.2	0.35	0.46	0.019	0.048	0.35	0.3	0.73	-0.21	0.7	0.96	0.23	0.66	0.92	0.44	0.33	0.74	0.025	0.61	1	-0.14	0.68	0.9	0.02	0.96	0.99	0.16	0.63	0.81
ACOT7	0.24	3e-05	0.00028	-0.26	0.0094	0.037	0.2	0.049	0.12	0.46	4.8e-06	3.3e-05	0.37	0.08	0.42	-0.52	0.19	0.89	0.082	0.87	0.97	0.6	0.096	0.44	0.24	0.0028	0.024	-0.23	0.28	0.65	0.37	0.091	0.48	0.6	0.0033	0.026
ACOT8	0.093	0.55	0.7	-0.042	0.85	0.92	0.099	0.65	0.78	0.14	0.51	0.64	0.22	0.44	0.83	0.36	0.34	0.92	0.71	0.1	0.59	0.35	0.38	0.78	-0.00091	0.98	1	-0.19	0.38	0.73	-0.21	0.35	0.78	-0.021	0.92	0.97
ACOT9	-0.51	5.8e-08	1.2e-06	0.091	0.33	0.54	-0.89	1.6e-20	9e-19	-0.98	8.2e-25	5.7e-23	-0.19	0.17	0.58	0.21	0.48	0.93	-0.13	0.69	0.93	-0.34	0.2	0.61	-0.47	3.7e-11	1.4e-08	0.28	0.053	0.3	-0.73	1.7e-06	0.00046	-1	8.6e-13	3.3e-10
ACOX1	-0.09	0.15	0.28	-0.13	0.12	0.26	-0.31	0.00029	0.0019	-0.18	0.04	0.087	-0.012	0.92	0.98	0.087	0.75	0.97	0.069	0.81	0.96	-0.018	0.94	0.99	-0.049	0.32	1	-0.067	0.63	0.88	-0.21	0.15	0.6	-0.14	0.3	0.54
ACOX2	0.87	0.0053	0.021	-0.17	0.45	0.66	0.56	0.035	0.096	0.73	0.0044	0.014	-1.7	2.3e-08	1.5e-05	1.2	0.025	0.61	-1.1	0.017	0.34	-2.3	1.3e-07	5.1e-05	-0.00064	0.99	1	0.76	0.31	0.68	0.62	0.43	0.83	-0.14	0.85	0.93
ACOX3	0.085	0.24	0.39	0.07	0.58	0.75	0.23	0.066	0.16	0.16	0.2	0.31	-0.012	0.93	0.98	-0.077	0.78	0.97	-0.1	0.72	0.94	-0.028	0.91	0.98	0.11	0.03	0.13	-0.066	0.61	0.87	0.2	0.13	0.57	0.27	0.032	0.13
ACOXL	-0.18	0.49	0.64	0.085	0.74	0.86	-0.081	0.74	0.85	-0.17	0.51	0.64	0.0073	0.98	0.99	0.5	0.21	0.89	0.53	0.2	0.7	0.03	0.92	0.98	-0.027	0.6	1	0.26	0.46	0.79	0.092	0.81	0.96	-0.17	0.62	0.81
ACP1	-0.13	0.00063	0.0038	0.048	0.49	0.68	-0.21	0.0023	0.011	-0.26	0.00017	0.00083	0.011	0.9	0.98	-0.019	0.93	0.99	0.0018	0.99	1	0.021	0.92	0.98	-0.074	0.024	1	-0.011	0.87	0.96	-0.18	0.013	0.19	-0.17	0.013	0.068
ACP2	-0.024	0.43	0.59	0.068	0.3	0.51	0.02	0.76	0.86	-0.047	0.47	0.6	-0.19	0.3	0.73	0.0046	0.98	1	-0.33	0.37	0.81	-0.33	0.3	0.71	-0.073	0.14	1	0.17	0.19	0.56	-0.012	0.93	0.99	-0.19	0.15	0.36
ACP6	-0.29	0.0058	0.023	0.22	0.25	0.44	-0.26	0.16	0.31	-0.48	0.01	0.028	-0.096	0.48	0.84	0.29	0.3	0.92	0.13	0.66	0.92	-0.17	0.52	0.85	-0.046	0.41	1	-0.14	0.52	0.82	-0.33	0.14	0.58	-0.19	0.36	0.6
ACRBP	0.044	0.87	0.92	-0.072	0.78	0.88	-0.031	0.9	0.94	0.041	0.87	0.92	-0.25	0.32	0.75	0.52	0.23	0.9	0.14	0.71	0.93	-0.38	0.35	0.76	-0.018	0.7	1	-0.19	0.62	0.87	-0.34	0.38	0.81	-0.16	0.66	0.83
ACSBG1	-0.61	0.0089	0.032	-0.41	0.025	0.082	-1.4	4.4e-14	1.5e-12	-1	6.7e-08	6.5e-07	0.78	0.0058	0.11	-0.095	0.98	1	1.1	0.016	0.33	1.2	0.0034	0.074	-0.084	0.15	1	-0.059	0.85	0.96	-0.5	0.12	0.55	-0.44	0.14	0.35
ACSF2	0.019	0.97	0.98	2	1.1e-25	1.1e-23	2.1	1.8e-26	1.8e-24	0.035	0.85	0.9	-0.87	0.00036	0.019	0.59	0.21	0.89	-0.76	0.086	0.58	-1.4	0.00052	0.023	-0.034	0.44	1	1.2	0.015	0.15	0.91	0.066	0.42	-0.25	0.58	0.78
ACSF3	-0.0022	0.98	0.99	0.051	0.75	0.87	0.047	0.77	0.87	-0.0038	0.98	0.99	0.1	0.51	0.86	-0.18	0.58	0.95	-0.0031	0.98	1	0.18	0.55	0.87	0.044	0.44	1	0.022	0.91	0.97	0.17	0.4	0.82	0.14	0.43	0.67
ACSL1	0.1	0.003	0.013	-0.026	0.69	0.83	0.18	0.0071	0.027	0.2	0.0019	0.0068	0.11	0.41	0.81	-0.29	0.3	0.91	-0.1	0.72	0.93	0.19	0.46	0.82	0.097	0.033	1	-0.14	0.22	0.6	0.087	0.46	0.85	0.23	0.04	0.15
ACSL3	-0.18	2.4e-07	4e-06	0.13	0.051	0.14	-0.23	0.00062	0.0036	-0.36	7.4e-08	7.2e-07	-0.0068	0.96	0.99	0.18	0.52	0.93	0.17	0.54	0.88	-0.0029	0.99	1	-0.036	0.48	1	-0.097	0.55	0.83	-0.22	0.2	0.65	-0.12	0.45	0.68
ACSL4	-0.3	4.5e-06	5.4e-05	0.6	7e-23	6e-21	0.0061	0.92	0.96	-0.6	1.5e-22	8.7e-21	0.27	0.073	0.4	-0.78	0.002	0.22	-0.31	0.23	0.73	0.47	0.04	0.28	-0.029	0.58	1	-0.12	0.6	0.86	-0.26	0.27	0.72	-0.14	0.52	0.74
ACSL6	0.38	6.7e-19	1.2e-16	-0.46	6.1e-08	8.6e-07	0.29	0.00047	0.0029	0.74	3.8e-19	1.6e-17	0.44	0.017	0.19	0.042	0.83	0.98	0.84	0.018	0.35	0.8	0.0097	0.13	0.31	0.0004	0.0055	-0.31	0.16	0.52	0.42	0.064	0.41	0.72	0.00054	0.0066
ACSM3	0.1	0.81	0.88	1.6	1.5e-11	3.7e-10	1.8	3e-13	9.4e-12	0.16	0.49	0.62	-0.55	0.01	0.15	-0.14	0.6	0.95	-1.1	0.0011	0.092	-1	0.0011	0.035	-0.01	0.78	1	1.4	0.0091	0.11	1.4	0.01	0.17	0.036	0.94	0.98
ACSM4	0.097	0.72	0.83	0.096	0.69	0.83	0.18	0.46	0.63	0.088	0.73	0.82	-0.41	0.022	0.21	0.032	0.98	1	-0.71	0.046	0.48	-0.74	0.016	0.17	0.036	0.47	1	-0.46	0.21	0.58	-0.23	0.54	0.88	0.23	0.51	0.73
ACSS1	0.22	0.0062	0.024	-0.058	0.69	0.83	0.34	0.016	0.05	0.4	0.0045	0.014	0.54	0.068	0.39	-0.12	0.88	0.99	0.66	0.16	0.67	0.78	0.066	0.37	0.042	0.43	1	0.26	0.38	0.74	0.5	0.11	0.52	0.24	0.41	0.65
ACSS2	0.11	0.58	0.72	0.37	0.1	0.24	0.53	0.02	0.061	0.16	0.48	0.61	0.67	0.0021	0.058	-0.3	0.52	0.93	0.81	0.05	0.5	1.1	0.0021	0.054	0.24	0.015	0.078	-0.3	0.37	0.73	0.47	0.17	0.62	0.77	0.016	0.081
ACSS3	-0.11	0.25	0.4	0.19	0.27	0.47	0.0053	0.97	0.98	-0.19	0.28	0.4	-0.45	0.083	0.43	0.65	0.14	0.87	-0.02	0.98	1	-0.67	0.097	0.44	-0.1	0.1	0.29	0.68	0.059	0.32	0.091	0.81	0.96	-0.58	0.091	0.26
ACTA1	0.3	0.44	0.6	0.76	0.0011	0.0062	1.1	6.7e-06	7e-05	0.36	0.18	0.29	0.42	0.15	0.56	-0.13	0.84	0.98	0.46	0.35	0.8	0.59	0.17	0.57	0.032	0.45	1	0.92	0.069	0.34	1.4	0.0052	0.11	0.53	0.26	0.5
ACTA2	0.35	0.27	0.42	1.1	6.1e-19	3.6e-17	1.8	3.3e-45	1e-42	0.65	1.3e-07	1.2e-06	0.75	0.0088	0.14	0.1	0.65	0.96	1.3	0.0035	0.16	1.2	0.0029	0.068	0.029	0.42	1	1.6	0.0045	0.072	2.4	7.5e-05	0.0078	0.73	0.19	0.41
ACTB	-0.09	0.032	0.088	0.16	0.026	0.084	-0.014	0.85	0.91	-0.18	0.016	0.041	-0.34	0.16	0.58	-0.066	0.81	0.98	-0.62	0.14	0.65	-0.56	0.14	0.52	-0.11	0.081	0.25	0.27	0.21	0.58	-0.085	0.7	0.94	-0.36	0.088	0.26
ACTC1	-0.47	0.38	0.54	3.2	1.8e-114	4.7e-111	2.4	1.5e-62	1.5e-59	-0.86	1.2e-10	1.8e-09	-0.87	4.2e-05	0.0044	0.4	0.37	0.92	-1.1	0.0077	0.25	-1.5	2.6e-05	0.0026	-0.047	0.15	1	3	2.9e-06	0.00046	2.2	0.0014	0.055	-0.89	0.16	0.37
ACTG1	-0.086	0.37	0.53	0.2	0.27	0.47	0.062	0.74	0.85	-0.14	0.44	0.58	-0.32	0.0017	0.052	0.092	0.7	0.96	-0.54	0.02	0.35	-0.63	0.0012	0.039	-0.09	0.093	1	0.092	0.55	0.83	-0.15	0.34	0.78	-0.24	0.1	0.28
ACTG2	0.61	0.049	0.12	0.71	5.7e-05	0.00045	1.8	1.7e-23	1.2e-21	1.1	1.3e-09	1.7e-08	0.27	0.62	0.9	0.34	0.28		0.59	0.14	0.65	0.26	0.58		0.021	0.36	1	2.8	0.0014	0.036	3.6	6.3e-05	0.007	0.76	0.36	0.6
ACTL6A	-0.28	1.5e-06	2.1e-05	0.46	2.6e-08	3.9e-07	-0.07	0.41	0.58	-0.53	1.3e-10	2e-09	-0.17	0.055	0.35	0.17	0.45	0.93	-0.16	0.47	0.85	-0.33	0.085	0.42	-0.2	1.4e-05	0.00045	0.27	0.012	0.13	-0.16	0.14	0.58	-0.42	2.8e-05	0.0007
ACTL6B	0.22	1.7e-06	2.4e-05	-0.34	7.6e-06	7.2e-05	0.092	0.22	0.38	0.43	1.1e-08	1.2e-07	-0.17	0.34	0.76	-0.18	0.55	0.94	-0.5	0.15	0.66	-0.32	0.29	0.7	0.073	0.17	1	-0.2	0.22	0.59	0.0088	0.96	0.99	0.2	0.18	0.4
ACTN1	0.091	0.43	0.59	0.46	1.8e-05	0.00016	0.63	3e-09	5.9e-08	0.17	0.099	0.18	0.2	0.22	0.65	-0.052	0.9	0.99	0.3	0.38	0.82	0.35	0.23	0.65	0.045	0.44	1	0.33	0.14	0.48	0.55	0.017	0.22	0.22	0.3	0.54
ACTN2	0.12	0.36	0.52	0.13	0.51	0.7	0.33	0.1	0.21	0.2	0.32	0.45	0.57	0.00078	0.031	-0.57	0.11	0.85	0.42	0.26	0.75	0.99	0.0017	0.048	0.29	0.00087	0.0098	-0.033	0.87	0.96	0.68	0.0013	0.051	0.71	0.00027	0.0039
ACTN3	-1.3	0.068	0.16	3.8	4.8e-41	1.2e-38	1.7	2.5e-13	7.9e-12	-2.1	6.3e-23	3.8e-21	-1.2	0.001	0.037	0.68	0.24	0.9	-0.74	0.11	0.62	-1.4	0.0013	0.041	-0.93	0.0058	0.04	3.6	6e-05	0.0044	1.3	0.16	0.61	-2.3	0.008	0.048
ACTN4	0.11	0.29	0.45	0.25	0.06	0.16	0.44	0.00069	0.0039	0.2	0.13	0.22	-0.17	0.13	0.52	0.37	0.12	0.85	0.062	0.79	0.95	-0.31	0.15	0.54	0.028	0.57	1	0.15	0.21	0.58	0.23	0.067	0.42	0.079	0.5	0.72
ACTR10	0.018	0.79	0.87	-0.036	0.78	0.88	-0.0021	0.99	0.99	0.034	0.79	0.86	0.067	0.65	0.91	-0.3	0.31	0.92	-0.2	0.52	0.87	0.1	0.7	0.93	0.03	0.52	1	-0.041	0.77	0.93	0.04	0.78	0.96	0.081	0.54	0.75
ACTR1A	0.031	0.2	0.34	-0.035	0.5	0.7	0.026	0.62	0.76	0.062	0.24	0.36	0.016	0.89	0.98	-0.17	0.51	0.93	-0.15	0.58	0.89	0.02	0.93	0.99	0.047	0.25	1	-0.065	0.53	0.82	0.045	0.68	0.93	0.11	0.27	0.51
ACTR1B	0.076	0.16	0.29	-0.051	0.61	0.78	0.094	0.34	0.51	0.14	0.14	0.24	0.15	0.46	0.83	0.059	0.85	0.98	0.32	0.41	0.83	0.26	0.44	0.82	0.051	0.32	1	-0.32	0.029	0.22	-0.19	0.22	0.67	0.13	0.36	0.6
ACTR2	-0.074	0.0022	0.011	0.057	0.28	0.48	-0.091	0.082	0.19	-0.15	0.0046	0.014	-0.014	0.91	0.98	-0.2	0.43	0.92	-0.24	0.37	0.81	-0.041	0.86	0.97	-0.038	0.31	1	0.038	0.67	0.89	-0.046	0.62	0.91	-0.084	0.33	0.57
ACTR3	-0.029	0.29	0.45	-0.018	0.75	0.87	-0.076	0.18	0.32	-0.058	0.3	0.43	-0.0045	0.97	0.99	-0.27	0.33	0.92	-0.3	0.31	0.78	-0.027	0.91	0.98	0.003	0.9	1	0.0011	0.98	0.99	0.0075	0.89	0.98	0.0064	0.9	0.96
ACTR3B	0.14	0.0011	0.0062	-0.18	0.045	0.13	0.093	0.29	0.46	0.27	0.002	0.0071	0.041	0.79	0.95	-0.25	0.41	0.92	-0.2	0.54	0.88	0.06	0.84	0.97	0.089	0.081	1	-0.033	0.79	0.94	0.18	0.18	0.62	0.21	0.083	0.25
ACTR3C	0.31	0.34	0.5	-0.3	0.21	0.4	-0.066	0.8	0.88	0.24	0.32	0.45	-0.028	0.92	0.98	-0.42	0.32	0.92	-0.48	0.27	0.75	-0.069	0.84	0.97	0.0074	0.87	1	-0.39	0.38	0.74	-0.32	0.48	0.86	0.068	0.88	0.94
ACTR5	-0.038	0.54	0.69	0.094	0.44	0.64	0.022	0.86	0.92	-0.072	0.55	0.67	-0.077	0.41	0.81	-0.08	0.7	0.96	-0.24	0.28	0.76	-0.16	0.4	0.79	-0.012	0.75	1	0.00099	0.99	1	-0.029	0.78	0.96	-0.03	0.75	0.88
ACTR6	-0.04	0.69	0.8	-0.22	0.14	0.3	-0.29	0.051	0.13	-0.073	0.62	0.73	0.031	0.73	0.94	0.00062	0.99	1	0.061	0.79	0.95	0.061	0.75	0.94	0.0091	0.85	1	-0.16	0.27	0.65	-0.14	0.36	0.79	0.021	0.88	0.95
ACTR8	-0.05	0.15	0.28	0.083	0.24	0.44	-0.015	0.83	0.9	-0.099	0.17	0.27	0.024	0.72	0.94	-0.15	0.35	0.92	-0.11	0.51	0.87	0.038	0.79	0.95	-0.021	0.49	1	0.042	0.58	0.85	-0.0048	0.95	0.99	-0.047	0.52	0.73
ACTRT3	-0.12	0.38	0.54	0.17	0.44	0.64	-0.0064	0.98	0.99	-0.18	0.42	0.55	-0.48	0.025	0.23	0.17	0.74	0.97	-0.63	0.12	0.62	-0.8	0.027	0.23	-0.19	0.018	0.088	0.24	0.38	0.74	-0.38	0.19	0.65	-0.63	0.021	0.097
ACVR1	0.078	0.1	0.21	-0.049	0.61	0.78	0.1	0.29	0.46	0.15	0.11	0.2	0.023	0.9	0.98	0.42	0.21	0.89	0.48	0.17	0.68	0.061	0.83	0.96	0.0088	0.84	1	-0.025	0.83	0.95	-0.0034	0.98	1	0.022	0.85	0.93
ACVR1B	0.029	0.3	0.46	-0.11	0.017	0.059	-0.055	0.24	0.41	0.058	0.22	0.34	0.063	0.46	0.83	0.041	0.83	0.98	0.17	0.42	0.83	0.13	0.47	0.83	0.017	0.62	1	0.0019	0.98	0.99	0.041	0.63	0.92	0.039	0.62	0.81
ACVR1C	0.35	0.22	0.37	-0.77	0.0021	0.011	-0.38	0.14	0.27	0.39	0.1	0.19	0.77	7.3e-05	0.0068	-0.64	0.12	0.85	0.64	0.12	0.62	1.3	0.0003	0.016	0.31	0.0047	0.034	-1	0.00085	0.026	-0.13	0.69	0.93	0.92	0.0023	0.02
ACVR2A	-0.087	0.11	0.22	-0.13	0.029	0.092	-0.31	7.7e-07	1e-05	-0.17	0.0055	0.017	0.081	0.65	0.91	-0.46	0.16	0.88	-0.34	0.31	0.78	0.12	0.71	0.93	0.018	0.7	1	-0.19	0.038	0.25	-0.16	0.09	0.48	0.03	0.74	0.88
ACVR2B	-0.038	0.29	0.45	0.032	0.65	0.8	-0.043	0.54	0.7	-0.075	0.28	0.41	0.14	0.072	0.4	-0.18	0.34	0.92	0.085	0.67	0.92	0.27	0.11	0.48	0.015	0.6	1	-0.013	0.87	0.96	0.024	0.76	0.95	0.037	0.62	0.81
ACVRL1	-0.1	0.78	0.86	0.69	0.0046	0.021	0.58	0.013	0.045	-0.1	0.7	0.79	-1	1.5e-05	0.002	1.1	0.015	0.5	-0.51	0.26	0.75	-1.6	4.2e-05	0.0038	-0.12	0.041	0.16	1.2	0.0088	0.11	0.32	0.51	0.87	-0.88	0.044	0.16
ACY1	-0.55	0.56	0.7	0.065	0.62	0.78	-0.0049	0.96	0.98	-0.07	0.58	0.7	-1.2	0.0022	0.06	0.55	0.38	0.92	-0.79	0.086	0.58	-1.3	0.0023	0.057	-0.027	0.2	1	0.78	0.49	0.8	-0.58	0.62	0.91	-1.4	0.21	0.44
ACYP1	0.099	0.23	0.38	-0.41	5.8e-05	0.00046	-0.22	0.03	0.085	0.19	0.063	0.13	0.029	0.82	0.96	-0.19	0.48	0.93	-0.14	0.6	0.9	0.044	0.86	0.97	0.026	0.61	1	-0.12	0.46	0.79	-0.043	0.79	0.96	0.074	0.63	0.82
ACYP2	-0.049	0.53	0.68	-0.16	0.23	0.42	-0.25	0.056	0.14	-0.092	0.48	0.61	-0.19	0.16	0.58	-0.018	0.92	0.99	-0.37	0.21	0.71	-0.35	0.16	0.55	-0.043	0.36	1	-0.1	0.43	0.77	-0.23	0.093	0.49	-0.12	0.32	0.56
ADA	-0.24	0.24	0.39	0.067	0.79	0.89	-0.22	0.37	0.54	-0.29	0.24	0.36	-0.12	0.84	0.97	0.036	0.95	1	-0.05	0.92	0.98	-0.086	0.85	0.97	-0.027	0.29	1	-0.095	0.9	0.97	-0.9	0.25	0.7	-0.81	0.27	0.5
ADA2	0.027	0.5	0.65	-0.053	0.49	0.68	-0.00042	1	1	0.053	0.49	0.62	0.2	0.49	0.85	-0.28	0.55	0.94	0.0024	0.98	1	0.28	0.51	0.85	-0.0077	0.86	1	-0.21	0.54	0.83	-0.3	0.42	0.83	-0.083	0.81	0.91
ADAL	-0.13	0.013	0.042	0.2	0.041	0.12	-0.045	0.65	0.78	-0.25	0.012	0.032	-0.099	0.26	0.69	0.26	0.19	0.89	0.078	0.7	0.93	-0.18	0.31	0.72	-0.072	0.079	1	0.15	0.13	0.48	-0.014	0.89	0.98	-0.16	0.089	0.26
ADAM10	-0.15	0.074	0.16	0.49	2.5e-06	2.6e-05	0.19	0.062	0.15	-0.29	0.0043	0.014	-0.17	0.23	0.67	-0.021	0.92	0.99	-0.34	0.27	0.75	-0.32	0.23	0.65	-0.062	0.28	1	0.14	0.51	0.81	-0.071	0.74	0.95	-0.21	0.29	0.53
ADAM11	0.3	0.0003	0.002	-0.06	0.63	0.79	0.5	4.9e-05	0.00041	0.56	5.2e-06	3.6e-05	-0.06	0.77	0.95	0.23	0.55	0.94	0.14	0.72	0.94	-0.091	0.81	0.96	0.08	0.18	1	-0.036	0.87	0.96	0.24	0.29	0.74	0.28	0.19	0.41
ADAM12	-0.18	1.5e-06	2.1e-05	0.17	0.024	0.079	-0.17	0.024	0.071	-0.34	5.9e-06	4e-05	-0.35	0.1	0.47	0.27	0.54	0.94	-0.31	0.46	0.85	-0.58	0.11	0.48	-0.34	0.00017	0.003	0.24	0.27	0.65	-0.57	0.014	0.19	-0.81	0.00015	0.0025
ADAM15	-0.12	0.41	0.57	-0.29	0.12	0.27	-0.5	0.0085	0.031	-0.2	0.28	0.4	-0.47	0.066	0.38	0.35	0.46	0.93	-0.35	0.44	0.85	-0.71	0.076	0.4	-0.13	0.048	0.18	-0.022	0.95	0.98	-0.67	0.055	0.38	-0.65	0.046	0.17
ADAM17	-0.16	1.3e-05	0.00014	0.07	0.32	0.52	-0.25	0.00028	0.0018	-0.32	3.1e-06	2.3e-05	-0.0085	0.94	0.99	0.087	0.75	0.97	0.076	0.79	0.95	-0.011	0.97	0.99	-0.09	0.085	1	0.037	0.8	0.94	-0.2	0.18	0.63	-0.24	0.086	0.25
ADAM19	0.12	0.0072	0.027	0.035	0.61	0.78	0.28	4.6e-05	0.00038	0.25	0.00034	0.0015	0.3	0.084	0.43	-0.24	0.52	0.93	0.28	0.45	0.85	0.52	0.1	0.45	0.094	0.12	1	0.16	0.31	0.68	0.46	0.0072	0.14	0.29	0.065	0.21
ADAM22	0.023	0.5	0.65	-0.053	0.44	0.64	-0.0082	0.91	0.94	0.045	0.51	0.63	-0.021	0.86	0.97	-0.23	0.38	0.92	-0.28	0.29	0.77	-0.057	0.8	0.95	0.0091	0.83	1	-0.061	0.6	0.86	-0.04	0.74	0.95	0.02	0.86	0.93
ADAM23	0.097	0.28	0.44	-0.53	2e-15	7.7e-14	-0.34	2.7e-07	3.9e-06	0.19	0.005	0.015	0.27	0.23	0.66	-0.6	0.13	0.86	-0.19	0.62	0.91	0.42	0.26	0.67	0.073	0.16	1	-0.17	0.26	0.64	0.03	0.84	0.97	0.2	0.17	0.39
ADAM33	0.53	0.064	0.15	0.23	0.32	0.53	0.84	0.001	0.0055	0.61	0.019	0.048	-0.28	0.058	0.36	0.21	0.54	0.94	-0.29	0.39	0.82	-0.5	0.082	0.41	0.13	0.066	0.22	0.14	0.66	0.89	0.74	0.026	0.27	0.6	0.05	0.18
ADAM8	0.38	0.015	0.048	-0.18	0.42	0.63	0.35	0.14	0.27	0.53	0.021	0.052	-0.067	0.73	0.94	0.2	0.59	0.95	0.095	0.79	0.96	-0.11	0.76	0.94	0.088	0.14	1	-0.28	0.38	0.73	0.15	0.65	0.92	0.43	0.16	0.37
ADAM9	-0.33	7.8e-10	2.4e-08	0.12	0.074	0.19	-0.53	1.4e-15	5.5e-14	-0.65	1.2e-22	7.1e-21	-0.086	0.63	0.91	0.33	0.34	0.92	0.19	0.58	0.89	-0.14	0.67	0.92	-0.21	0.006	0.041	0.48	0.018	0.16	-0.066	0.75	0.95	-0.54	0.0052	0.036
ADAMTS1	-0.098	0.55	0.7	0.089	0.68	0.82	-0.058	0.79	0.88	-0.15	0.5	0.63	0.012	0.95	0.99	-0.065	0.86	0.98	-0.047	0.9	0.98	0.018	0.96	0.99	-0.063	0.22	1	0.72	0.065	0.33	0.25	0.53	0.88	-0.46	0.22	0.45
ADAMTS10	0.26	0.011	0.039	-0.0068	0.97	0.98	0.46	0.0028	0.013	0.46	0.0024	0.008	-0.1	0.58	0.89	0.025	0.96	1	-0.16	0.68	0.92	-0.18	0.58	0.88	0.13	0.051	0.18	-0.013	0.95	0.98	0.37	0.074	0.44	0.38	0.047	0.17
ADAMTS12	-0.15	0.2	0.35	0.62	5.7e-06	5.5e-05	0.33	0.015	0.048	-0.28	0.035	0.078	0.087	0.79	0.95	-0.00047	0.98	1	0.12	0.81	0.96	0.12	0.79	0.95	-0.056	0.29	1	1.4	2.1e-05	0.0022	0.93	0.0066	0.13	-0.47	0.14	0.34
ADAMTS13	0.28	0.038	0.099	0.15	0.42	0.62	0.62	0.00075	0.0042	0.47	0.0097	0.027	-0.3	0.12	0.51	0.28	0.48	0.93	-0.22	0.58	0.89	-0.5	0.14	0.53	0.099	0.12	1	-0.11	0.66	0.89	0.26	0.32	0.77	0.37	0.13	0.33
ADAMTS14	-0.28	0.44	0.59	1.2	1.3e-06	1.4e-05	0.83	0.0004	0.0025	-0.37	0.15	0.25	-0.98	0.018	0.2	1.4	0.0036	0.29	0.16	0.5	0.86	-1.2	0.012	0.15	-0.43	0.0078	0.049	1.9	0.00016	0.009	0.51	0.33	0.78	-1.4	0.0041	0.03
ADAMTS15	0.18	0.062	0.14	0.23	0.039	0.11	0.56	3.6e-07	5.1e-06	0.33	0.0022	0.0075	0.23	0.36	0.77	0.094	0.77	0.97	0.46	0.29	0.76	0.36	0.34	0.75	0.016	0.77	1	0.71	0.056	0.31	0.84	0.029	0.28	0.13	0.71	0.86
ADAMTS16	0.05	0.67	0.78	0.034	0.85	0.93	0.12	0.53	0.69	0.083	0.66	0.76	0.64	0.031	0.26	-0.7	0.14	0.87	0.19	0.75	0.94	0.88	0.039	0.28	0.099	0.13	1	0.083	0.78	0.93	0.53	0.079	0.45	0.45	0.11	0.3
ADAMTS17	-0.28	0.039	0.1	0.78	2.9e-07	3.6e-06	0.29	0.062	0.15	-0.5	0.00087	0.0034	0.11	0.69	0.93	0.044	0.89	0.99	0.21	0.64	0.91	0.17	0.69	0.92	-0.16	0.048	0.18	0.74	0.014	0.14	0.17	0.58	0.9	-0.57	0.049	0.18
ADAMTS18	0.33	0.023	0.068	-1	1.1e-17	5.8e-16	-0.37	0.0012	0.0061	0.63	7.4e-08	7.2e-07	0.48	0.013	0.17	-0.53	0.17	0.88	0.28	0.5	0.87	0.81	0.019	0.19	0.32	0.00011	0.0022	-0.68	0.00022	0.011	0.053	0.78	0.96	0.74	3.8e-05	0.0009
ADAMTS19	-0.59	7.3e-05	0.00061	0.23	0.29	0.49	-0.67	0.0022	0.01	-0.9	3.5e-05	0.0002	0.32	0.45	0.83	-0.14	0.81	0.97	0.2	0.71	0.93	0.34	0.47	0.83	-0.063	0.22	1	0.64	0.15	0.5	0.15	0.75	0.95	-0.49	0.25	0.48
ADAMTS2	0.2	0.18	0.32	0.62	5.8e-10	1.1e-08	1	9.4e-25	7.7e-23	0.39	3e-05	0.00017	0.32	0.42	0.82	0.8	0.033	0.65	1.2	0.0037	0.17	0.45	0.3	0.71	-0.0089	0.84	1	0.88	0.012	0.13	0.85	0.02	0.24	-0.03	0.93	0.97
ADAMTS20	-0.0018	0.99	1	0.16	0.53	0.72	0.16	0.53	0.69	-0.0014	1	1	0.57	0.021	0.21	0.17	0.55	0.94	1.1	0.0058	0.22	0.96	0.0079	0.12	0.079	0.2	1	0.088	0.78	0.93	0.48	0.13	0.57	0.4	0.18	0.4
ADAMTS3	-0.19	0.14	0.27	-0.35	0.011	0.043	-0.71	4.3e-07	6e-06	-0.36	0.01	0.029	0.58	0.2	0.63	-0.14	0.88	0.98	0.47	0.35	0.81	0.61	0.2	0.6	0.018	0.68	1	0.1	0.84	0.96	0.29	0.58	0.9	0.19	0.7	0.86
ADAMTS4	-0.39	0.0072	0.027	0.69	0.00056	0.0034	0.068	0.73	0.84	-0.62	0.0017	0.0061	-0.5	0.031	0.26	0.34	0.46	0.93	-0.45	0.3	0.77	-0.79	0.037	0.27	-0.21	0.0084	0.052	0.29	0.21	0.58	-0.28	0.25	0.71	-0.58	0.01	0.058
ADAMTS5	0.091	0.04	0.1	-0.12	0.22	0.4	0.059	0.52	0.68	0.18	0.06	0.12	-0.32	0.29	0.72	-0.5	0.21	0.89	-1	0.016	0.33	-0.55	0.15	0.54	-0.035	0.43	1	0.31	0.44	0.77	0.017	0.97	0.99	-0.29	0.45	0.68
ADAMTS6	-0.7	0.013	0.043	-0.11	0.66	0.81	-0.92	0.00015	0.0011	-0.8	0.00073	0.0029	0.027	0.93	0.99	-0.61	0.17	0.88	-0.61	0.18	0.69	-0.0057	0.96	0.99	-0.28	0.0085	0.053	-0.026	0.95	0.98	-1.1	0.0074	0.14	-1	0.005	0.034
ADAMTS7	0.2	0.066	0.15	-0.0085	0.96	0.98	0.34	0.039	0.1	0.35	0.034	0.077	-0.18	0.24	0.67	0.35	0.26	0.91	0.038	0.89	0.98	-0.31	0.27	0.69	0.021	0.69	1	0.022	0.93	0.98	0.11	0.65	0.92	0.091	0.7	0.85
ADAMTS8	0.84	0.016	0.05	-0.52	0.023	0.076	0.13	0.63	0.77	0.65	0.006	0.018	0.15	0.44	0.83	-0.074	0.87	0.98	0.18	0.66	0.92	0.25	0.47	0.83	0.2	0.017	0.087	-0.66	0.15	0.5	0.35	0.45	0.84	1	0.021	0.096
ADAMTS9	-0.071	0.54	0.68	0.55	7e-06	6.6e-05	0.42	0.00069	0.0039	-0.14	0.27	0.39	-0.39	0.23	0.66	0.077			-0.44			-0.52			-0.072	0.17	1	1.2	0.0027	0.054	0.58	0.15	0.59	-0.58	0.12	0.31
ADAMTSL1	-0.016	0.92	0.96	-0.19	0.37	0.58	-0.21	0.31	0.48	-0.024	0.91	0.94	0.3	0.47	0.84	-0.47	0.33	0.92	-0.16	0.71	0.93	0.31	0.51	0.85	-0.013	0.75	1	0.44	0.35	0.71	0.31	0.52	0.87	-0.13	0.77	0.89
ADAMTSL2	0.48	0.067	0.15	0.2	0.38	0.59	0.75	0.0034	0.015	0.55	0.035	0.078	0.7	0.11	0.49	0.39	0.19	0.89	1.3	0.0048	0.19	0.89	0.059	0.35	0.055	0.3	1	0.24	0.49	0.8	0.62	0.085	0.47	0.38	0.24	0.48
ADAMTSL3	0.85	7.8e-06	8.8e-05	-0.04	0.87	0.93	1.3	3.6e-09	7e-08	1.3	8.4e-10	1.1e-08	-0.4	0.43	0.82	0.062	0.97	1	-0.29	0.53	0.88	-0.35	0.42	0.81	0.037	0.25	1	0.74	0.27	0.64	1.4	0.036	0.31	0.7	0.27	0.51
ADAMTSL4	0.73	0.0098	0.035	0.097	0.65	0.81	0.88	0.0008	0.0044	0.78	0.003	0.0099	0.27	0.54	0.87	0.43	0.23	0.9	0.76	0.082	0.57	0.33	0.47	0.83	0.066	0.17	1	-0.32	0.43	0.77	0.2	0.64	0.92	0.52	0.18	0.4
ADAP1	0.39	0.0015	0.0079	-0.14	0.43	0.64	0.52	0.0036	0.016	0.66	0.00021	0.001	0.65	0.0012	0.04	-0.57	0.16	0.88	0.52	0.21	0.71	1.1	0.002	0.052	0.46	8.2e-05	0.0017	-0.42	0.14	0.49	0.65	0.027	0.28	1.1	0.0001	0.0019
ADAP2	0.3	0.38	0.54	-0.41	0.097	0.23	-0.17	0.51	0.67	0.24	0.31	0.44	-0.017	0.95	0.99	-0.3	0.47	0.93	-0.34	0.42	0.84	-0.045	0.9	0.98	0.0096	0.79	1	-0.76	0.077	0.36	-0.68	0.13	0.56	0.081	0.85	0.93
ADAR	-0.028	0.35	0.51	-0.029	0.6	0.77	-0.084	0.13	0.27	-0.055	0.33	0.46	-0.043	0.47	0.84	0.12	0.43	0.92	0.037	0.81	0.96	-0.08	0.55	0.87	-0.044	0.11	1	0.046	0.48	0.8	-0.048	0.47	0.85	-0.094	0.13	0.33
ADARB1	0.17	7e-06	7.9e-05	-0.11	0.15	0.31	0.22	0.002	0.0096	0.33	5.2e-06	3.6e-05	0.075	0.5	0.86	-0.032	0.91	0.99	0.11	0.68	0.92	0.14	0.52	0.86	0.14	0.0018	0.017	-0.093	0.4	0.75	0.23	0.039	0.33	0.33	0.002	0.017
ADARB2	0.17	0.0032	0.014	-0.3	0.003	0.014	0.025	0.8	0.89	0.32	0.0012	0.0045	0.056	0.79	0.95	-0.37	0.32	0.92	-0.3	0.43	0.84	0.072	0.84	0.97	0.11	0.057	0.2	-0.24	0.17	0.53	0.071	0.7	0.94	0.31	0.066	0.21
ADAT1	0.065	0.4	0.57	-0.009	0.95	0.98	0.11	0.42	0.59	0.12	0.38	0.52	-0.13	0.29	0.72	0.32	0.23	0.89	0.089	0.73	0.94	-0.23	0.33	0.74	-0.046	0.39	1	0.28	0.12	0.46	0.13	0.5	0.86	-0.15	0.39	0.63
ADAT2	-0.065	0.47	0.62	0.1	0.52	0.71	-0.011	0.95	0.97	-0.11	0.48	0.6	-0.097	0.55	0.88	0.22	0.51	0.93	0.059	0.86	0.97	-0.16	0.59	0.89	-0.044	0.42	1	0.24	0.16	0.52	0.11	0.55	0.88	-0.13	0.43	0.66
ADCK1	0.068	0.46	0.62	-0.2	0.19	0.37	-0.077	0.61	0.75	0.12	0.42	0.55	0.0088	0.92	0.98	0.077	0.71	0.96	0.099	0.65	0.91	0.022	0.9	0.98	0.016	0.71	1	-0.06	0.63	0.88	-0.019	0.89	0.98	0.042	0.73	0.87
ADCK2	0.29	8.6e-06	9.6e-05	-0.39	0.00071	0.0042	0.17	0.13	0.26	0.55	9.6e-07	7.6e-06	0.31	0.069	0.39	0.088	0.74	0.97	0.66	0.052	0.5	0.57	0.051	0.32	0.21	3.5e-05	0.00089	-0.34	0.0031	0.06	0.12	0.33	0.77	0.45	3.8e-05	0.0009
ADCK5	0.49	0.022	0.066	0.22	0.32	0.53	0.93	4.9e-05	0.00041	0.71	0.0019	0.0065	-0.11	0.47	0.84	0.095	0.77	0.97	-0.094	0.78	0.95	-0.19	0.5	0.85	0.25	0.0068	0.045	0.056	0.82	0.95	0.73	0.0033	0.088	0.67	0.0032	0.025
ADCY1	0.19	0.0034	0.015	-0.45	3.9e-10	7.9e-09	-0.08	0.26	0.43	0.37	2.8e-07	2.4e-06	0.3	0.049	0.33	0.07	0.77	0.97	0.63	0.041	0.47	0.56	0.035	0.27	0.066	0.26	1	0.16	0.42	0.76	0.38	0.066	0.42	0.22	0.26	0.49
ADCY10	1.3	0.0016	0.0082	-0.17	0.33	0.54	0.58	0.028	0.081	0.75	0.002	0.007	-0.21	0.59	0.89	-0.37	0.4	0.92	-0.64	0.18	0.69	-0.27	0.51	0.85	0.085	0.023	1	-0.56	0.42	0.77	0.93	0.19	0.64	1.5	0.025	0.11
ADCY2	0.21	0.05	0.12	-0.74	2e-28	2.5e-26	-0.33	4.7e-07	6.5e-06	0.41	1.4e-09	1.8e-08	0.5	0.049	0.33	-1.3	0.00047	0.099	-0.51	0.16	0.67	0.77	0.022	0.21	0.088	0.12	1	-0.57	0.073	0.35	-0.13	0.7	0.94	0.44	0.15	0.36
ADCY3	0.26	2e-06	2.7e-05	-0.15	0.13	0.28	0.36	0.00019	0.0013	0.51	1.5e-07	1.4e-06	0.47	0.0029	0.071	-0.19	0.6	0.95	0.67	0.045	0.48	0.85	0.0029	0.067	0.28	0.00045	0.0061	-0.12	0.52	0.82	0.53	0.0059	0.12	0.65	0.00029	0.0041
ADCY5	0.19	8.2e-06	9.2e-05	-0.17	0.042	0.12	0.19	0.018	0.056	0.36	9.8e-06	6.3e-05	0.082	0.4	0.81	0.17	0.38	0.92	0.35	0.1	0.6	0.17	0.34	0.75	0.19	0.00037	0.0052	-0.19	0.14	0.49	0.25	0.071	0.43	0.43	0.00055	0.0066
ADCY6	0.2	0.0054	0.022	-0.34	0.0023	0.011	0.03	0.79	0.88	0.37	0.0009	0.0035	-0.35	0.0061	0.11	0.12	0.7	0.96	-0.55	0.052	0.5	-0.67	0.0058	0.099	0.028	0.59	1	-0.31	0.053	0.3	-0.22	0.18	0.63	0.088	0.57	0.77
ADCY7	0.29	0.003	0.013	0.16	0.11	0.25	0.71	3.9e-13	1.2e-11	0.55	1.2e-08	1.3e-07	-0.023	0.92	0.98	0.23	0.56	0.94	0.2	0.61	0.9	-0.028	0.95	0.99	0.074	0.29	1	-0.046	0.86	0.96	0.22	0.42	0.83	0.26	0.29	0.53
ADCY8	0.11	0.4	0.56	-0.77	1e-14	3.7e-13	-0.55	2.1e-08	3.6e-07	0.21	0.032	0.073	0.76	0.02	0.21	-1.2	0.01	0.43	-0.16	0.65	0.92	1	0.018	0.19	0.22	0.013	0.07	-0.84	0.0057	0.083	-0.12	0.71	0.94	0.72	0.014	0.072
ADCY9	0.18	1.1e-05	0.00012	-0.089	0.24	0.43	0.27	0.00031	0.002	0.36	1.6e-06	1.2e-05	0.1	0.33	0.75	0.2	0.34	0.92	0.41	0.062	0.53	0.21	0.25	0.67	0.11	0.015	0.079	0.0075	0.94	0.98	0.26	0.014	0.19	0.25	0.0099	0.057
ADCYAP1	0.029	0.93	0.96	1.6	2.4e-27	2.8e-25	1.6	3.7e-29	4.2e-27	0.056	0.69	0.79	0.41	0.25	0.68	-1.1	0.014	0.48	-0.62	0.16	0.67	0.49	0.26	0.68	0.042	0.37	1	0.66	0.15	0.5	1.2	0.0089	0.16	0.58	0.19	0.41
ADCYAP1R1	-0.42	0.00068	0.004	-0.22	0.0055	0.024	-1	2.9e-37	5.5e-35	-0.82	1.5e-23	9.3e-22	0.64	1.8e-06	0.0004	-0.39	0.19	0.89	0.79	0.0076	0.25	1.2	2.8e-06	0.00052	-0.072	0.21	1	0.074	0.7	0.91	-0.16	0.43	0.84	-0.23	0.21	0.44
ADD1	0.06	0.028	0.079	-0.12	0.02	0.067	-0.00086	0.99	0.99	0.12	0.021	0.051	0.042	0.65	0.92	-0.14	0.52	0.93	-0.067	0.76	0.95	0.073	0.71	0.93	0.045	0.2	1	-0.062	0.47	0.79	0.039	0.66	0.92	0.1	0.22	0.45
ADD2	0.17	5.5e-09	1.4e-07	-0.09	0.076	0.19	0.25	1e-06	1.3e-05	0.34	2.6e-11	4.4e-10	0.16	0.22	0.65	-0.21	0.46	0.93	0.075	0.81	0.96	0.29	0.26	0.68	0.17	3.1e-06	0.00014	-0.077	0.31	0.68	0.29	0.00023	0.017	0.36	5.5e-07	3.4e-05
ADD3	-0.055	0.12	0.23	0.023	0.75	0.87	-0.085	0.24	0.4	-0.11	0.13	0.23	0.078	0.52	0.87	-0.4	0.089	0.83	-0.28	0.26	0.74	0.12	0.57	0.87	0.027	0.51	1	-0.1	0.3	0.68	-0.046	0.66	0.92	0.058	0.55	0.76
ADGRA1	-0.095	0.22	0.36	-0.044	0.73	0.86	-0.22	0.09	0.2	-0.18	0.17	0.28	0.35	0.071	0.4	-0.0067	0.96	1	0.61	0.11	0.6	0.61	0.064	0.36	0.009	0.87	1	-0.12	0.57	0.84	-0.094	0.66	0.92	0.023	0.91	0.96
ADGRA2	0.26	0.061	0.14	0.38	0.0053	0.023	0.85	1.9e-10	4.3e-09	0.48	0.0003	0.0014	-0.021	0.91	0.98	0.43	0.19	0.89	0.41	0.23	0.73	-0.017	0.97	0.99	0.01	0.84	1	0.68	0.015	0.15	0.76	0.0081	0.15	0.089	0.74	0.88
ADGRA3	-0.32	2.5e-12	1.2e-10	0.3	0.00065	0.0039	-0.32	0.00022	0.0014	-0.62	1e-12	2.1e-11	-0.2	0.27	0.7	-0.12	0.69	0.96	-0.5	0.17	0.68	-0.37	0.24	0.65	-0.21	0.0011	0.011	0.26	0.11	0.43	-0.23	0.16	0.61	-0.48	0.0015	0.014
ADGRB1	0.1	0.43	0.59	-0.2	0.39	0.6	-0.048	0.83	0.91	0.15	0.52	0.64	0.66	0.034	0.28	-1.5	0.00024	0.065	-0.57	0.15	0.66	0.94	0.014	0.16	0.097	0.07	1	-0.77	0.019	0.17	-0.23	0.49	0.86	0.54	0.09	0.26
ADGRB2	0.18	0.045	0.11	-0.27	0.058	0.15	0.061	0.66	0.79	0.33	0.019	0.048	0.15	0.27	0.7	0.4	0.051	0.73	0.71	0.0011	0.092	0.31	0.093	0.43	0.14	0.022	0.1	-0.23	0.2	0.57	0.15	0.41	0.82	0.38	0.026	0.11
ADGRB3	0.098	0.22	0.36	-0.47	1.2e-11	3.1e-10	-0.28	6.3e-05	0.0005	0.19	0.0054	0.016	0.23	0.25	0.68	-0.59	0.1	0.84	-0.22	0.53	0.88	0.37	0.27	0.69	0.099	0.04	1	-0.21	0.084	0.38	0.025	0.84	0.97	0.24	0.046	0.17
ADGRD1	-0.14	0.51	0.66	0.8	0.00013	0.00092	0.59	0.0047	0.02	-0.21	0.3	0.43	-0.44	0.052	0.34	0.16	0.74	0.97	-0.54	0.2	0.7	-0.71	0.057	0.34	-0.074	0.18	1	0.77	0.048	0.29	0.31	0.45	0.84	-0.46	0.22	0.45
ADGRE2	0.073	0.78	0.87	0.23	0.34	0.55	0.3	0.22	0.38	0.071	0.78	0.86	-0.27	0.27	0.7	0.27	0.54	0.94	-0.14	0.77	0.95	-0.41	0.3	0.71	-0.033	0.51	1	-0.038	0.91	0.97	-0.26	0.45	0.85	-0.22	0.48	0.7
ADGRE5	-0.43	0.076	0.17	0.89	0.00028	0.0018	0.32	0.17	0.31	-0.57	0.02	0.05	-0.66	0.064	0.38	0.52	0.33	0.92	-0.3	0.57	0.89	-0.81	0.072	0.38	-0.18	0.023	0.1	0.054	0.89	0.97	-0.89	0.033	0.3	-0.95	0.014	0.072
ADGRF5	0.44	0.18	0.32	0.76	0.00086	0.005	1.4	7.9e-09	1.5e-07	0.63	0.008	0.023	-0.54	0.31	0.73	-0.4	0.36	0.92	-0.9	0.05	0.5	-0.5	0.19	0.59	0.02	0.52	1	1.1	0.12	0.45	1.8	0.017	0.22	0.64	0.34	0.58
ADGRG1	-0.036	0.61	0.75	-0.18	0.083	0.2	-0.25	0.016	0.051	-0.07	0.5	0.62	0.35	0.022	0.22	0.3	0.19	0.89	1	7.1e-05	0.021	0.7	0.0011	0.036	0.035	0.52	1	0.16	0.36	0.72	0.27	0.14	0.57	0.11	0.51	0.73
ADGRG2	-0.088	0.43	0.59	-0.46	9.4e-09	1.5e-07	-0.63	5e-15	1.8e-13	-0.17	0.035	0.079	-0.17	0.72	0.94	0.3	0.47	0.93	0.16	0.64	0.91	-0.13	0.8	0.95	-0.026	0.36	1	0.54	0.47	0.8	-0.12	0.87	0.98	-0.66	0.36	0.6
ADGRG6	0.7	5.9e-08	1.2e-06	-0.23	0.24	0.43	0.92	9.2e-07	1.2e-05	1.1	9.7e-10	1.3e-08	0.41	0.5	0.86	-0.047	1	1	0.26	0.58	0.89	0.31	0.5	0.85	0.065	0.11	1	0.97	0.068	0.34	1.8	0.001	0.044	0.83	0.1	0.29
ADGRL1	0.34	2.2e-10	7.6e-09	-0.33	0.00043	0.0027	0.32	0.00066	0.0038	0.65	4.3e-12	8e-11	0.14	0.29	0.72	-0.085	0.78	0.97	0.18	0.57	0.89	0.26	0.32	0.73	0.2	0.0007	0.0085	-0.058	0.67	0.89	0.41	0.0043	0.1	0.47	0.00045	0.0057
ADGRL2	-0.044	0.11	0.22	0.041	0.47	0.67	-0.045	0.43	0.6	-0.087	0.13	0.22	-0.17	0.27	0.7	-0.3	0.26	0.91	-0.66	0.024	0.39	-0.35	0.16	0.55	-0.045	0.28	1	-0.053	0.61	0.86	-0.17	0.11	0.53	-0.11	0.25	0.48
ADGRL3	0.087	0.18	0.32	-0.39	5.4e-16	2.3e-14	-0.22	5e-06	5.4e-05	0.17	0.00039	0.0017	0.46	0.012	0.16	-0.62	0.088	0.82	0.16	0.7	0.93	0.78	0.017	0.18	0.19	0.00069	0.0084	-0.29	0.039	0.26	0.16	0.28	0.73	0.44	0.00097	0.01
ADGRV1	-0.96	1.4e-07	2.5e-06	-0.0037	0.97	0.99	-1.8	2e-47	8.1e-45	-1.8	2.2e-47	5.8e-45	0.25	0.36	0.78	0.28	0.44	0.93	0.68	0.12	0.62	0.4	0.31	0.72	-0.52	0.0002	0.0034	0.53	0.13	0.48	-0.7	0.054	0.38	-1.2	0.00028	0.004
ADH5	-0.2	2e-11	8.4e-10	0.15	0.012	0.045	-0.24	6.1e-05	0.00049	-0.39	6e-11	9.5e-10	-0.013	0.91	0.98	-0.12	0.64	0.95	-0.15	0.57	0.89	-0.033	0.88	0.98	-0.067	0.1	1	0.083	0.41	0.76	-0.073	0.49	0.86	-0.16	0.11	0.3
ADHFE1	-0.94	0.15	0.28	-0.012	0.96	0.98	-0.27	0.081	0.18	-0.26	0.09	0.17	-0.25	0.66	0.92	0.37	0.38	0.92	0.16	0.61	0.9	-0.21	0.69	0.92	-0.014	0.51	1	0.1	0.92	0.98	-0.55	0.62	0.91	-0.65	0.52	0.74
ADI1	-0.056	0.31	0.47	0.18	0.068	0.18	0.069	0.48	0.64	-0.11	0.27	0.39	-0.16	0.049	0.33	0.057	0.78	0.97	-0.26	0.2	0.7	-0.32	0.066	0.37	-0.093	0.035	1	0.15	0.18	0.54	-0.066	0.57	0.89	-0.22	0.044	0.16
ADIPOR1	0.028	0.42	0.58	-0.011	0.87	0.94	0.044	0.53	0.69	0.056	0.43	0.56	-0.041	0.83	0.96	0.42	0.23	0.9	0.37	0.3	0.78	-0.052	0.88	0.98	-0.035	0.46	1	-0.021	0.88	0.96	-0.12	0.4	0.82	-0.098	0.46	0.68
ADIPOR2	-0.1	0.032	0.088	0.27	2.6e-05	0.00022	0.071	0.27	0.44	-0.2	0.0019	0.0065	-0.18	0.067	0.38	-0.1	0.58	0.95	-0.47	0.021	0.37	-0.37	0.032	0.26	-0.1	0.021	0.1	0.13	0.22	0.6	-0.1	0.38	0.8	-0.23	0.027	0.12
ADK	-0.18	0.0066	0.025	-0.046	0.63	0.8	-0.4	5.5e-05	0.00045	-0.35	0.00035	0.0015	-0.03	0.87	0.97	0.55	0.082	0.81	0.52	0.11	0.61	-0.03	0.93	0.99	-0.089	0.072	1	0.025	0.86	0.96	-0.21	0.14	0.57	-0.24	0.072	0.23
ADM	1.3	0.0028	0.013	0.55	0.0059	0.025	2.3	9.8e-17	4.1e-15	1.7	6.6e-11	1e-09	0.36	0.52	0.87	0.54	0.056	0.75	0.92	0.014	0.31	0.38	0.43	0.81	0.054	0.042	1	2	0.0084	0.11	3.7	1.9e-06	0.00051	1.7	0.014	0.072
ADM2	0.38	0.026	0.074	0.073	0.73	0.86	0.64	0.0036	0.016	0.57	0.0096	0.027	0.28	0.45	0.83	0.27	0.46	0.93	0.64	0.16	0.67	0.37	0.4	0.79	0.052	0.23	1	-0.54	0.23	0.61	-0.044	0.92	0.99	0.5	0.25	0.49
ADM5	0.62	0.024	0.071	0.028	0.89	0.94	0.67	0.01	0.036	0.64	0.014	0.036	0.095	0.7	0.93	0.069	0.85	0.98	0.22	0.61	0.9	0.15	0.69	0.92	0.27	0.016	0.082	-0.03	0.94	0.98	0.94	0.026	0.27	0.97	0.012	0.067
ADNP	-0.013	0.71	0.82	-0.02	0.75	0.87	-0.046	0.48	0.65	-0.025	0.7	0.79	-0.049	0.73	0.94	-0.25	0.39	0.92	-0.35	0.24	0.73	-0.11	0.67	0.92	-0.014	0.69	1	0.048	0.58	0.85	0.018	0.84	0.97	-0.03	0.72	0.87
ADNP2	-0.00041	0.99	1	-0.15	0.078	0.19	-0.15	0.075	0.17	-0.0014	0.99	0.99	0.037	0.63	0.91	-0.082	0.67	0.96	-0.014	0.94	0.99	0.068	0.69	0.92	-0.0073	0.84	1	-0.15	0.048	0.29	-0.18	0.027	0.28	-0.025	0.74	0.88
ADO	-0.073	0.21	0.35	0.12	0.24	0.44	-0.019	0.85	0.91	-0.14	0.17	0.28	0.044	0.62	0.9	-0.26	0.17	0.88	-0.19	0.35	0.8	0.071	0.68	0.92	0.00027	0.99	1	-0.084	0.48	0.8	-0.091	0.46	0.85	-0.0068	0.95	0.98
ADORA1	0.21	0.034	0.091	-0.48	0.001	0.0057	-0.095	0.51	0.67	0.39	0.0081	0.023	0.19	0.37	0.78	0.14	0.68	0.96	0.47	0.24	0.73	0.33	0.35	0.76	0.033	0.54	1	-0.097	0.71	0.91	0.054	0.84	0.97	0.15	0.55	0.76
ADORA2A	0.23	0.71	0.82	0.2	0.092	0.22	0.28	0.041	0.11	0.082	0.71	0.81	0.13	0.62	0.91	0.27	0.49	0.93	0.48	0.27	0.75	0.22	0.58	0.88	0.027	0.49	1	0.77	0.22	0.59	1.3	0.045	0.35	0.53	0.37	0.61
ADPGK	-0.074	0.43	0.59	0.16	0.28	0.48	0.032	0.83	0.91	-0.13	0.38	0.51	-0.4	0.0061	0.11	0.33	0.3	0.92	-0.38	0.24	0.73	-0.72	0.01	0.14	-0.11	0.068	0.22	0.29	0.12	0.45	-0.028	0.88	0.98	-0.31	0.075	0.23
ADPRH	-0.2	0.12	0.24	-0.027	0.89	0.95	-0.34	0.096	0.21	-0.32	0.12	0.21	-0.19	0.41	0.81	0.66	0.092	0.83	0.37	0.34	0.8	-0.29	0.44	0.81	-0.19	0.019	0.093	0.56	0.021	0.18	0.0091	0.97	1	-0.55	0.019	0.089
ADPRHL1	0.072	0.71	0.82	0.92	6.2e-13	1.8e-11	1.1	1.3e-16	5.3e-15	0.14	0.26	0.39	-0.097	0.57	0.88	0.64	0.027	0.62	0.49	0.1	0.59	-0.15	0.58	0.88	0.026	0.66	1	0.62	0.00014	0.0084	0.76	8.8e-06	0.0017	0.14	0.39	0.62
ADPRHL2	0.041	0.38	0.53	-0.062	0.51	0.7	0.018	0.85	0.91	0.08	0.39	0.52	0.09	0.2	0.63	0.0045	0.97	1	0.19	0.31	0.78	0.18	0.24	0.66	0.066	0.084	1	-0.12	0.19	0.56	0.028	0.78	0.96	0.15	0.099	0.28
ADPRM	-0.04	0.76	0.85	-0.14	0.47	0.67	-0.21	0.28	0.46	-0.067	0.73	0.81	-0.098	0.63	0.91	0.36	0.34	0.92	0.21	0.58	0.89	-0.15	0.67	0.92	-0.093	0.11	1	-0.065	0.74	0.92	-0.39	0.061	0.4	-0.32	0.093	0.26
ADRA1A	0.2	0.068	0.16	-0.2	0.27	0.47	0.13	0.46	0.63	0.33	0.065	0.13	0.56	0.27	0.7	-0.69	0.15	0.87	-0.22	0.61	0.9	0.47	0.31	0.72	0.02	0.53	1	-0.042	0.95	0.98	0.39	0.58	0.9	0.43	0.52	0.73
ADRA1B	0.24	0.27	0.42	-0.67	0.0041	0.019	-0.34	0.15	0.29	0.33	0.15	0.25	0.93	0.0061	0.11	-0.16	0.92	0.99	1.1	0.02	0.36	1.3	0.004	0.08	0.12	0.054	0.19	-1	0.00056	0.02	-0.44	0.15	0.58	0.57	0.043	0.16
ADRA1D	0.13	0.7	0.81	-0.95	0.00014	0.001	-0.82	0.0012	0.0061	0.14	0.56	0.68	0.13	0.81	0.96	-1.1	0.025	0.61	-1.1	0.029	0.41	0.022	0.94	0.99	0.031	0.25	1	-1.6	0.00088	0.027	-1.2	0.016	0.21	0.41	0.39	0.63
ADRA2A	0.64	1e-46	1.4e-43	-0.57	8.7e-10	1.7e-08	0.67	7.5e-14	2.5e-12	1.2	3.8e-42	7.7e-40	0.53	0.16	0.58	-0.59	0.23	0.9	0.027	0.98	1	0.61	0.18	0.58	0.6	1e-05	0.00036	-0.45	0.15	0.51	0.9	0.006	0.13	1.4	9.7e-06	0.00031
ADRA2B	-0.16	0.71	0.82	0.89	0.00021	0.0014	0.73	0.0015	0.0076	-0.16	0.55	0.67	0.11	0.79	0.95	0.5	0.2	0.89	0.64	0.14	0.64	0.14	0.73	0.93	-0.025	0.55	1	0.97	0.064	0.33	0.8	0.14	0.58	-0.17	0.73	0.87
ADRA2C	0.29	0.14	0.27	-0.11	0.66	0.81	0.25	0.31	0.48	0.36	0.14	0.24	0.69	0.031	0.26	0.044	0.75	0.97	1	0.025	0.39	1	0.02	0.2	0.25	0.0076	0.048	-0.56	0.042	0.27	0.13	0.65	0.92	0.69	0.009	0.053
ADRM1	0.2	0.0055	0.022	0.032	0.76	0.87	0.41	7.6e-05	0.00059	0.37	0.00025	0.0011	0.0079	0.94	0.99	0.061	0.79	0.97	0.08	0.74	0.94	0.019	0.92	0.98	0.12	0.016	0.081	-0.039	0.75	0.92	0.26	0.047	0.36	0.3	0.014	0.073
ADSL	-0.18	0.0018	0.0091	0.36	2.2e-05	0.00019	0.011	0.9	0.94	-0.35	3.7e-05	0.00021	-0.34	0.0041	0.089	0.33	0.23	0.9	-0.3	0.28	0.76	-0.63	0.0081	0.12	-0.2	5.6e-06	0.00023	0.25	0.0096	0.11	-0.16	0.11	0.53	-0.42	1.2e-05	0.00037
ADSS	-0.1	0.075	0.17	-0.12	0.089	0.21	-0.32	8.1e-06	8.4e-05	-0.2	0.0055	0.017	-0.036	0.81	0.96	-0.35	0.21	0.89	-0.44	0.13	0.63	-0.095	0.7	0.92	-0.061	0.13	1	-0.093	0.28	0.65	-0.25	0.0054	0.12	-0.16	0.061	0.2
ADSSL1	0.063	0.26	0.41	-0.15	0.19	0.38	-0.027	0.81	0.89	0.12	0.28	0.41	0.24	0.36	0.78	0.39	0.29	0.91	0.79	0.057	0.52	0.4	0.29	0.7	-0.0037	0.94	1	-0.1	0.52	0.82	-0.12	0.47	0.85	-0.018	0.91	0.96
AEBP1	0.58	0.00018	0.0013	0.11	0.5	0.7	1.1	2.5e-12	6.9e-11	1	1.8e-10	2.7e-09	0.41	0.19	0.61	0.038	0.83	0.98	0.63	0.18	0.69	0.59	0.17	0.57	0.32	0.002	0.018	-0.45	0.12	0.45	0.39	0.19	0.65	0.83	0.0026	0.021
AEBP2	0.0018	0.97	0.98	0.12	0.21	0.39	0.12	0.19	0.35	0.0036	0.97	0.98	-0.063	0.62	0.91	-0.26	0.3	0.92	-0.4	0.13	0.64	-0.14	0.53	0.86	-0.011	0.81	1	-0.0084	0.95	0.98	-0.042	0.77	0.96	-0.034	0.8	0.91
AEN	-0.15	0.015	0.049	0.064	0.57	0.75	-0.22	0.051	0.13	-0.29	0.011	0.03	0.043	0.83	0.96	0.36	0.3	0.92	0.46	0.22	0.72	0.091	0.77	0.94	-0.16	0.0035	0.028	0.22	0.099	0.41	-0.15	0.3	0.75	-0.37	0.0049	0.034
AES	0.043	0.22	0.37	-0.15	0.0062	0.026	-0.068	0.23	0.39	0.086	0.13	0.22	0.081	0.51	0.86	-0.092	0.74	0.97	0.057	0.84	0.97	0.15	0.54	0.87	-0.012	0.79	1	-0.057	0.66	0.89	-0.092	0.49	0.86	-0.035	0.78	0.9
AF064858	4.5	1.2e-11	5.3e-10	#NUM!	1	1	1.9	3.6e-09	6.9e-08	1.9	1.8e-09	2.2e-08	0.09	0.92		0.099	0.67		0.14	0.62		0.036	0.91		0.012	0.0042	1	0.21	0.93	0.98	6.2	0.0061	0.13	6	0.0045	0.032
AF067845	0.85	0.00042	0.0027	-0.21	0.36	0.57	0.67	0.011	0.039	0.89	0.00061	0.0025	-0.51	0.058	0.36	0.46	0.35	0.92	-0.26	0.6	0.9	-0.72	0.088	0.42	0.17	0.025	0.11	-0.2	0.66	0.89	0.75	0.097	0.5	0.94	0.025	0.11
AF111169	0.075	0.91	0.95	-0.027	0.87	0.93	-0.0096	0.95	0.97	0.017	0.91	0.95	-1.1	0.021	0.21	0.86	0.1	0.84	-0.17	0.84	0.96	-1	0.032		-0.14	0.011	0.063	2.4	0.00082	0.026	0.69	0.39	0.81	-1.7	0.0087	0.052
AF117829	-0.19	0.15	0.28	0.1	0.62	0.78	-0.19	0.35	0.52	-0.3	0.15	0.25	-0.062	0.67	0.92	0.18	0.57	0.95	0.069	0.82	0.96	-0.1	0.71	0.93	-0.075	0.19	1	-0.013	0.95	0.98	-0.27	0.19	0.64	-0.25	0.18	0.4
AF127577	-0.11	0.32	0.48	0.35	0.062	0.16	0.16	0.38	0.56	-0.19	0.31	0.44	-0.21	0.3	0.73	-0.24	0.48	0.93	-0.62	0.096	0.59	-0.39	0.24	0.65	-0.088	0.14	1	-0.036	0.88	0.96	-0.39	0.11	0.52	-0.35	0.11	0.3
AF250324	0.064	0.67	0.79	-0.13	0.56	0.74	-0.038	0.87	0.92	0.093	0.68	0.78	-0.04	0.83	0.96	-0.04	0.91	0.99	-0.11	0.77	0.95	-0.071	0.83	0.96	-0.021	0.16	1	1.1	0.53		-1.3	0.52		-2.4	0.18
AF287957	0.11	0.54	0.68	-0.36	0.12	0.27	-0.21	0.37	0.54	0.15	0.52	0.64	-0.047	0.88	0.98	0.5	0.24	0.9	0.45	0.29	0.77	-0.051	0.93	0.99	-0.05	0.31	1	-0.22	0.49	0.81	-0.53	0.11	0.53	-0.32	0.31	0.55
AFAP1	0.031	0.39	0.55	0.11	0.019	0.066	0.17	0.00023	0.0015	0.062	0.18	0.29	-0.25	0.048	0.33	0.24	0.4	0.92	-0.21	0.47	0.85	-0.45	0.067	0.37	-0.054	0.24	1	0.24	0.034	0.24	0.1	0.37	0.8	-0.13	0.22	0.45
AFAP1L2	-0.11	0.21	0.36	-0.072	0.64	0.8	-0.27	0.09	0.2	-0.19	0.21	0.33	0.63	0.0052	0.1	-0.44	0.32	0.92	0.57	0.19	0.7	1	0.0072	0.11	0.07	0.22	1	-0.32	0.27	0.64	-0.00044	1	1	0.32	0.25	0.49
AFDN	0.061	0.21	0.36	0.043	0.59	0.77	0.16	0.048	0.12	0.12	0.15	0.25	-0.021	0.83	0.96	-0.11	0.61	0.95	-0.16	0.48	0.86	-0.05	0.8	0.95	0.043	0.22	1	-0.018	0.83	0.95	0.081	0.36	0.79	0.099	0.23	0.46
AFDN-AS1	0.13	0.25	0.4	-0.33	0.062	0.16	-0.1	0.56	0.72	0.23	0.2	0.31	-0.1	0.54	0.88	0.016	0.98	1	-0.17	0.63	0.91	-0.19	0.55	0.87	0.07	0.23	1	-0.39	0.091	0.39	-0.13	0.59	0.9	0.26	0.24	0.48
AFF1	-0.22	2e-05	0.0002	0.22	0.035	0.11	-0.21	0.043	0.11	-0.43	3.3e-05	0.00019	-0.5	5.2e-06	0.00092	0.26	0.28	0.91	-0.7	0.0048	0.19	-0.96	4.5e-06	0.00075	-0.28	3.8e-07	2.8e-05	0.16	0.19	0.55	-0.45	0.00025	0.018	-0.61	1.1e-07	8.9e-06
AFF2	0.16	0.00052	0.0032	-0.29	9.3e-05	0.0007	0.024	0.74	0.85	0.31	2.2e-05	0.00013	0.26	0.1	0.47	-0.45	0.16	0.88	0.0019	0.98	1	0.45	0.12	0.49	0.16	4.1e-05	0.001	-0.13	0.15	0.5	0.21	0.019	0.23	0.34	5.9e-05	0.0013
AFF3	0.14	0.00089	0.0051	0.025	0.66	0.81	0.31	2.7e-08	4.6e-07	0.29	2.8e-07	2.4e-06	0.06	0.54	0.87	0.0038	0.98	1	0.12	0.61	0.9	0.12	0.56	0.87	0.075	0.076	1	0.16	0.017	0.16	0.34	9.9e-07	0.00031	0.18	0.0051	0.035
AFF4	-0.038	0.24	0.39	0.1	0.096	0.23	0.025	0.68	0.8	-0.075	0.21	0.33	-0.05	0.51	0.86	0.02	0.92	0.99	-0.078	0.69	0.93	-0.098	0.55	0.87	-0.02	0.59	1	0.026	0.78	0.93	-0.02	0.83	0.97	-0.046	0.61	0.8
AFG1L	0.06	0.42	0.58	-0.055	0.71	0.84	0.053	0.72	0.83	0.11	0.46	0.59	-0.16	0.21	0.64	-0.21	0.37	0.92	-0.55	0.033	0.43	-0.34	0.12	0.5	0.0087	0.86	1	-0.12	0.32	0.69	-0.11	0.39	0.81	0.012	0.92	0.96
AFG3L2	-0.065	0.089	0.19	0.042	0.57	0.75	-0.085	0.25	0.42	-0.13	0.087	0.16	0.05	0.58	0.89	-0.23	0.25	0.91	-0.14	0.48	0.86	0.083	0.64	0.9	-0.036	0.34	1	-0.058	0.5	0.81	-0.15	0.1	0.51	-0.089	0.29	0.53
AFMID	0.013	0.85	0.91	-0.031	0.82	0.91	-0.0074	0.96	0.97	0.024	0.86	0.91	0.052	0.78	0.95	0.46	0.16	0.88	0.57	0.098	0.59	0.11	0.69	0.92	-0.031	0.48	1	0.025	0.83	0.95	-0.054	0.66	0.93	-0.08	0.49	0.71
AFTPH	0.089	0.067	0.15	-0.24	0.002	0.01	-0.06	0.43	0.6	0.18	0.021	0.052	0.061	0.52	0.87	-0.2	0.35	0.92	-0.094	0.67	0.92	0.11	0.58	0.88	0.052	0.2	1	-0.16	0.095	0.4	-0.046	0.65	0.92	0.12	0.21	0.45
AGA	-0.71	6.7e-09	1.7e-07	0.59	0.0036	0.017	-0.54	0.0075	0.028	-1.1	2.5e-08	2.6e-07	-0.37	0.038	0.29	0.2	0.61	0.95	-0.44	0.24	0.73	-0.65	0.046	0.31	-0.37	0.00072	0.0086	0.39	0.17	0.53	-0.52	0.082	0.46	-0.9	0.00097	0.01
AGAP1	0.15	2.1e-08	4.6e-07	-0.24	1.9e-07	2.4e-06	0.067	0.14	0.28	0.3	2.1e-11	3.5e-10	0.2	0.071	0.4	-0.14	0.59	0.95	0.23	0.38	0.82	0.37	0.094	0.44	0.13	0.0015	0.015	-0.089	0.36	0.72	0.21	0.042	0.34	0.3	0.0018	0.016
AGAP2	0.53	3.7e-33	2.8e-30	-0.48	4.5e-09	7.7e-08	0.54	3.3e-11	8.1e-10	1	7e-36	1e-33	0.13	0.4	0.81	-0.28	0.38	0.92	-0.056	0.85	0.97	0.22	0.44	0.82	0.38	7.4e-09	1.3e-06	-0.36	0.016	0.15	0.45	0.0036	0.094	0.81	1.8e-08	2.2e-06
AGAP3	0.14	0.085	0.18	0.16	0.14	0.3	0.43	6.4e-05	0.00051	0.27	0.011	0.031	-0.1	0.23	0.66	0.16	0.43	0.92	-0.033	0.88	0.97	-0.2	0.29	0.7	0.086	0.036	1	-0.054	0.59	0.85	0.14	0.16	0.61	0.2	0.04	0.15
AGAP4	0.14	0.12	0.24	-0.12	0.43	0.63	0.12	0.44	0.61	0.24	0.12	0.2	-0.096	0.59	0.89	0.17	0.64	0.95	0.0056	0.98	1	-0.16	0.62	0.9	0.084	0.15	1	-0.2	0.28	0.65	0.047	0.81	0.96	0.25	0.17	0.38
AGAP5	1.1	0.018	0.056	-0.067	0.57	0.75	0.26	0.21	0.37	0.33	0.071	0.14	-0.023	0.91	0.98	0.39	0.28	0.91	0.37	0.33	0.79	-0.022	0.96	0.99	0.2	0.012	0.066	-0.57	0.31	0.68	0.74	0.2	0.65	1.3	0.014	0.075
AGAP6	0.21	0.0016	0.0083	-0.2	0.11	0.25	0.19	0.13	0.25	0.39	0.0016	0.0059	-0.071	0.6	0.9	0.21	0.46	0.93	0.094	0.75	0.94	-0.12	0.65	0.91	0.1	0.076	0.24	-0.2	0.26	0.64	0.094	0.61	0.91	0.29	0.086	0.25
AGAP9	0.066	0.43	0.59	0.089	0.55	0.74	0.21	0.17	0.31	0.12	0.43	0.56	0.21	0.55	0.88	0.1	0.77	0.97	0.38	0.42	0.83	0.28	0.53	0.86	0.06	0.23	1	-0.28	0.52	0.82	0.21	0.64	0.92	0.49	0.25	0.48
AGBL1	-0.15	0.48	0.63	0.036	0.89	0.94	-0.13	0.6	0.75	-0.17	0.51	0.63	-1.6			1.2			-0.4			-1.6			-0.11	0.0089	0.055	0.84	0.18	0.54	-0.71	0.28	0.73	-1.6	0.01	0.058
AGBL3	0.018	0.95	0.97	-0.11	0.67	0.82	-0.092	0.72	0.83	0.016	0.95	0.97	0.072	0.8	0.96	-0.59	0.16	0.88	-0.52	0.22	0.72	0.071	0.88	0.98	0.0085	0.86	1	-0.42	0.24	0.62	-0.38	0.31	0.76	0.04	0.91	0.96
AGBL4	-0.16	0.0095	0.034	0.012	0.91	0.96	-0.3	0.0047	0.019	-0.31	0.0031	0.01	0.48	0.044	0.31	-0.47	0.29	0.91	0.28	0.55	0.88	0.75	0.055	0.33	-0.029	0.58	1	0.13	0.63	0.88	-0.0016	0.99	1	-0.13	0.61	0.8
AGBL5	0.0061	0.91	0.95	-0.14	0.12	0.26	-0.13	0.15	0.29	0.012	0.9	0.93	-0.069	0.53	0.87	0.3	0.21	0.89	0.18	0.47	0.85	-0.12	0.58	0.88	-0.0049	0.91	1	-0.082	0.52	0.82	-0.099	0.45	0.85	-0.017	0.89	0.95
AGER	0.53	0.053	0.13	-0.47	0.053	0.14	0.04	0.88	0.93	0.51	0.037	0.082	0.052	0.87	0.97	0.57	0.16	0.88	0.67	0.12	0.62	0.095	0.79	0.95	0.076	0.11	1	-0.93	0.041	0.26	-0.23	0.62	0.91	0.7	0.11	0.3
AGFG1	-0.12	0.00058	0.0035	0.17	0.016	0.056	-0.072	0.31	0.48	-0.24	0.00057	0.0024	0.014	0.86	0.97	-0.1	0.6	0.95	-0.078	0.69	0.93	0.022	0.9	0.98	-0.026	0.59	1	-0.013	0.91	0.97	-0.075	0.54	0.88	-0.062	0.58	0.78
AGFG2	0.4	0.011	0.038	0.14	0.46	0.66	0.8	4.5e-05	0.00038	0.65	0.00075	0.003	0.036	0.72	0.94	0.01	0.96	1	0.081	0.75	0.94	0.071	0.74	0.94	0.27	0.00014	0.0026	-0.11	0.52	0.82	0.51	0.0028	0.082	0.62	8.8e-05	0.0017
AGGF1	-0.097	0.0074	0.028	0.081	0.28	0.48	-0.11	0.15	0.29	-0.19	0.012	0.031	0.0075	0.95	0.99	-0.071	0.78	0.97	-0.061	0.82	0.96	0.01	0.97	0.99	-0.013	0.78	1	-0.018	0.9	0.97	-0.055	0.7	0.93	-0.038	0.77	0.89
AGK	-0.007	0.89	0.93	-0.13	0.091	0.22	-0.15	0.061	0.15	-0.014	0.86	0.91	0.041	0.58	0.89	-0.14	0.46	0.93	-0.061	0.74	0.94	0.074	0.65	0.91	0.016	0.63	1	-0.075	0.26	0.64	-0.047	0.5	0.87	0.028	0.66	0.83
AGL	0.076	0.074	0.17	-0.093	0.27	0.47	0.054	0.52	0.68	0.15	0.082	0.16	0.035	0.84	0.97	-0.43	0.19	0.89	-0.4	0.24	0.73	0.034	0.92	0.98	0.047	0.16	1	-0.03	0.7	0.91	0.075	0.36	0.79	0.1	0.16	0.38
AGMAT	-0.013	0.96	0.98	0.46	0.06	0.16	0.44	0.069	0.16	-0.016	0.95	0.97	-0.17	0.56	0.88	0.22	0.64	0.95	-0.012	1	1	-0.23	0.59	0.89	-0.042	0.39	1	0.46	0.23	0.6	0.19	0.63	0.92	-0.27	0.46	0.69
AGMO	-0.54	0.05	0.12	0.34	0.2	0.38	-0.15	0.53	0.69	-0.48	0.056	0.11	0.4	0.51	0.86	-0.58	0.21	0.89	-0.32	0.47	0.86	0.26	0.58	0.88	-0.044	0.15	1	-0.11	0.86	0.96	-1.1	0.091	0.48	-1	0.1	0.28
AGO1	-0.14	0.007	0.026	0.25	0.005	0.022	-0.026	0.77	0.86	-0.27	0.0019	0.0067	-0.21	0.15	0.55	-0.028	0.9	0.99	-0.42	0.17	0.68	-0.39	0.14	0.52	-0.11	0.0082	0.052	0.16	0.1	0.42	-0.084	0.42	0.83	-0.25	0.011	0.06
AGO2	0.074	0.14	0.26	0.035	0.68	0.82	0.18	0.034	0.093	0.14	0.088	0.16	-0.01	0.92	0.98	0.27	0.22	0.89	0.26	0.25	0.74	-0.0049	0.98	1	0.0056	0.9	1	0.19	0.066	0.34	0.21	0.055	0.38	0.017	0.87	0.94
AGO3	-0.025	0.7	0.81	0.1	0.37	0.57	0.055	0.63	0.76	-0.048	0.68	0.77	-0.11	0.34	0.76	0.28	0.29	0.91	0.072	0.78	0.95	-0.2	0.38	0.78	-0.025	0.61	1	0.13	0.41	0.76	0.054	0.73	0.95	-0.072	0.63	0.81
AGO4	0.0063	0.88	0.93	-0.13	0.048	0.13	-0.12	0.073	0.17	0.013	0.85	0.9	0.15	0.35	0.77	-0.32	0.32	0.92	-0.07	0.82	0.96	0.25	0.39	0.79	0.058	0.097	1	-0.025	0.76	0.92	0.1	0.22	0.68	0.13	0.1	0.28
AGPAT1	0.059	0.12	0.23	-0.093	0.2	0.38	0.024	0.74	0.85	0.12	0.1	0.19	-0.1	0.38	0.79	0.42	0.06	0.76	0.24	0.29	0.77	-0.17	0.39	0.78	-0.04	0.32	1	0.068	0.5	0.81	-0.025	0.81	0.96	-0.093	0.34	0.58
AGPAT2	-0.04	0.92	0.96	1.8	3.1e-22	2.6e-20	1.7	1.1e-20	6.3e-19	-0.071	0.69	0.78	-0.35	0.39	0.79	0.75	0.097	0.84	0.33	0.38	0.82	-0.42	0.4	0.79	-0.057	0.25	1	1.2	0.0045	0.072	0.81	0.069	0.43	-0.41	0.32	0.56
AGPAT3	0.14	0.004	0.017	-0.17	0.058	0.15	0.1	0.27	0.44	0.27	0.0026	0.0086	0.16	0.17	0.59	-0.35	0.18	0.88	-0.057	0.82	0.96	0.29	0.21	0.62	0.14	0.0013	0.013	-0.1	0.28	0.65	0.19	0.059	0.4	0.29	0.0016	0.015
AGPAT4	0.071	0.19	0.33	0.075	0.38	0.58	0.21	0.012	0.042	0.14	0.1	0.19	-0.14	0.34	0.76	-0.21	0.45	0.93	-0.49	0.1	0.6	-0.28	0.27	0.69	0.073	0.076	1	-0.15	0.13	0.47	0.013	0.9	0.98	0.17	0.087	0.25
AGPAT5	-0.22	0.00022	0.0016	0.068	0.48	0.68	-0.36	0.00026	0.0017	-0.42	1.3e-05	8e-05	-0.04	0.77	0.95	-0.082	0.77	0.97	-0.16	0.6	0.9	-0.081	0.76	0.94	-0.067	0.23	1	-0.062	0.74	0.92	-0.29	0.14	0.57	-0.23	0.21	0.44
AGPS	0.013	0.7	0.81	0.017	0.81	0.9	0.043	0.54	0.69	0.026	0.71	0.8	0.062	0.58	0.89	-0.2	0.43	0.92	-0.087	0.73	0.94	0.11	0.63	0.9	0.041	0.28	1	-0.01	0.91	0.97	0.085	0.38	0.81	0.095	0.29	0.53
AGRN	0.17	0.16	0.29	0.047	0.82	0.91	0.3	0.15	0.29	0.26	0.22	0.34	-0.044	0.84	0.96	0.46	0.22	0.89	0.4	0.3	0.77	-0.055	0.89	0.98	0.025	0.65	1	0.061	0.78	0.93	0.16	0.49	0.86	0.096	0.65	0.83
AGT	0.084	0.71	0.82	1.1	8.5e-15	3.1e-13	1.3	1.1e-18	5.1e-17	0.15	0.27	0.39	-0.81	0.022	0.22	0.98	0.045	0.71	-0.066	1	1	-1	0.023	0.21	-0.096	0.11	1	0.55	0.082	0.37	0.096	0.77	0.96	-0.46	0.14	0.34
AGTPBP1	-0.031	0.54	0.68	-0.13	0.088	0.21	-0.19	0.012	0.041	-0.06	0.42	0.55	0.083	0.34	0.77	-0.16	0.44	0.93	-0.0065	0.97	0.99	0.15	0.4	0.79	0.0093	0.81	1	-0.12	0.18	0.55	-0.1	0.27	0.72	0.017	0.85	0.93
AGTRAP	-0.12	0.3	0.46	0.062	0.75	0.87	-0.14	0.49	0.66	-0.2	0.31	0.44	-0.34	0.094	0.45	0.93	0.0064	0.36	0.36	0.28	0.76	-0.57	0.071	0.38	-0.14	0.041	0.16	0.23	0.27	0.64	-0.17	0.45	0.84	-0.4	0.048	0.17
AHCTF1	-0.073	0.15	0.28	0.11	0.22	0.4	-0.025	0.79	0.88	-0.14	0.13	0.22	0.021	0.8	0.96	-0.25	0.15	0.87	-0.22	0.21	0.72	0.024	0.87	0.97	-0.032	0.41	1	-0.011	0.91	0.97	-0.091	0.37	0.8	-0.08	0.4	0.64
AHCY	-0.14	0.0064	0.025	0.35	1e-11	2.6e-10	0.083	0.11	0.23	-0.27	1.6e-07	1.5e-06	-0.085	0.64	0.91	0.36	0.3	0.91	0.22	0.52	0.87	-0.13	0.68	0.92	-0.15	0.0024	0.021	0.23	0.043	0.27	-0.097	0.42	0.83	-0.33	0.0032	0.025
AHCYL1	-0.062	0.026	0.075	0.095	0.11	0.25	-0.027	0.65	0.78	-0.12	0.039	0.086	0.17	0.23	0.66	0.18	0.51	0.93	0.52	0.082	0.57	0.34	0.18	0.59	0.017	0.67	1	-0.077	0.42	0.77	-0.042	0.67	0.93	0.035	0.71	0.86
AHCYL2	0.15	0.00012	0.00096	-0.21	0.0047	0.021	0.083	0.26	0.43	0.29	7.2e-05	0.00038	0.19	0.14	0.54	-0.36	0.19	0.89	-0.022	0.92	0.98	0.34	0.17	0.56	0.15	0.0066	0.043	-0.24	0.078	0.36	0.1	0.46	0.85	0.35	0.0087	0.051
AHDC1	0.24	0.079	0.17	0.37	0.0063	0.027	0.81	3.1e-09	6e-08	0.43	0.0014	0.005	-0.057	0.53	0.87	0.15	0.47	0.93	0.05	0.82	0.96	-0.1	0.59	0.88	0.12	0.034	0.14	0.16	0.21	0.58	0.49	0.0002	0.015	0.33	0.0066	0.042
AHI1	0.27	1.7e-08	3.8e-07	-0.36	1.9e-05	0.00016	0.16	0.064	0.15	0.52	7.4e-10	9.9e-09	-0.054	0.76	0.94	-0.095	0.77	0.97	-0.2	0.58	0.89	-0.1	0.74	0.94	0.11	0.069	0.22	-0.27	0.2	0.57	0.086	0.69	0.93	0.35	0.078	0.24
AHNAK	-0.022	0.86	0.92	0.55	3.3e-05	0.00027	0.5	0.00012	0.00091	-0.041	0.75	0.83	0.4	0.14	0.55	0.085	0.75	0.97	0.71	0.11	0.61	0.62	0.12	0.49	0.016	0.77	1	0.99	6.3e-06	0.00087	1.1	2.4e-06	0.00057	0.083	0.7	0.85
AHNAK2	0.14	0.068	0.16	-0.4	0.00013	0.00095	-0.13	0.22	0.38	0.27	0.0092	0.026	0.72	0.0036	0.082	-0.48	0.3	0.92	0.64	0.16	0.67	1.1	0.0046	0.087	0.083	0.17	1	-0.086	0.76	0.93	0.29	0.33	0.77	0.38	0.17	0.39
AHR	0.2	0.2	0.34	-0.57	0.0038	0.018	-0.24	0.22	0.38	0.33	0.093	0.17	0.6	0.00079	0.031	-0.8	0.024	0.6	0.23	0.57	0.89	1	0.0012	0.038	0.28	0.0015	0.015	-0.63	0.0037	0.065	0.048	0.83	0.97	0.68	0.0012	0.012
AHRR	0.38	0.00043	0.0027	-0.4	0.025	0.082	0.25	0.16	0.3	0.66	0.00025	0.0012	0.68	0.00016	0.011	-0.4	0.3	0.92	0.78	0.035	0.44	1.2	0.00022	0.013	0.46	0.00013	0.0024	-0.7	0.018	0.17	0.36	0.23	0.68	1.1	0.00018	0.0029
AHSA1	0.068	0.02	0.06	-0.14	0.011	0.041	-0.005	0.93	0.96	0.13	0.014	0.036	0.11	0.27	0.7	-0.16	0.5	0.93	0.051	0.84	0.97	0.21	0.32	0.73	0.027	0.54	1	-0.041	0.73	0.92	0.028	0.82	0.97	0.069	0.55	0.76
AHSA2	0.14	0.084	0.18	0.06	0.65	0.81	0.33	0.013	0.045	0.27	0.042	0.092	-0.35	0.031	0.26	0.29	0.4	0.92	-0.32	0.36	0.81	-0.62	0.041	0.29	0.027	0.61	1	-0.15	0.46	0.78	-0.056	0.78	0.96	0.09	0.63	0.82
AIDA	-0.26	0.00091	0.0051	0.25	0.052	0.14	-0.22	0.082	0.18	-0.48	0.00022	0.001	0.076	0.57	0.88	0.33	0.18	0.88	0.49	0.056	0.52	0.16	0.46	0.82	-0.045	0.42	1	0.17	0.37	0.73	0.03	0.88	0.98	-0.14	0.45	0.68
AIF1L	-0.63	6.3e-05	0.00054	-0.2	0.024	0.078	-1.4	3.2e-53	2e-50	-1.2	8.8e-40	1.6e-37	0.48	0.055	0.35	0.5	0.13	0.86	1.4	0.00035	0.052	0.85	0.011	0.14	-0.049	0.35	1	0.35	0.35	0.72	0.016	0.97	0.99	-0.33	0.36	0.6
AIFM1	-0.0058	0.91	0.95	0.14	0.1	0.24	0.13	0.14	0.27	-0.012	0.89	0.93	-0.069	0.58	0.89	-0.07	0.79	0.97	-0.21	0.47	0.85	-0.14	0.58	0.88	0.0059	0.89	1	0.099	0.35	0.72	0.12	0.28	0.73	0.02	0.85	0.93
AIFM2	0.17	0.17	0.3	0.079	0.69	0.83	0.35	0.075	0.17	0.27	0.16	0.27	0.063	0.71	0.93	-0.32	0.34	0.92	-0.23	0.5	0.87	0.093	0.77	0.94	0.062	0.29	1	-0.16	0.51	0.82	0.079	0.75	0.95	0.24	0.31	0.55
AIG1	0.036	0.65	0.77	-0.34	0.0003	0.002	-0.27	0.0037	0.016	0.067	0.48	0.61	-0.043	0.69	0.93	-0.05	0.83	0.98	-0.14	0.59	0.9	-0.087	0.69	0.92	-0.012	0.79	1	-0.22	0.066	0.34	-0.27	0.031	0.3	-0.047	0.68	0.84
AIM2	-0.1	0.46	0.62	-0.14	0.52	0.71	-0.3	0.16	0.31	-0.16	0.45	0.58	-0.25	0.25	0.68	0.28	0.51	0.93	-0.13	0.78	0.95	-0.4	0.28	0.7	-0.031	0.57	1	0.053	0.82	0.95	-0.07	0.77	0.96	-0.12	0.58	0.78
AIMP1	-0.086	0.049	0.12	-0.0016	0.98	0.99	-0.17	0.04	0.11	-0.17	0.041	0.089	0.079	0.5	0.86	0.077	0.75	0.97	0.23	0.39	0.82	0.16	0.5	0.84	-0.044	0.18	1	-0.0091	0.9	0.97	-0.11	0.16	0.61	-0.1	0.16	0.38
AIMP2	-0.029	0.66	0.78	0.26	0.012	0.045	0.2	0.051	0.13	-0.057	0.57	0.69	-0.3	0.01	0.14	0.19	0.49	0.93	-0.38	0.17	0.68	-0.57	0.016	0.17	-0.068	0.15	1	0.16	0.23	0.6	-0.013	0.93	0.99	-0.17	0.18	0.4
AIP	0.15	0.011	0.037	-0.13	0.23	0.42	0.16	0.15	0.29	0.29	0.0081	0.023	0.16	0.38	0.79	0.06	0.84	0.98	0.35	0.35	0.8	0.29	0.38	0.77	0.08	0.076	1	-0.3	0.00081	0.026	-0.13	0.17	0.62	0.18	0.045	0.17
AJAP1	-2.7	4.6e-14	3.2e-12	1	2.7e-07	3.4e-06	-2.6	9e-23	6e-21	-3.6	7.9e-35	1.1e-32	0.88	0.13	0.52	-0.94	0.046	0.71	-0.31	0.49	0.86	0.63	0.15	0.54	-0.016	0.28	1	0.18	0.87	0.96	-1.1	0.34	0.78	-1.3	0.23	0.47
AJUBA	-0.17	0.11	0.22	0.33	0.043	0.12	0.031	0.85	0.91	-0.3	0.066	0.13	-0.33	0.14	0.54	0.49	0.23	0.9	-0.028	0.98	1	-0.52	0.16	0.55	-0.16	0.043	0.16	1	0.00037	0.016	0.35	0.24	0.69	-0.67	0.015	0.078
AK1	0.2	0.00019	0.0014	-0.31	0.00034	0.0022	0.065	0.45	0.62	0.38	1.4e-05	8.7e-05	-0.065	0.67	0.92	-0.15	0.62	0.95	-0.28	0.39	0.82	-0.13	0.64	0.9	0.079	0.13	1	-0.16	0.29	0.66	0.051	0.75	0.95	0.21	0.15	0.35
AK2	-0.12	0.0029	0.013	0.21	0.006	0.026	-0.031	0.69	0.81	-0.24	0.0016	0.0057	-0.022	0.84	0.96	0.22	0.35	0.92	0.19	0.44	0.85	-0.03	0.89	0.98	-0.084	0.0057	1	0.091	0.2	0.57	-0.091	0.22	0.68	-0.18	0.008	0.048
AK3	-0.25	3.6e-11	1.4e-09	0.19	0.013	0.047	-0.3	9.1e-05	0.00069	-0.49	1.2e-10	1.9e-09	-0.24	0.062	0.37	-0.1	0.65	0.96	-0.57	0.028	0.41	-0.47	0.034	0.26	-0.14	0.006	0.041	-0.0071	0.95	0.98	-0.36	0.0041	0.1	-0.35	0.0025	0.02
AK4	-0.41	3.8e-05	0.00035	0.021	0.86	0.93	-0.75	5.9e-10	1.3e-08	-0.77	1.7e-10	2.5e-09	0.48	0.13	0.53	0.71	0.048	0.72	1.5	0.00039	0.055	0.78	0.045	0.3	-0.069	0.23	1	0.19	0.54	0.83	-0.17	0.61	0.91	-0.36	0.24	0.48
AK5	0.2	0.12	0.23	-0.77	2.5e-12	6.8e-11	-0.39	0.00034	0.0021	0.38	0.00054	0.0023	0.45	0.063	0.37	-0.46	0.3	0.91	0.23	0.62	0.91	0.69	0.077	0.4	0.18	0.019	0.092	-0.48	0.05	0.29	0.058	0.82	0.97	0.54	0.023	0.1
AK6	-0.049	0.49	0.64	-0.19	0.063	0.17	-0.28	0.0061	0.024	-0.093	0.37	0.5	-0.062	0.64	0.91	-0.26	0.3	0.92	-0.4	0.14	0.65	-0.14	0.55	0.87	-0.035	0.42	1	-0.13	0.2	0.58	-0.23	0.031	0.29	-0.1	0.31	0.55
AK7	-0.35	0.035	0.094	0.014	0.96	0.98	-0.5	0.029	0.082	-0.51	0.024	0.058	0.62	0.033	0.27	0.072	0.72	0.97	1	0.024	0.39	0.95	0.021	0.2	-0.011	0.82	1	-0.26	0.36	0.72	-0.35	0.25	0.7	-0.086	0.75	0.88
AK8	-0.21	0.22	0.37	0.081	0.74	0.86	-0.2	0.4	0.58	-0.28	0.24	0.36	0.052	0.8	0.96	0.33	0.36	0.92	0.43	0.25	0.74	0.1	0.75	0.94	-0.076	0.19	1	-0.025	0.9	0.97	-0.29	0.18	0.63	-0.27	0.18	0.4
AK9	0.027	0.64	0.77	-0.1	0.36	0.57	-0.051	0.65	0.78	0.051	0.64	0.75	0.033	0.89	0.98	-0.67	0.073	0.79	-0.67	0.085	0.58	0.0021	0.98	0.99	0.083	0.16	1	-0.43	0.032	0.23	-0.17	0.41	0.83	0.26	0.18	0.4
AKAIN1	-1.1	5.5e-05	0.00048	0.69	0.011	0.043	-0.31	0.16	0.3	-1	0.00011	0.00054	-0.69	0.019	0.2	0.11	0.92	0.99	-0.89	0.05	0.5	-1	0.014	0.16	-0.51	0.0024	0.021	0.28	0.56	0.84	-1.2	0.019	0.23	-1.5	0.0017	0.016
AKAP1	0.095	0.0041	0.017	-0.13	0.052	0.14	0.057	0.39	0.57	0.19	0.0051	0.016	0.24	0.067	0.39	-0.42	0.13	0.86	0.0074	0.99	1	0.42	0.086	0.42	0.084	0.07	1	-0.015	0.89	0.97	0.18	0.12	0.54	0.2	0.068	0.22
AKAP10	0.014	0.76	0.85	-0.0093	0.92	0.96	0.017	0.85	0.91	0.026	0.76	0.84	-0.017	0.83	0.96	0.084	0.66	0.96	0.054	0.78	0.95	-0.029	0.87	0.97	-0.012	0.73	1	0.00015	1	1	-0.024	0.75	0.95	-0.024	0.73	0.87
AKAP11	-0.017	0.66	0.78	0.028	0.71	0.84	-0.0058	0.94	0.96	-0.034	0.65	0.76	0.035	0.74	0.94	-0.1	0.68	0.96	-0.039	0.88	0.97	0.062	0.78	0.94	-0.014	0.72	1	0.055	0.56	0.84	0.025	0.8	0.96	-0.03	0.74	0.88
AKAP12	0.11	0.19	0.33	-0.5	1e-14	3.8e-13	-0.29	7.4e-06	7.7e-05	0.21	0.0011	0.0043	0.35	0.044	0.31	-0.14	0.72	0.96	0.48	0.19	0.69	0.62	0.047	0.31	0.064	0.19	1	-0.14	0.37	0.73	0.055	0.74	0.95	0.2	0.2	0.43
AKAP13	-0.21	0.0069	0.026	0.57	4e-18	2.1e-16	0.16	0.014	0.046	-0.4	4.2e-10	5.8e-09	-0.51	1e-07	5.3e-05	0.41	0.075	0.79	-0.58	0.015	0.32	-0.98	8.1e-07	0.0002	-0.28	5.7e-08	6.4e-06	0.44	5.9e-05	0.0044	-0.15	0.18	0.63	-0.59	2.1e-08	2.5e-06
AKAP17A	0.13	0.042	0.11	0.024	0.82	0.91	0.26	0.012	0.041	0.24	0.021	0.052	-0.062	0.73	0.94	0.44	0.19	0.89	0.35	0.3	0.78	-0.09	0.78	0.95	0.0065	0.88	1	-0.043	0.71	0.91	-0.028	0.82	0.97	0.016	0.89	0.95
AKAP2	-0.074	0.51	0.66	0.61	4.2e-11	9.9e-10	0.47	3.9e-07	5.4e-06	-0.14	0.13	0.22	-0.12	0.52	0.87	0.011	0.99	1	-0.2	0.6	0.9	-0.21	0.52	0.86	-0.025	0.64	1	0.48	0.002	0.045	0.42	0.01	0.17	-0.065	0.67	0.84
AKAP3	-0.16	0.19	0.33	0.098	0.64	0.8	-0.15	0.47	0.63	-0.25	0.23	0.34	0.0067	0.98	0.99	0.33	0.37	0.92	0.36	0.35	0.81	0.026	0.93	0.98	0.017	0.76	1	0.11	0.68	0.9	0.19	0.48	0.86	0.085	0.73	0.88
AKAP5	-0.005	0.97	0.98	-0.65	3.4e-09	6e-08	-0.66	2.3e-09	4.6e-08	-0.0076	0.95	0.97	0.28	0.25	0.68	-0.31	0.48	0.93	0.11	0.82	0.96	0.42	0.28	0.7	-0.0045	0.93	1	0.038	0.83	0.95	0.023	0.9	0.98	-0.015	0.93	0.97
AKAP6	0.0034	0.94	0.97	-0.15	0.021	0.069	-0.14	0.027	0.078	0.0065	0.92	0.95	0.31	0.046	0.32	-0.45	0.17	0.88	0.095	0.8	0.96	0.54	0.06	0.35	0.034	0.44	1	-0.043	0.74	0.92	0.05	0.71	0.94	0.094	0.46	0.69
AKAP7	0.02	0.77	0.86	-0.11	0.41	0.62	-0.071	0.59	0.73	0.038	0.77	0.85	-0.33	0.025	0.23	-0.088	0.71	0.96	-0.73	0.011	0.29	-0.64	0.0091	0.13	-0.09	0.12	1	0.11	0.56	0.84	-0.17	0.4	0.82	-0.29	0.13	0.34
AKAP8	0.03	0.7	0.81	0.2	0.1	0.24	0.25	0.036	0.097	0.057	0.63	0.74	-0.08	0.45	0.83	-0.25	0.21	0.89	-0.43	0.041	0.47	-0.18	0.31	0.72	0.0022	0.96	1	-0.024	0.86	0.96	-0.02	0.89	0.98	0.0043	0.97	0.99
AKAP8L	0.1	0.034	0.092	-0.071	0.43	0.64	0.12	0.17	0.31	0.2	0.03	0.069	0.092	0.38	0.79	-0.0005	0.99	1	0.18	0.48	0.86	0.18	0.4	0.79	0.098	0.02	1	-0.21	0.035	0.24	0.012	0.91	0.98	0.22	0.021	0.097
AKAP9	0.029	0.5	0.65	-0.17	0.0068	0.029	-0.11	0.073	0.17	0.058	0.36	0.49	0.099	0.55	0.88	-0.1	0.77	0.97	0.068	0.85	0.97	0.17	0.58	0.88	0.01	0.85	1	0.078	0.63	0.88	0.11	0.52	0.87	0.033	0.84	0.93
AKIP1	0.05	0.29	0.45	-0.064	0.52	0.71	0.03	0.76	0.86	0.095	0.34	0.47	0.31	0.0024	0.063	-0.088	0.72	0.96	0.51	0.028	0.41	0.6	0.0023	0.057	0.12	0.029	0.12	-0.057	0.68	0.9	0.23	0.1	0.5	0.29	0.028	0.12
AKIRIN1	-0.093	0.001	0.0057	0.037	0.52	0.71	-0.15	0.0092	0.033	-0.18	0.0011	0.0041	0.034	0.77	0.95	-0.21	0.4	0.92	-0.16	0.54	0.88	0.052	0.82	0.96	-0.013	0.68	1	0.0058	0.94	0.98	-0.025	0.76	0.95	-0.031	0.69	0.85
AKIRIN2	-0.047	0.11	0.23	0.024	0.71	0.84	-0.069	0.29	0.46	-0.093	0.15	0.25	0.026	0.8	0.96	-0.11	0.63	0.95	-0.072	0.78	0.95	0.044	0.84	0.97	0.026	0.52	1	-0.033	0.74	0.92	0.027	0.79	0.96	0.06	0.54	0.75
AKNA	-0.15	0.093	0.2	0.35	0.016	0.057	0.069	0.64	0.77	-0.28	0.052	0.11	0.05	0.83	0.96	0.71	0.045	0.71	0.82	0.027	0.41	0.11	0.71	0.93	-0.054	0.34	1	0.24	0.25	0.62	0.054	0.8	0.96	-0.18	0.36	0.6
AKR1A1	-0.0017	0.97	0.98	-0.00066	0.99	1	-0.0038	0.96	0.98	-0.0032	0.97	0.98	-0.11	0.53	0.87	0.4	0.22	0.89	0.23	0.49	0.86	-0.17	0.57	0.88	-0.011	0.8	1	-0.14	0.26	0.63	-0.18	0.16	0.61	-0.04	0.74	0.88
AKR1B1	-0.0012	0.97	0.98	0.13	0.021	0.071	0.13	0.024	0.071	-0.0028	0.96	0.98	-0.038	0.7	0.93	-0.17	0.41	0.92	-0.26	0.24	0.73	-0.087	0.64	0.9	0.0016	0.98	1	0.0046	0.97	0.99	0.0078	0.94	0.99	0.0033	0.98	0.99
AKR1C1	0.095	0.089	0.19	-0.22	0.023	0.076	-0.035	0.71	0.83	0.18	0.056	0.11	0.2	0.23	0.66	-0.52	0.11	0.85	-0.18	0.57	0.89	0.34	0.26	0.68	0.14	0.019	0.094	-0.27	0.084	0.38	0.07	0.66	0.92	0.34	0.024	0.11
AKR1C2	-0.097	0.24	0.39	-0.28	0.00012	0.00088	-0.48	1.5e-10	3.5e-09	-0.19	0.01	0.028	0.5	0.061	0.37	-1.1	0.0066	0.36	-0.36	0.35	0.8	0.74	0.049	0.32	0.12	0.064	0.21	-0.57	0.021	0.18	-0.16	0.55	0.88	0.42	0.083	0.25
AKR1C3	0.059	0.61	0.75	-0.026	0.9	0.95	0.069	0.73	0.84	0.095	0.64	0.74	-0.61	0.19	0.61	-0.24	0.53	0.93	-0.88	0.058	0.52	-0.64	0.12	0.49	-0.036	0.36	1	0.5	0.31	0.68	0.073	0.89	0.98	-0.43	0.37	0.61
AKR1E2	-0.15	0.47	0.62	0.38	0.11	0.25	0.19	0.42	0.59	-0.19	0.42	0.55	0.14	0.67	0.92	0.22	0.58	0.95	0.42	0.36	0.81	0.2	0.64	0.9	-0.037	0.45	1	0.035	0.92	0.98	-0.23	0.53	0.88	-0.27	0.43	0.67
AKR7A2	-0.035	0.61	0.75	0.13	0.29	0.49	0.065	0.6	0.74	-0.066	0.59	0.71	0.085	0.67	0.92	0.43	0.2	0.89	0.6	0.094	0.59	0.17	0.59	0.88	-0.029	0.39	1	0.013	0.87	0.96	-0.055	0.53	0.88	-0.068	0.4	0.64
AKT1	-0.068	0.068	0.16	0.054	0.45	0.65	-0.079	0.27	0.44	-0.13	0.062	0.12	-0.018	0.9	0.98	0.081	0.79	0.97	0.052	0.87	0.97	-0.029	0.92	0.98	-0.077	0.15	1	0.084	0.6	0.86	-0.13	0.43	0.83	-0.22	0.16	0.38
AKT1S1	0.061	0.16	0.29	0.022	0.8	0.9	0.14	0.1	0.22	0.12	0.17	0.27	-0.23	0.0075	0.12	0.24	0.27	0.91	-0.21	0.34	0.8	-0.45	0.017	0.18	-0.052	0.2	1	0.0066	0.95	0.98	-0.12	0.26	0.72	-0.13	0.2	0.43
AKT2	-0.017	0.8	0.88	0.23	0.017	0.058	0.2	0.04	0.1	-0.032	0.73	0.82	-0.25	0.019	0.2	0.43	0.062	0.76	-0.03	0.92	0.98	-0.47	0.025	0.22	-0.053	0.093	1	0.099	0.18	0.54	-0.016	0.83	0.97	-0.11	0.11	0.29
AKT3	-0.019	0.64	0.77	-0.12	0.031	0.097	-0.16	0.005	0.02	-0.036	0.51	0.64	-0.023	0.82	0.96	-0.2	0.34	0.92	-0.26	0.24	0.73	-0.06	0.74	0.94	-0.016	0.66	1	-0.17	0.0037	0.066	-0.21	0.00038	0.024	-0.046	0.41	0.65
AKTIP	-0.024	0.63	0.76	-0.082	0.38	0.59	-0.13	0.17	0.32	-0.047	0.62	0.73	0.15	0.097	0.46	-0.16	0.47	0.93	0.12	0.58	0.89	0.29	0.14	0.52	0.053	0.23	1	-0.19	0.072	0.35	-0.072	0.52	0.87	0.12	0.24	0.48
AL008718	0.31	0.053	0.13	-0.39	0.083	0.2	0.053	0.82	0.9	0.44	0.049	0.1	0.18	0.36	0.77	-0.43	0.26	0.91	-0.14	0.7	0.93	0.29	0.41	0.8	0.081	0.17	1	-0.18	0.53	0.82	0.18	0.53	0.88	0.35	0.19	0.41
AL008723	0.45	0.17	0.3	-0.23	0.32	0.52	0.11	0.69	0.81	0.34	0.16	0.26	0.22	0.27	0.7	-0.15	0.72	0.96	0.21	0.62	0.91	0.36	0.31	0.72	0.082	0.13	1	-0.2	0.63	0.88	0.39	0.37	0.8	0.59	0.14	0.35
AL009178	-0.26	0.5	0.66	1.2	4.2e-07	5.1e-06	0.9	0.00012	0.00088	-0.34	0.19	0.31	-0.65	0.38	0.79	-0.36	0.4		-0.71	0.072	0.55	-0.35	0.23		-0.031	0.32	1	2.4	0.0016	0.039	1.7	0.026	0.27	-0.66	0.36	0.6
AL021068	0.073	0.58	0.72	-0.2	0.35	0.56	-0.09	0.67	0.8	0.11	0.6	0.72	0.078	0.68	0.92	0.53	0.089	0.83	0.7	0.035	0.44	0.17	0.55	0.87	0.0094	0.86	1	0.14	0.56	0.84	0.18	0.47	0.85	0.041	0.86	0.93
AL021368	0.31	0.016	0.051	0.057	0.75	0.87	0.58	0.0017	0.0082	0.52	0.0043	0.014	0.21	0.36	0.77	0.26	0.46	0.93	0.62	0.12	0.62	0.36	0.31	0.72	0.23	0.00072	0.0086	-0.22	0.19	0.56	0.31	0.076	0.45	0.54	0.00097	0.01
AL021395	0.53	0.0062	0.024	-1.3	2.5e-16	1.1e-14	-0.35	0.022	0.066	0.95	2e-09	2.5e-08	0.15	0.85	0.97	-0.24	0.55	0.94	-0.18	0.64	0.91	0.061	0.9	0.98	0.014	0.47	1	-0.63	0.57	0.84	0.082	0.94	0.99	0.71	0.5	0.72
AL021920	-0.15	0.43	0.59	-0.39	0.08	0.2	-0.62	0.0056	0.022	-0.23	0.3	0.43	0.22	0.49	0.85	-1.1	0.01	0.42	-0.83	0.051	0.5	0.25	0.56	0.87	-0.043	0.0095	1	2.2	0.14		-1.3	0.46		-3.5	0.018
AL022322	0.32	0.0071	0.027	-0.087	0.66	0.81	0.44	0.022	0.067	0.53	0.006	0.018	-0.31	0.083	0.43	0.32	0.39	0.92	-0.21	0.59	0.9	-0.53	0.1	0.46	0.073	0.2	1	0.062	0.75	0.92	0.3	0.14	0.57	0.24	0.2	0.42
AL023806	-0.11	0.52	0.67	0.18	0.43	0.64	0.035	0.88	0.93	-0.15	0.52	0.65	0.14	0.45	0.83	0.097	0.76	0.97	0.34	0.35	0.8	0.24	0.44	0.82	0.044	0.44	1	0.048	0.87	0.96	0.26	0.38	0.81	0.21	0.44	0.67
AL024498	-0.11	0.61	0.75	0.053	0.84	0.92	-0.069	0.78	0.87	-0.12	0.63	0.74	0.057	0.75	0.94	0.2	0.57	0.94	0.3	0.4	0.83	0.11	0.73	0.93	0.022	0.67	1	0.1	0.72	0.92	0.23	0.47	0.85	0.12	0.67	0.84
AL031118	0.19	0.12	0.24	-0.34	0.086	0.21	-0.031	0.87	0.93	0.31	0.12	0.2	0.55	0.033	0.27	0.23	0.45	0.93	1.1	0.0055	0.21	0.92	0.014	0.16	0.19	0.0048	0.035	-0.39	0.025	0.2	0.064	0.72	0.94	0.45	0.0066	0.042
AL031123	0.034	0.86	0.92	0.35	0.13	0.29	0.4	0.089	0.2	0.048	0.84	0.9	-0.34	0.059	0.36	0.5	0.17	0.88	-0.075	0.87	0.97	-0.58	0.077	0.4	0.015	0.62	1	0.83	0.29	0.66	1.2	0.16	0.6	0.34	0.64	0.82
AL031773	-0.63	0.083	0.18	-0.29	0.29	0.5	-0.77	0.0017	0.0085	-0.49	0.031	0.071	0.28	0.7	0.93	-0.28	0.51	0.93	-0.14	0.72	0.94	0.14	0.74	0.94	-0.021	0.29	1	-0.5	0.53	0.82	-1.6	0.069	0.43	-1	0.19	0.41
AL033384	0.18	0.46	0.62	0.052	0.83	0.91	0.23	0.37	0.54	0.18	0.48	0.61	-0.34	0.58		-0.45	0.31		-0.72	0.11		-0.27	0.44		0.0029	0.93	1	0.48	0.5	0.81	0.58	0.43	0.83	0.099	0.88	0.95
AL034549	-0.067	0.63	0.76	0.16	0.47	0.67	0.056	0.79	0.88	-0.1	0.64	0.75	-0.13	0.43	0.82	0.18	0.62	0.95	-0.042	0.92	0.98	-0.22	0.49	0.84	0.043	0.46	1	0.21	0.37	0.73	0.38	0.11	0.52	0.18	0.42	0.66
AL035071	0.21	0.042	0.11	0.0094	0.95	0.98	0.37	0.023	0.07	0.36	0.026	0.062	0.15	0.47	0.84	-0.66	0.062	0.76	-0.44	0.22	0.72	0.22	0.51	0.85	0.21	0.0066	0.044	-0.44	0.042	0.27	0.11	0.62	0.91	0.56	0.0082	0.049
AL035252	0.31	0.0012	0.0064	-0.54	0.00037	0.0024	0.027	0.86	0.92	0.57	0.00017	0.00081	-0.3	0.42	0.82	0.027	0.99	1	-0.33	0.49	0.86	-0.36	0.42	0.8	-0.37	0.0052	0.037	0.64	0.14	0.48	-0.48	0.29	0.74	-1.1	0.0077	0.047
AL035461	-0.078	0.72	0.82	0.082	0.75	0.87	-0.0045	0.99	0.99	-0.086	0.73	0.82	-0.11	0.5	0.86	0.16	0.67	0.96	-0.035	0.93	0.99	-0.19	0.55	0.87	0.0062	0.91	1	0.15	0.54	0.83	0.19	0.48	0.86	0.034	0.89	0.95
AL035563	-0.2	0.14	0.27	-0.037	0.86	0.93	-0.35	0.092	0.2	-0.31	0.13	0.22	-0.013	0.88	0.98	0.15	0.46	0.93	0.13	0.54	0.88	-0.017	0.92	0.98	0.0085	0.87	1	-0.24	0.3	0.67	-0.21	0.37	0.8	0.025	0.91	0.96
AL035696	-0.18	0.19	0.33	-0.089	0.67	0.82	-0.38	0.073	0.17	-0.29	0.17	0.27	-0.28	0.44	0.83	0.081	0.92	0.99	-0.25	0.6	0.9	-0.33	0.46	0.82	-0.12	0.056	0.2	0.72	0.08	0.37	-0.05	0.91	0.99	-0.78	0.053	0.19
AL049612	0.43	0.089	0.19	-0.36	0.14	0.31	0.048	0.87	0.92	0.4	0.1	0.19	-0.44	0.27	0.7	-0.047	0.84	0.98	-0.54	0.25	0.74	-0.5	0.25	0.67	0.0063	0.87	1	-0.012	0.98	0.99	0.071	0.89	0.98	0.083	0.87	0.94
AL049775	0.31	0.0055	0.022	-0.67	3.2e-06	3.2e-05	-0.11	0.44	0.61	0.57	8.8e-05	0.00046	0.5	0.0024	0.064	-0.6	0.086	0.82	0.26	0.48	0.86	0.86	0.0052	0.093	0.17	0.027	0.12	-0.14	0.58	0.85	0.39	0.13	0.57	0.53	0.03	0.12
AL049796	0.42	0.00065	0.0039	-0.63	0.00076	0.0044	0.088	0.64	0.77	0.72	0.00011	0.00058	0.24	0.25	0.68	-0.23	0.59	0.95	0.17	0.7	0.93	0.4	0.28	0.7	0.21	0.01	0.06	-0.21	0.4	0.75	0.4	0.13	0.56	0.61	0.012	0.066
AL078644	0.012	0.95	0.97	0.12	0.61	0.78	0.14	0.57	0.72	0.016	0.95	0.97	0.35	0.27	0.7	-0.52	0.27	0.91	-0.064	0.85	0.97	0.45	0.31	0.72	0.043	0.41	1	0.029	0.93	0.98	0.32	0.39	0.81	0.29	0.4	0.64
AL109976	0.073	0.74	0.84	0.014	0.95	0.98	0.093	0.72	0.83	0.078	0.76	0.84	0.2	0.38	0.79	0.064	0.83	0.98	0.39	0.35	0.81	0.33	0.38	0.78	0.026	0.62	1	-0.13	0.65	0.89	-0.0016	1	1	0.13	0.64	0.82
AL117339	0.61	0.00097	0.0054	-0.59	0.012	0.046	0.22	0.36	0.54	0.81	0.00066	0.0027	0.16	0.58	0.89	0.21	0.59	0.95	0.45	0.31	0.78	0.25	0.54	0.87	0.35	0.0072	0.047	-0.63	0.15	0.5	0.47	0.3	0.75	1.1	0.0088	0.052
AL117378	-0.62	0.0074	0.028	0.69	0.0073	0.03	-0.035	0.89	0.94	-0.72	0.0045	0.014	-0.087	0.66	0.92	0.5	0.17	0.88	0.37	0.31	0.78	-0.13	0.71	0.93	-0.26	0.015	0.08	1.1	0.00015	0.0088	0.36	0.25	0.7	-0.73	0.0073	0.045
AL118558	-0.076	0.63	0.76	0.13	0.58	0.75	0.021	0.93	0.96	-0.11	0.64	0.75	0.089	0.74	0.94	0.34	0.39	0.92	0.49	0.25	0.74	0.15	0.69	0.92	0.048	0.29	1	-0.49	0.32	0.69	-0.00093	1	1	0.49	0.3	0.54
AL121583	0.11	0.59	0.73	0.04	0.87	0.93	0.16	0.51	0.67	0.12	0.62	0.73	-0.15	0.59	0.89	-0.056	0.87	0.98	-0.28	0.54	0.88	-0.23	0.58	0.88	0.044	0.42	1	-0.063	0.85	0.96	0.19	0.58	0.9	0.25	0.43	0.66
AL121758	0.34	0.24	0.39	-0.39	0.1	0.23	-0.15	0.56	0.71	0.24	0.29	0.42	-0.31	0.43	0.82	-0.56	0.2	0.89	-1	0.032	0.42	-0.45	0.26	0.68	0.028	0.4	1	-0.88	0.067	0.34	-0.54	0.28	0.73	0.34	0.47	0.7
AL121761	-0.26	0.47	0.62	0.065	0.8	0.89	-0.11	0.64	0.77	-0.18	0.46	0.59	-0.18	0.3	0.73	0.04	0.94	0.99	-0.28	0.45	0.85	-0.32	0.32	0.73	-0.054	0.33	1	0.22	0.29	0.66	0.045	0.84	0.97	-0.17	0.38	0.62
AL121772	0.25	0.25	0.4	-0.018	0.95	0.98	0.25	0.32	0.5	0.27	0.29	0.41	-0.46	0.023	0.22	0.65	0.1	0.84	-0.1	0.84	0.97	-0.75	0.034	0.26	-0.065	0.22	1	0.5	0.13	0.47	0.13	0.71	0.94	-0.37	0.24	0.47
AL121821	-0.21	0.25	0.4	-0.35	0.098	0.23	-0.69	0.0014	0.0073	-0.33	0.12	0.21	0.0013	0.99	1	0.052	0.88	0.99	0.058	0.88	0.97	0.0058	0.98	1	-0.14	0.046	0.17	0.13	0.58	0.85	-0.32	0.2	0.65	-0.46	0.053	0.19
AL132656	-0.23	0.32	0.48	0.38	0.13	0.29	0.11	0.64	0.77	-0.26	0.3	0.42	-0.14	0.58	0.89	-0.22	0.56	0.94	-0.46	0.28	0.76	-0.24	0.53	0.86	-0.025	0.63	1	0.17	0.59	0.86	0.033	0.92	0.99	-0.14	0.65	0.83
AL132780	-0.0045	0.99	1	-0.033	0.84	0.92	-0.034	0.84	0.91	-0.00087	0.99	1	1.6	0.0089	0.14	-0.25	0.88	0.99	1	0.034	0.43	1.3	0.0067	0.11	-0.011	0.68	1	0.24	0.77	0.93	-0.071	0.93	0.99	-0.31	0.69	0.85
AL133215	0.12	0.63	0.76	-0.23	0.35	0.56	-0.11	0.66	0.78	0.12	0.63	0.74	-0.0024	0.99	1	-0.13	0.72	0.96	-0.14	0.71	0.93	-0.01	0.97	0.99	0.037	0.48	1	-0.25	0.4	0.75	-0.063	0.83	0.97	0.18	0.52	0.73
AL133406	0.024	0.91	0.95	-0.13	0.6	0.77	-0.1	0.68	0.8	0.027	0.91	0.95	-0.082	0.84	0.96	-0.38	0.4	0.92	-0.5	0.29	0.77	-0.12	0.76	0.94	0.0041	0.94	1	-0.13	0.65	0.88	-0.12	0.7	0.93	0.016	0.96	0.98
AL135925	0.054	0.62	0.76	0.091	0.6	0.77	0.18	0.3	0.47	0.092	0.6	0.71	-0.044	0.77	0.95	-0.099	0.74	0.97	-0.19	0.57	0.89	-0.088	0.76	0.94	0.036	0.48	1	0.094	0.54	0.83	0.2	0.2	0.65	0.11	0.45	0.68
AL136162	0.035	0.87	0.92	0.23	0.35	0.56	0.27	0.28	0.45	0.042	0.87	0.92	-0.27	0.26	0.69	0.71	0.074	0.79	0.3	0.43	0.84	-0.41	0.28	0.7	-0.032	0.54	1	0.39	0.2	0.57	0.23	0.48	0.86	-0.16	0.57	0.77
AL136295	-0.44	3e-12	1.4e-10	0.25	0.014	0.05	-0.6	5.7e-09	1.1e-07	-0.84	9.3e-17	3e-15	0.13	0.58	0.89	0.36	0.32	0.92	0.59	0.14	0.65	0.23	0.52	0.85	-0.16	0.025	0.11	-0.009	0.96	0.99	-0.48	0.021	0.25	-0.47	0.015	0.077
AL136964	0.29	0.0025	0.012	-0.26	0.14	0.29	0.24	0.16	0.31	0.5	0.0037	0.012	0.21	0.4	0.81	0.071	0.82	0.98	0.41	0.35	0.8	0.34	0.39	0.78	0.21	0.011	0.063	0.14	0.51	0.82	0.71	0.00098	0.044	0.57	0.0042	0.03
AL136985	-0.024	0.84	0.91	-0.27	0.15	0.31	-0.31	0.099	0.21	-0.042	0.82	0.88	-0.54	0.44		0.46	0.23		0.11	0.56		-0.35	0.47		-0.061	0.28	1	0.27	0.27	0.64	0.022	0.93	0.99	-0.24	0.3	0.54
AL137003	0.051	0.67	0.79	-0.34	0.067	0.17	-0.25	0.18	0.32	0.088	0.63	0.74	0.13	0.39	0.8	-0.22	0.5	0.93	0.0084	0.99	1	0.23	0.43	0.81	0.12	0.075	0.24	-0.52	0.063	0.33	-0.05	0.86	0.98	0.47	0.081	0.24
AL137077	0.038	0.71	0.82	-0.035	0.85	0.92	0.03	0.87	0.93	0.064	0.73	0.82	-0.2	0.44	0.83	0.013	0.99	1	-0.29	0.52	0.87	-0.3	0.45	0.82	-0.025	0.64	1	0.29	0.22	0.59	0.19	0.44	0.84	-0.1	0.66	0.83
AL137786	-0.14	0.19	0.33	0.32	0.071	0.18	0.084	0.63	0.77	-0.24	0.18	0.29	0.32	0.16	0.58	-0.31	0.48	0.93	0.19	0.68	0.92	0.5	0.19	0.6	-0.018	0.71	1	0.22	0.49	0.8	0.13	0.7	0.93	-0.092	0.77	0.89
AL137802	-0.073	0.34	0.5	-0.2	0.077	0.19	-0.34	0.0025	0.012	-0.14	0.21	0.32	0.18	0.48	0.85	-0.41	0.32	0.92	-0.16	0.7	0.93	0.26	0.52	0.85	0.07	0.21	1	-0.51	0.11	0.44	-0.13	0.68	0.93	0.37	0.23	0.46
AL138781	-0.048	0.82	0.89	0.26	0.29	0.5	0.2	0.4	0.58	-0.055	0.83	0.88	0.99	0.011	0.15	-0.28	0.71	0.96	0.9	0.085	0.58	1.2	0.012	0.15	0.06	0.16	1	-1.2	0.017	0.16	-0.48	0.32	0.77	0.69	0.15	0.36
AL138820	0.012	0.96	0.98	0.056	0.82	0.91	0.07	0.78	0.87	0.014	0.96	0.97	-0.044	0.82	0.96	0.065	0.87	0.98	-0.0048	0.99	1	-0.07	0.84	0.97	0.036	0.52	1	-0.012	0.97	0.99	0.17	0.59	0.9	0.19	0.53	0.74
AL138889	0.12	0.54	0.69	-0.036	0.88	0.94	0.1	0.68	0.81	0.14	0.58	0.7	-0.036	0.8	0.96	0.14	0.65	0.96	0.08	0.8	0.96	-0.06	0.83	0.97	0.026	0.63	1	-0.05	0.82	0.95	0.048	0.83	0.97	0.098	0.64	0.82
AL139011	-0.063	0.75	0.85	-0.062	0.8	0.89	-0.15	0.54	0.69	-0.084	0.72	0.81	-0.23	0.52	0.86	-0.52	0.23	0.9	-0.87	0.06	0.52	-0.36	0.37	0.77	-0.055	0.19	1	0.39	0.43	0.77	-0.22	0.67	0.93	-0.61	0.2	0.43
AL139089	0.053	0.76	0.85	-0.15	0.52	0.71	-0.083	0.73	0.84	0.07	0.77	0.84	-0.017	0.93	0.98	0.11	0.75	0.97	0.091	0.8	0.96	-0.023	0.95	0.99	0.016	0.77	1	-0.4	0.11	0.44	-0.35	0.18	0.63	0.048	0.84	0.93
AL139220	-0.17	0.33	0.49	0.076	0.76	0.87	-0.14	0.56	0.71	-0.22	0.37	0.5	0.073	0.58	0.89	0.16	0.58	0.95	0.3	0.32	0.79	0.14	0.57	0.88	-0.012	0.83	1	0.046	0.84	0.95	-0.002	0.99	1	-0.048	0.82	0.92
AL139300	-0.12	0.01	0.036	0.0088	0.91	0.96	-0.23	0.006	0.024	-0.24	0.0041	0.013	0.14	0.19	0.61	-0.069	0.79	0.97	0.2	0.44	0.84	0.27	0.22	0.63	0.019	0.67	1	0.025	0.84	0.95	0.076	0.54	0.88	0.052	0.66	0.83
AL139384	0.19	0.22	0.37	-0.47	0.026	0.083	-0.17	0.41	0.58	0.3	0.16	0.26	-0.78	0.0095	0.14	1.3	0.0048	0.33	0.12	0.66	0.92	-1.1	0.0067	0.11	-0.026	0.45	1	-0.39	0.52	0.82	-0.78	0.23	0.68	-0.39	0.51	0.73
AL139424	0.14	0.27	0.42	-0.014	0.95	0.98	0.2	0.33	0.5	0.22	0.29	0.42	0.15	0.56	0.88	0.1	0.78	0.97	0.33	0.44	0.85	0.23	0.55	0.87	0.06	0.3	1	-0.05	0.83	0.95	0.18	0.47	0.85	0.23	0.31	0.55
AL157392	0.0036	0.96	0.98	0.059	0.69	0.83	0.065	0.66	0.78	0.0063	0.97	0.98	-0.027	0.85	0.97	0.076	0.81	0.97	0.031	0.92	0.98	-0.045	0.87	0.97	-0.02	0.65	1	0.18	0.11	0.43	0.14	0.25	0.71	-0.047	0.67	0.84
AL157400	0.13	0.63	0.76	0.013	0.96	0.98	0.13	0.61	0.75	0.11	0.65	0.76	0.13	0.64	0.91	-0.18	0.69	0.96	-0.0003	0.98	1	0.18	0.67	0.92	0.13	0.055	0.19	-0.25	0.59	0.86	0.55	0.25	0.71	0.8	0.069	0.22
AL157778	0.31	0.026	0.075	-0.76	2e-06	2.1e-05	-0.21	0.17	0.32	0.55	0.00063	0.0026	0.63	0.11	0.48	-0.53	0.29	0.91	0.19	0.77	0.95	0.72	0.12	0.49	0.036	0.32	1	-0.87	0.043	0.27	-0.52	0.24	0.7	0.35	0.4	0.64
AL157832	0.36	0.22	0.37	-0.015	0.96	0.98	0.28	0.27	0.43	0.3	0.24	0.36	-0.65	0.00035	0.019	0.4	0.33	0.92	-0.72	0.063	0.53	-1.1	0.0009	0.032	-0.015	0.65	1	0.2	0.74	0.92	-0.048	0.94	0.99	-0.25	0.67	0.84
AL158064	-0.017	0.93	0.96	0.12	0.62	0.78	0.097	0.69	0.81	-0.022	0.93	0.95	-0.1	0.45	0.83	0.25	0.39	0.92	0.076	0.79	0.96	-0.18	0.5	0.85	-0.0042	0.47	1	-0.34	0.82		-1.6	0.36		-1.2	0.45
AL158071	0.26	0.35	0.51	0.0059	0.98	0.99	0.23	0.36	0.54	0.23	0.38	0.51	-0.26	0.53	0.87	0.32	0.52	0.93	0.046	0.87	0.97	-0.27	0.58		-0.035	0.24	1	0.28	0.72	0.92	-0.6	0.48	0.86	-0.89	0.25	0.49
AL158152	0.093	0.68	0.8	0.2	0.4	0.61	0.31	0.2	0.36	0.11	0.66	0.76	-0.013	0.96	0.99	-0.41	0.29	0.91	-0.46	0.26	0.74	-0.05	0.88	0.97	0.032	0.51	1	-0.18	0.62	0.87	0.036	0.92	0.99	0.22	0.54	0.75
AL158154	-0.022	0.94	0.97	-0.2	0.42	0.63	-0.22	0.38	0.55	-0.019	0.94	0.96	0.21	0.4	0.81	0.29	0.43	0.92	0.65	0.13	0.63	0.35	0.35	0.76	0.017	0.75	1	-0.27	0.39	0.74	-0.19	0.57	0.89	0.081	0.79	0.9
AL160313	-0.074	0.78	0.87	-0.34	0.19	0.37	-0.41	0.11	0.22	-0.075	0.75	0.83	-0.058	0.86	0.97	0.45	0.3	0.92	0.38	0.38	0.82	-0.066	0.91	0.98	0.047	0.064	1	0.23	0.85		2.2	0.059		2	0.062
AL161431	-0.47	0.00085	0.0049	0.76	6.6e-05	0.00051	-0.028	0.89	0.93	-0.78	3.3e-05	0.00019	0.042	0.82	0.96	0.12	0.72	0.96	0.2	0.59	0.89	0.079	0.81	0.96	-0.23	0.018	0.089	0.99	0.00011	0.0068	0.35	0.19	0.64	-0.64	0.0091	0.053
AL161756	0.058	0.79	0.87	-0.095	0.71	0.84	-0.036	0.89	0.93	0.059	0.81	0.88	0.32	0.13	0.52	0.11	0.71	0.96	0.67	0.097	0.59	0.55	0.12	0.48	0.041	0.46	1	-0.076	0.78	0.93	0.1	0.71	0.94	0.18	0.48	0.7
AL161911	-0.33	0.028	0.079	0.32	0.16	0.33	-0.16	0.48	0.64	-0.48	0.035	0.078	-0.35	0.054	0.35	0.22	0.59	0.95	-0.38	0.32	0.79	-0.6	0.072	0.38	-0.29	0.00052	0.0068	0.54	0.0063	0.09	-0.11	0.59	0.9	-0.65	0.00067	0.0077
AL162231	0.26	0.0092	0.033	-0.51	0.00073	0.0043	-0.04	0.78	0.88	0.47	0.0018	0.0063	0.17	0.28	0.7	-0.052	0.89	0.99	0.25	0.45	0.85	0.31	0.29	0.71	0.12	0.059	0.2	-0.41	0.033	0.24	-0.061	0.76	0.95	0.35	0.06	0.2
AL162731	-0.37	0.59	0.73	0.18	0.32	0.53	0.056	0.71	0.82	-0.13	0.53	0.66	0.55	0.18	0.59	0.07	0.71	0.96	0.71	0.15	0.66	0.64	0.18		-0.00097	0.97	1	0.95	0.26	0.64	0.98	0.26	0.71	0.031	0.97	0.99
AL162741	-0.005	0.98	0.99	0.075	0.76	0.87	0.07	0.78	0.87	-0.0051	0.98	0.99	-0.11	0.59	0.89	0.36	0.33	0.92	0.19	0.6	0.9	-0.17	0.63	0.9	-0.001	0.98	1	0.036	0.9	0.97	0.03	0.92	0.99	-0.0066	0.98	0.99
AL163636	-0.82	0.098	0.2	0.2	0.42	0.63	-0.21	0.26	0.43	-0.41	0.054	0.11	0.95	0.021	0.21	-0.23	0.79	0.97	0.87	0.09	0.58	1.1	0.02	0.2	-0.015	0.63	1	0.14	0.85	0.96	-0.19	0.8	0.96	-0.33	0.64	0.82
AL353626	-0.032	0.92	0.95	-0.049	0.84	0.92	-0.074	0.76	0.86	-0.025	0.92	0.95	1	0.041	0.3	-1.2	0.016	0.51	-0.21	0.59	0.9	0.95	0.036		0.021	0.51	1	-0.67	0.3	0.67	-0.35	0.59	0.9	0.32	0.61	0.8
AL354707	-0.35	0.076	0.17	0.16	0.52	0.71	-0.25	0.31	0.49	-0.41	0.097	0.18	0.24	0.67	0.92	0.48	0.13	0.87	0.73	0.064	0.53	0.24	0.6		0.026	0.28	1	-0.62	0.61		0.58	0.65		1.2	0.3
AL354919	-0.11	0.51	0.66	-0.18	0.44	0.65	-0.33	0.15	0.28	-0.16	0.49	0.62	-0.029	0.92	0.98	0.39	0.36	0.92	0.36	0.4	0.83	-0.03	0.96	0.99	-0.075	0.17	1	0.52	0.18	0.54	0.0043	0.99	1	-0.52	0.17	0.39
AL355001	-0.092	0.65	0.78	0.16	0.5	0.7	0.048	0.84	0.91	-0.12	0.63	0.74	-0.2	0.35	0.77	0.48	0.21	0.89	0.17	0.64	0.91	-0.31	0.39	0.78	-0.055	0.33	1	0.058	0.82	0.95	-0.18	0.5	0.87	-0.24	0.34	0.58
AL355338	-0.59	0.0008	0.0046	0.8	0.00056	0.0034	-0.04	0.87	0.93	-0.84	0.00026	0.0012	-0.32	0.023	0.22	0.5	0.1	0.84	-0.065	0.86	0.97	-0.57	0.036	0.27	-0.39	6.3e-05	0.0014	0.79	0.00028	0.013	-0.062	0.79	0.96	-0.85	5e-05	0.0011
AL355482	-0.17	0.31	0.47	0.045	0.85	0.92	-0.19	0.4	0.58	-0.24	0.3	0.43	-0.24	0.11	0.49	0.31	0.34	0.92	-0.1	0.77	0.95	-0.41	0.15	0.54	-0.11	0.089	0.27	0.26	0.25	0.63	-0.095	0.69	0.93	-0.35	0.1	0.28
AL356019	0.055	0.6	0.74	0.1	0.58	0.76	0.19	0.3	0.47	0.091	0.61	0.73	0.074	0.72	0.94	0.35	0.33	0.92	0.49	0.2	0.7	0.14	0.67	0.91	0.013	0.82	1	0.18	0.43	0.77	0.24	0.33	0.78	0.053	0.81	0.92
AL356056	0.067	0.73	0.83	0.18	0.46	0.66	0.26	0.28	0.45	0.086	0.73	0.82	0.15	0.38	0.78	-0.084	0.83	0.98	0.18	0.63	0.91	0.26	0.41	0.8	0.1	0.12	1	0.037	0.88	0.96	0.4	0.11	0.52	0.36	0.11	0.29
AL356489	-0.27	0.00035	0.0023	0.43	0.00035	0.0023	-0.07	0.57	0.72	-0.5	3.2e-05	0.00018	-0.3	0.041	0.3	-0.064	0.78	0.97	-0.64	0.032	0.42	-0.58	0.024	0.22	-0.24	4.1e-08	5e-06	0.34	0.00039	0.016	-0.16	0.11	0.53	-0.5	7e-08	6.5e-06
AL356740	0.21	0.21	0.35	-0.18	0.44	0.64	0.11	0.65	0.78	0.29	0.22	0.34	-0.21	0.46	0.84	-0.18	0.63	0.95	-0.51	0.25	0.74	-0.33	0.41	0.8	0.099	0.11	1	-0.44	0.14	0.48	-0.0051	0.99	1	0.43	0.13	0.32
AL357055	-0.097	0.55	0.7	-0.11	0.63	0.79	-0.25	0.28	0.46	-0.14	0.55	0.68	0.021	0.91	0.98	0.37	0.27	0.91	0.42	0.23	0.73	0.054	0.85	0.97	0.0062	0.91	1	-0.13	0.61	0.86	-0.11	0.68	0.93	0.02	0.93	0.97
AL357153	0.18	0.35	0.51	-0.34	0.16	0.33	-0.11	0.65	0.78	0.23	0.34	0.47	0.2	0.48	0.85	-0.14	0.78	0.97	0.14	0.78	0.95	0.28	0.51	0.85	-0.016	0.33	1	-1.1	0.21		-2.4	0.023	0.26	-1.2	0.21	0.44
AL358334	0.069	0.61	0.74	0.091	0.67	0.82	0.19	0.37	0.55	0.1	0.64	0.74	0.06	0.67	0.92	0.26	0.36	0.92	0.38	0.2	0.7	0.12	0.62	0.9	0.044	0.42	1	0.2	0.27	0.65	0.36	0.059	0.4	0.16	0.35	0.59
AL358472	0.023	0.83	0.9	-0.22	0.22	0.41	-0.18	0.31	0.48	0.039	0.83	0.88	0.16	0.22	0.66	0.16	0.52	0.93	0.47	0.087	0.58	0.31	0.19	0.59	0.058	0.27	1	-0.16	0.33	0.7	0.0026	0.99	1	0.17	0.3	0.54
AL359232	0.019	0.94	0.97	-0.35	0.17	0.34	-0.33	0.2	0.35	0.019	0.94	0.96	-0.41	0.28	0.71	-0.0077	0.91	0.99	-0.49	0.3	0.78	-0.48	0.28	0.69	-0.045	0.21	1	0.046	0.93	0.98	-0.58	0.31	0.76	-0.62	0.24	0.47
AL359317	0.052	0.66	0.78	0.22	0.24	0.44	0.31	0.1	0.22	0.086	0.64	0.75	0.073	0.78	0.95	-0.34	0.43	0.92	-0.24	0.57	0.89	0.093	0.83	0.96	0.031	0.57	1	0.29	0.12	0.45	0.42	0.03	0.29	0.13	0.47	0.7
AL359504	0.12	0.58	0.72	-0.099	0.69	0.83	0.038	0.88	0.93	0.14	0.58	0.7	0.075	0.71	0.93	0.44	0.19	0.89	0.6	0.1	0.59	0.15	0.63	0.9	0.1	0.11	0.3	-0.34	0.17	0.53	0.0092	0.97	1	0.35	0.14	0.34
AL359513	-0.19	0.36	0.52	-0.0099	0.97	0.98	-0.23	0.34	0.52	-0.22	0.36	0.49	0.42	0.094	0.45	-0.34	0.47	0.93	0.29	0.54	0.88	0.63	0.12	0.48	-0.0041	0.93	1	-0.25	0.48	0.8	-0.3	0.4	0.82	-0.058	0.87	0.94
AL359643	0.11	0.5	0.66	-0.35	0.13	0.29	-0.19	0.41	0.59	0.16	0.49	0.62	-0.087	0.75	0.94	-0.48	0.24	0.9	-0.65	0.13	0.64	-0.17	0.65	0.91	-0.054	0.24	1	0.16	0.72	0.91	-0.34	0.47	0.85	-0.5	0.25	0.48
AL359715	0.26	0.33	0.49	0.25	0.29	0.49	0.52	0.041	0.11	0.27	0.31	0.44	-0.24	0.35	0.77	0.2	0.67	0.96	-0.16	0.74	0.94	-0.36	0.38	0.78	0.014	0.75	1	0.083	0.85	0.96	0.23	0.61	0.91	0.14	0.72	0.87
AL359764	0.21	0.34	0.5	-0.47	0.058	0.15	-0.23	0.37	0.54	0.25	0.31	0.44	0.81	0.021	0.21	-0.063	0.92	0.99	1	0.035	0.44	1.1	0.016	0.18	0.096	0.12	1	-0.6	0.025	0.2	-0.2	0.47	0.85	0.4	0.11	0.3
AL359881	0.12	0.34	0.5	-0.12	0.55	0.73	0.056	0.79	0.88	0.18	0.38	0.51	-0.17	0.46	0.83	0.42	0.3	0.92	0.16	0.68	0.92	-0.26	0.5	0.84	0.021	0.68	1	0.23	0.52	0.82	0.38	0.3	0.75	0.15	0.65	0.83
AL365199	0.047	0.61	0.74	0.062	0.72	0.84	0.14	0.39	0.57	0.083	0.62	0.73	-0.082	0.85	0.97	0.1	0.83	0.98	0.021	0.95	0.99	-0.083	0.86	0.97	0.0061	0.88	1	0.35	0.52	0.82	0.46	0.42	0.83	0.11	0.84	0.93
AL365203	0.25	0.02	0.062	-0.16	0.4	0.61	0.26	0.17	0.31	0.41	0.026	0.061	0.34	0.37	0.78	0.13	0.67	0.96	0.56	0.24	0.73	0.42	0.35	0.76	-0.15	0.036	0.14	0.0028	0.99	1	-0.84	0.049	0.36	-0.84	0.028	0.12
AL365204	0.15	0.33	0.49	-0.51	0.0098	0.038	-0.27	0.17	0.32	0.24	0.22	0.34	-0.21	0.43	0.83	-0.092	0.79	0.97	-0.42	0.36	0.81	-0.32	0.42	0.81	0.092	0.073	1	-0.93	0.043	0.27	-0.16	0.73	0.95	0.77	0.082	0.24
AL365361	0.16	0.26	0.41	-0.55	0.0014	0.0075	-0.28	0.1	0.22	0.27	0.12	0.2	0.61	0.058	0.36	-0.37	0.48	0.93	0.45	0.38	0.82	0.82	0.065	0.36	0.3	0.0021	0.019	-0.25	0.34	0.7	0.5	0.058	0.39	0.75	0.0025	0.021
AL390728	-0.16	0.5	0.65	0.41	0.1	0.24	0.23	0.35	0.52	-0.18	0.48	0.61	-0.22	0.3	0.73	0.07	0.89	0.99	-0.29	0.48	0.86	-0.36	0.32	0.73	-0.018	0.72	1	0.091	0.8	0.94	-0.029	0.94	0.99	-0.12	0.72	0.87
AL390729	0.38	0.083	0.18	-0.27	0.28	0.48	0.15	0.58	0.72	0.41	0.099	0.18	0.26	0.31	0.74	-0.045	0.97	1	0.35	0.45	0.85	0.39	0.34	0.74	0.055	0.24	1	-0.15	0.71	0.91	0.28	0.48	0.86	0.42	0.25	0.49
AL390964	0.017	0.94	0.96	0.054	0.83	0.91	0.074	0.77	0.86	0.019	0.94	0.96	-0.12	0.8	0.96	-0.079	0.83	0.98	-0.19	0.67	0.92	-0.11	0.79		-0.04	0.38	1	0.73	0.089	0.39	0.37	0.4	0.82	-0.36	0.38	0.62
AL391095	0.5	0.036	0.096	-0.3	0.22	0.42	0.21	0.42	0.59	0.51	0.044	0.094	0.35	0.47	0.84	-0.46	0.33	0.92	-0.16	0.7	0.93	0.3	0.52		0.2	0.021	0.1	-0.64	0.077	0.36	0.14	0.7	0.94	0.79	0.025	0.11
AL391117	-0.31	0.19	0.33	0.31	0.23	0.42	-0.0089	0.98	0.99	-0.32	0.21	0.32	-0.047	0.91	0.98	0.038	0.94	0.99	-0.0091	0.99	1	-0.047	0.92		-0.087	0.11	1	0.96	0.031	0.23	0.27	0.56	0.89	-0.69	0.1	0.29
AL391121	0.22	0.11	0.22	-0.17	0.42	0.62	0.16	0.44	0.61	0.34	0.11	0.2	0.44	0.00027	0.016	-0.21	0.45	0.93	0.62	0.027	0.4	0.83	0.00044	0.02	0.27	0.0003	0.0044	-0.19	0.29	0.66	0.42	0.022	0.25	0.61	0.00034	0.0047
AL391152	-0.8	0.00084	0.0048	0.15	0.57	0.75	-0.75	0.002	0.0094	-0.9	0.00025	0.0011	-0.27	0.35	0.77	-0.52	0.18	0.88	-1	0.019	0.35	-0.48	0.2	0.6	-0.51	0.00031	0.0046	-0.0072	0.98	0.99	-1.4	4.1e-05	0.0049	-1.4	1e-05	0.00033
AL391244	0.12	0.12	0.24	0.016	0.91	0.96	0.24	0.094	0.2	0.22	0.11	0.2	0.021	0.83	0.96	-0.046	0.84	0.98	-0.0076	0.97	0.99	0.039	0.85	0.97	0.038	0.42	1	-0.059	0.64	0.88	0.036	0.78	0.96	0.095	0.43	0.67
AL391261	0.19	0.48	0.64	-0.44	0.078	0.19	-0.25	0.32	0.5	0.19	0.43	0.56	0.013	0.97	0.99	0.59	0.16	0.88	0.62	0.15	0.66	0.029	0.92		-0.015	0.7	1	0.53	0.29	0.66	0.3	0.55	0.89	-0.23	0.63	0.82
AL391650	-0.11	0.68	0.79	0.33	0.18	0.36	0.22	0.36	0.53	-0.11	0.68	0.78	-0.56	0.034	0.28	0.58	0.22	0.89	-0.24	0.64	0.91	-0.82	0.049	0.32	-0.12	0.064	0.21	0.86	0.018	0.17	0.23	0.56	0.89	-0.63	0.068	0.22
AL391684	0.015	0.94	0.96	-0.062	0.8	0.9	-0.043	0.86	0.92	0.019	0.94	0.96	0.27	0.17	0.59	0.21	0.5	0.93	0.69	0.056	0.52	0.48	0.13	0.51	0.11	0.088	0.26	-0.47	0.15	0.5	0.04	0.91	0.98	0.5	0.1	0.28
AL392172	-0.32	0.06	0.14	0.16	0.5	0.69	-0.27	0.24	0.41	-0.44	0.062	0.12	-0.24	0.16	0.57	0.28	0.43	0.92	-0.12	0.75	0.94	-0.4	0.2	0.61	-0.23	0.0081	0.051	0.39	0.12	0.45	-0.23	0.4	0.82	-0.61	0.011	0.061
AL442128	0.079	0.51	0.66	-0.27	0.17	0.35	-0.14	0.47	0.64	0.13	0.51	0.64	0.12	0.49	0.85	-0.33	0.33	0.92	-0.14	0.69	0.93	0.19	0.53	0.86	0.065	0.25	1	-0.4	0.076	0.36	-0.16	0.48	0.86	0.23	0.28	0.52
AL445228	-0.054	0.84	0.91	-0.53	0.038	0.11	-0.59	0.021	0.064	-0.059	0.81	0.87	-0.16	0.63	0.91	0.72	0.098	0.84	0.51	0.22	0.72	-0.21	0.67	0.92	-0.024	0.53	1	-0.22	0.66	0.89	-0.48	0.35	0.79	-0.26	0.59	0.79
AL445250	-0.11	0.63	0.76	0.22	0.37	0.58	0.1	0.68	0.8	-0.12	0.63	0.74	-0.53	0.16	0.57	-0.48	0.25	0.91	-1.3	0.0061	0.22	-0.79	0.05	0.32	-0.062	0.25	1	-0.05	0.87	0.96	-0.41	0.2	0.65	-0.36	0.22	0.45
AL445472	-0.15	0.39	0.55	-0.087	0.72	0.84	-0.29	0.23	0.4	-0.2	0.4	0.53	-0.19	0.38	0.78	-0.19	0.59	0.95	-0.53	0.19	0.7	-0.34	0.33	0.74	-0.061	0.28	1	-0.091	0.69	0.9	-0.35	0.16	0.6	-0.25	0.26	0.49
AL445584	0.069	0.68	0.8	-0.12	0.61	0.78	-0.028	0.91	0.94	0.093	0.69	0.79	0.3	0.17	0.58	-0.18	0.69	0.96	0.3	0.48	0.86	0.48	0.19	0.6	0.073	0.21	1	-0.28	0.35	0.72	0.063	0.84	0.97	0.34	0.24	0.47
AL445623	-0.11	0.6	0.74	-0.088	0.73	0.85	-0.21	0.4	0.57	-0.12	0.62	0.73	-0.11	0.62	0.9	0.043	0.93	0.99	-0.14	0.75	0.94	-0.18	0.63	0.9	0.0025	0.9	1	-1.5	0.14		-1.6	0.15		-0.12	0.91
AL450326	0.2	0.33	0.49	-0.081	0.75	0.86	0.15	0.56	0.71	0.23	0.36	0.49	0.066	0.76	0.94	0.24	0.51	0.93	0.36	0.36	0.81	0.12	0.73	0.93	0.017	0.75	1	-0.0077	0.98	0.99	0.074	0.78	0.96	0.081	0.74	0.88
AL512625	0.11	0.64	0.77	-0.39	0.12	0.28	-0.26	0.3	0.48	0.12	0.61	0.72	0.42	0.15	0.56	-0.48	0.3	0.92	0.1	0.87	0.97	0.58	0.17	0.57	0.04	0.16	1	-0.85	0.35	0.71	0.21	0.83	0.97	1.1	0.23	0.46
AL512791	-0.26	0.095	0.2	0.12	0.62	0.78	-0.25	0.29	0.46	-0.36	0.12	0.2	-0.18	0.38	0.79	0.47	0.21	0.89	0.19	0.61	0.9	-0.29	0.42	0.8	-0.17	0.029	0.12	0.41	0.11	0.43	-0.11	0.68	0.93	-0.53	0.033	0.13
AL513314	0.24	0.46	0.62	0.095	0.68	0.82	0.3	0.23	0.39	0.21	0.42	0.55	-0.018	0.93	0.98	0.43	0.24	0.9	0.41	0.27	0.75	-0.013	0.98	1	0.052	0.35	1	0.14	0.68	0.9	0.45	0.2	0.65	0.31	0.32	0.57
AL513318	-0.61	9.3e-10	2.8e-08	0.99	6.8e-18	3.5e-16	-0.16	0.19	0.35	-1.1	1.8e-23	1.1e-21	0.18	0.78	0.95	-0.29	0.51	0.93	-0.19	0.66	0.92	0.11	0.83	0.96	-0.026	0.27	1	0.14	0.86	0.96	-0.78	0.36	0.79	-0.92	0.24	0.48
AL513548	0.28	0.11	0.23	-0.16	0.52	0.71	0.21	0.38	0.56	0.37	0.13	0.22	-0.37	0.1	0.47	0.26	0.56	0.94	-0.33	0.45	0.85	-0.59	0.12	0.48	-0.079	0.13	1	0.32	0.46	0.79	-0.3	0.52	0.87	-0.62	0.14	0.35
AL589642	-0.34	0.16	0.29	0.013	0.96	0.98	-0.33	0.18	0.33	-0.35	0.16	0.27	-0.12	0.61	0.9	-0.1	0.78	0.97	-0.3	0.48	0.86	-0.2	0.6	0.89	-0.07	0.22	1	-0.075	0.8	0.94	-0.44	0.17	0.61	-0.37	0.21	0.44
AL589740	-0.14	0.44	0.6	-0.58	0.0017	0.009	-0.81	1.2e-05	0.00011	-0.24	0.2	0.32	0.66	0.074	0.4	-0.78	0.11	0.84	0.00093	0.93	0.98	0.78	0.088	0.42	0.019	0.64	1	-0.38	0.4	0.75	-0.21	0.65	0.92	0.17	0.7	0.85
AL589843	0.55	0.044	0.11	-0.098	0.68	0.82	0.39	0.14	0.27	0.49	0.058	0.12	0.56	0.19	0.62	0.086	0.68	0.96	0.73	0.13	0.63	0.64	0.18	0.58	0.039	0.36	1	0.092	0.84	0.96	0.49	0.31	0.76	0.4	0.37	0.61
AL590094	-0.046	0.8	0.88	-0.024	0.92	0.96	-0.081	0.74	0.85	-0.057	0.82	0.88	0.72	0.018	0.2	-0.45	0.38	0.92	0.55	0.28	0.76	1	0.021	0.2	0.06	0.16	1	-0.99	0.0079	0.1	-0.54	0.16	0.6	0.44	0.22	0.45
AL590235	-0.0087	0.98	0.99	0.04	0.87	0.93	0.032	0.89	0.94	-0.0073	0.98	0.99	-0.097	0.65	0.91	0.0066	1	1	-0.15	0.72	0.94	-0.16	0.67	0.92	0.0091	0.86	1	0.042	0.91	0.97	0.1	0.78	0.96	0.061	0.86	0.94
AL590399	0.2	0.54	0.68	0.1	0.66	0.81	0.28	0.27	0.44	0.17	0.5	0.63	-0.3	0.24	0.67	0.25	0.62	0.95	-0.2	0.69	0.93	-0.44	0.29	0.71	-0.0016	0.67	1	0.89	0.7		-0.041	0.99		-0.93	0.67
AL590434	0.46	0.094	0.2	0.25	0.29	0.49	0.75	0.0034	0.015	0.5	0.053	0.11	-0.061	0.79	0.95	-0.2	0.6	0.95	-0.31	0.45	0.85	-0.11	0.76	0.94	0.097	0.11	1	0.32	0.39	0.74	0.92	0.014	0.2	0.61	0.077	0.24
AL590705	0.14	0.47	0.62	-0.25	0.31	0.52	-0.077	0.76	0.86	0.17	0.48	0.61	0.14	0.83	0.96	0.043	0.87	0.98	0.14	0.74	0.94	0.092	0.83		0.013	0.43	1	-0.095	0.97		1.5	0.53		1.6	0.47
AL590867	-0.1	0.13	0.25	-0.044	0.7	0.84	-0.24	0.043	0.11	-0.19	0.098	0.18	-0.099	0.55	0.88	-0.14	0.64	0.95	-0.34	0.33	0.79	-0.19	0.52	0.85	-0.15	0.034	0.14	0.47	0.033	0.24	0.014	0.95	0.99	-0.46	0.032	0.13
AL591441	-0.53	0.039	0.1	0.3	0.26	0.46	-0.21	0.38	0.55	-0.51	0.044	0.096	0.51	0.14	0.54	-0.5	0.31	0.92	0.12	0.86	0.97	0.62	0.17	0.57	-0.011	0.47	1	2.2	0.19		1.1	0.52		-1.1	0.51
AL591475	-0.022	0.91	0.95	0.25	0.3	0.51	0.22	0.36	0.53	-0.027	0.91	0.95	0.1	0.41	0.81	-0.18	0.54	0.94	0.0056	0.99	1	0.18	0.48	0.84	0.045	0.42	1	0.017	0.94	0.98	0.19	0.43	0.83	0.17	0.43	0.67
AL591543	-0.13	0.62	0.75	0.45	0.072	0.18	0.31	0.2	0.35	-0.14	0.6	0.72	0.044	0.79	0.95	-0.16	0.64	0.95	-0.091	0.79	0.96	0.07	0.83	0.96	0.0029	0.96	1	0.21	0.46	0.79	0.25	0.42	0.83	0.032	0.91	0.96
AL591848	-0.05	0.48	0.64	0.17	0.21	0.39	0.075	0.57	0.72	-0.092	0.48	0.61	-0.47	0.084	0.43	0.005	0.93	0.99	-0.71	0.11	0.6	-0.72	0.07	0.38	-0.067	0.11	1	0.87	0.13	0.48	0.044	0.94	0.99	-0.83	0.14	0.34
AL592295	-0.0038	0.99	0.99	-0.02	0.93	0.97	-0.024	0.92	0.96	-0.0036	0.99	0.99	0.2	0.62	0.91	-0.17	0.73	0.97	0.033	0.97	0.99	0.21	0.66		0.0047	0.81	1	-0.79	0.51		-0.54	0.66		0.25	0.83
AL592494	-0.27	0.19	0.33	0.0056	0.99	0.99	-0.32	0.19	0.34	-0.32	0.18	0.29	0.24	0.29	0.72	-0.017	0.99	1	0.37	0.38	0.82	0.39	0.3	0.72	-0.02	0.69	1	-0.073	0.83	0.95	-0.21	0.56	0.89	-0.14	0.68	0.84
AL603840	0.13	0.35	0.51	0.031	0.88	0.94	0.22	0.3	0.48	0.19	0.37	0.5	-0.13	0.34	0.76	0.15	0.62	0.95	-0.084	0.79	0.96	-0.23	0.38	0.78	0.11	0.065	0.22	-0.14	0.38	0.74	0.13	0.44	0.84	0.28	0.079	0.24
AL606763	-0.41	0.022	0.065	0.57	0.013	0.048	-0.0077	0.98	0.99	-0.58	0.012	0.031	0.071	0.72	0.94	-0.37	0.31	0.92	-0.27	0.46	0.85	0.099	0.78	0.94	-0.078	0.18	1	0.16	0.6	0.86	-0.24	0.48	0.86	-0.4	0.19	0.42
AL627309	0.34	0.043	0.11	-0.58	0.0079	0.032	-0.079	0.72	0.83	0.51	0.021	0.051	0.24	0.16	0.57	-0.12	0.76	0.97	0.31	0.4	0.83	0.43	0.18	0.58	0.081	0.19	1	0.15	0.47	0.8	0.43	0.043	0.34	0.28	0.15	0.36
AL645608	0.37	0.048	0.12	-0.12	0.61	0.78	0.37	0.13	0.26	0.49	0.041	0.089	-0.77	0.031	0.26	0.78	0.12	0.85	-0.16	0.82	0.96	-0.94	0.041	0.29	0.47	0.009	0.055	-1	0.13	0.48	0.55	0.42	0.83	1.6	0.015	0.076
AL645728	-0.15	0.32	0.48	0.078	0.73	0.86	-0.14	0.53	0.69	-0.22	0.33	0.46	-0.03	0.91	0.98	0.43	0.29	0.91	0.4	0.34	0.8	-0.031	0.96	0.99	-0.038	0.47	1	0.32	0.34	0.71	0.091	0.8	0.96	-0.23	0.48	0.7
AL662899	0.3	0.014	0.046	-0.021	0.91	0.96	0.48	0.011	0.039	0.5	0.0077	0.022	-0.23	0.25	0.68	0.55	0.14	0.87	0.18	0.62	0.9	-0.37	0.28	0.7	0.014	0.5	1	1.4	0.28	0.65	2.3	0.096	0.49	0.87	0.47	0.7
AL669831	-0.025	0.86	0.92	0.1	0.64	0.8	0.065	0.77	0.86	-0.037	0.86	0.91	0.093	0.68	0.92	0.14	0.71	0.96	0.3	0.47	0.85	0.16	0.66	0.91	0.022	0.66	1	-0.23	0.48	0.8	-0.11	0.74	0.95	0.12	0.7	0.86
AL683813	0.14	0.089	0.19	-0.0072	0.96	0.98	0.24	0.11	0.22	0.24	0.093	0.17	0.038	0.81	0.96	-0.16	0.62	0.95	-0.1	0.76	0.95	0.059	0.84	0.97	0.11	0.052	0.19	-0.013	0.93	0.98	0.26	0.081	0.46	0.28	0.048	0.17
AL691447	-0.033	0.61	0.74	0.053	0.68	0.82	-0.0082	0.95	0.97	-0.061	0.63	0.74	-0.16	0.46	0.84	0.21	0.61	0.95	-0.048	0.92	0.98	-0.25	0.49	0.84	-0.073	0.21	1	0.46	0.1	0.43	0.12	0.69	0.93	-0.34	0.21	0.44
AL713866	-0.18	0.31	0.47	-0.06	0.8	0.9	-0.3	0.2	0.36	-0.24	0.3	0.43	0.13	0.45	0.83	-0.19	0.6	0.95	0.025	0.96	0.99	0.22	0.51	0.85	-0.071	0.22	1	0.012	0.96	0.99	-0.28	0.28	0.73	-0.29	0.22	0.45
AL731563	0.063	0.73	0.83	-0.083	0.73	0.86	-0.0044	0.98	0.99	0.079	0.75	0.83	0.059	0.76	0.94	-0.15	0.69	0.96	-0.055	0.88	0.97	0.093	0.79	0.95	0.15	0.047	0.18	-0.33	0.24	0.62	0.18	0.53	0.88	0.51	0.059	0.2
AL928921	-0.36	0.031	0.086	0.25	0.3	0.51	-0.23	0.32	0.5	-0.48	0.043	0.092	-0.34	0.091	0.44	0.24	0.57	0.94	-0.32	0.44	0.84	-0.56	0.11	0.48	-0.22	0.0073	0.047	0.44	0.052	0.3	-0.13	0.6	0.9	-0.57	0.0096	0.055
ALAD	0.23	0.0079	0.029	0.057	0.64	0.8	0.49	6.3e-05	0.00051	0.43	0.00039	0.0017	-0.031	0.79	0.95	0.065	0.81	0.97	0.009	0.97	0.99	-0.056	0.81	0.96	0.12	0.03	0.13	-0.09	0.56	0.84	0.23	0.15	0.59	0.32	0.032	0.13
ALAS1	0.14	0.00081	0.0046	-0.18	0.029	0.09	0.092	0.25	0.42	0.27	0.0008	0.0032	0.081	0.38	0.79	0.046	0.82	0.98	0.21	0.35	0.81	0.16	0.39	0.79	0.13	0.00054	0.007	-0.22	0.013	0.14	0.071	0.44	0.84	0.29	0.00068	0.0078
ALCAM	-0.22	1.8e-18	3e-16	0.26	8.4e-07	9.6e-06	-0.18	0.00092	0.005	-0.43	1.4e-16	4.5e-15	0.33	0.29	0.72	-1	0.017	0.52	-0.61	0.16	0.67	0.43	0.31	0.72	0.019	0.69	1	-0.44	0.21	0.59	-0.35	0.34	0.78	0.094	0.78	0.9
ALDH16A1	0.27	0.12	0.24	0.24	0.24	0.44	0.66	0.0016	0.008	0.42	0.045	0.096	-0.28	0.0086	0.13	0.22	0.39	0.92	-0.31	0.23	0.73	-0.53	0.016	0.17	0.16	0.023	0.11	-0.21	0.3	0.68	0.22	0.3	0.75	0.43	0.028	0.12
ALDH18A1	-0.15	0.0033	0.015	0.34	6.4e-07	7.5e-06	0.044	0.52	0.68	-0.3	1.3e-05	8.4e-05	0.042	0.83	0.96	0.3	0.39	0.92	0.39	0.3	0.77	0.088	0.78	0.95	-0.12	0.039	0.16	0.28	0.064	0.33	-0.015	0.92	0.99	-0.29	0.044	0.16
ALDH1A1	1.8	0.0016	0.0083	0.092	0.46	0.66	1.5	4.5e-08	7.4e-07	1.4	3.2e-07	2.7e-06	-3.6			0.54			-0.074			-0.62			0.0092	0.27	1	3.7	0.063	0.33	4.2	0.044	0.35	0.47	0.81	0.91
ALDH1A2	0.38	0.31	0.47	-0.47	0.056	0.15	-0.18	0.51	0.67	0.29	0.21	0.32	-0.27	0.31	0.73	0.57	0.19	0.89	0.18	0.64	0.91	-0.39	0.34	0.75	-0.011	0.65	1	-0.16	0.78	0.93	-0.37	0.53	0.88	-0.21	0.7	0.85
ALDH1A3	-0.49	0.065	0.15	0.23	0.39	0.6	-0.21	0.39	0.56	-0.44	0.083	0.16	1.6	0.15	0.55	-2.3			-2.3			0.04			0.0019	0.91	1	-1.9	0.055	0.31	-2.3	0.024	0.26	-0.42	0.66	0.83
ALDH1B1	-0.076	0.026	0.075	0.012	0.87	0.93	-0.14	0.059	0.14	-0.15	0.039	0.085	0.16	0.37	0.78	0.28	0.38	0.92	0.58	0.09	0.58	0.3	0.31	0.72	-0.027	0.62	1	0.18	0.35	0.72	0.092	0.65	0.92	-0.088	0.64	0.82
ALDH1L1	0.43	0.014	0.045	-0.68	0.003	0.015	-0.055	0.8	0.89	0.62	0.0061	0.018	0.72			0.39	0.16	0.88	1.3	0.0047	0.19	0.87	0.07	0.38	0.026	0.54	1	0.23	0.61	0.87	0.45	0.33	0.78	0.22	0.61	0.8
ALDH1L2	0.19	0.00011	0.00084	-0.13	0.16	0.32	0.22	0.015	0.05	0.36	0.00011	0.00056	0.14	0.61	0.9	0.51	0.19	0.89	0.74	0.076	0.56	0.24	0.53	0.86	0.06	0.29	1	-0.16	0.58	0.85	0.13	0.67	0.93	0.29	0.3	0.54
ALDH2	0.039	0.18	0.32	-0.061	0.35	0.56	0.017	0.8	0.88	0.077	0.23	0.35	0.22	0.038	0.29	-0.38	0.11	0.84	0.029	0.92	0.98	0.41	0.052	0.33	0.13	0.015	0.08	-0.26	0.048	0.29	0.04	0.77	0.96	0.3	0.018	0.087
ALDH3A2	0.013	0.82	0.89	-0.25	0.00026	0.0018	-0.22	0.0011	0.006	0.027	0.69	0.79	-0.0099	0.93	0.99	-0.29	0.21	0.89	-0.33	0.18	0.69	-0.04	0.84	0.97	-0.015	0.71	1	-0.11	0.24	0.62	-0.16	0.12	0.55	-0.043	0.66	0.83
ALDH3B1	0.24	0.35	0.51	-0.64	0.0097	0.038	-0.36	0.15	0.29	0.28	0.24	0.36	0.32	0.35	0.77	0.97	0.011	0.43	1.5	0.00036	0.053	0.54	0.15	0.54	0.018	0.67	1	0.19	0.69	0.9	0.35	0.48	0.86	0.15	0.74	0.88
ALDH4A1	-0.015	0.86	0.92	0.2	0.15	0.31	0.17	0.22	0.38	-0.028	0.83	0.89	-0.069	0.7	0.93	0.11	0.77	0.97	-0.01	0.98	1	-0.12	0.72	0.93	-0.00098	0.98	1	0.26	0.19	0.56	0.27	0.19	0.64	0.011	0.96	0.98
ALDH5A1	0.056	0.47	0.62	-0.42	2.3e-14	8e-13	-0.31	1.4e-08	2.5e-07	0.11	0.049	0.1	0.42	0.0087	0.13	-0.52	0.12	0.85	0.21	0.56	0.88	0.73	0.013	0.16	0.11	0.011	0.064	-0.16	0.14	0.49	0.099	0.39	0.81	0.26	0.015	0.075
ALDH6A1	-0.3	5.7e-08	1.1e-06	0.13	0.15	0.31	-0.47	1.5e-07	2.3e-06	-0.59	1.7e-11	2.9e-10	0.22	0.31	0.73	0.33	0.33	0.92	0.72	0.056	0.52	0.39	0.24	0.65	-0.2	0.00036	0.0051	0.29	0.024	0.2	-0.14	0.29	0.74	-0.44	0.0005	0.0062
ALDH7A1	-0.16	0.00026	0.0018	0.062	0.42	0.63	-0.26	0.001	0.0055	-0.32	4.3e-05	0.00024	0.043	0.68	0.92	-0.31	0.14	0.87	-0.25	0.27	0.75	0.062	0.75	0.94	-0.036	0.4	1	-0.081	0.45	0.78	-0.18	0.11	0.52	-0.098	0.34	0.58
ALDH8A1	0.12	0.5	0.65	-0.17	0.48	0.68	-0.019	0.94	0.96	0.15	0.53	0.65	-0.16	0.5	0.85	-0.08	0.81	0.98	-0.35	0.42	0.83	-0.27	0.48	0.84	-0.0056	0.9	1	-0.19	0.56	0.84	-0.23	0.49	0.86	-0.043	0.89	0.95
ALDH9A1	-0.29	2e-06	2.6e-05	0.039	0.59	0.76	-0.52	8.1e-13	2.4e-11	-0.56	1e-14	2.7e-13	-0.088	0.47	0.84	0.068	0.81	0.97	-0.096	0.74	0.94	-0.16	0.5	0.85	-0.19	0.00028	0.0042	0.093	0.44	0.78	-0.35	0.0064	0.13	-0.44	0.00019	0.003
ALDOA	0.057	0.26	0.41	-0.0097	0.91	0.96	0.1	0.26	0.42	0.11	0.21	0.33	0.47	0.03	0.25	0.12	0.66	0.96	0.94	0.014	0.31	0.82	0.015	0.17	0.11	0.03	0.13	-0.18	0.21	0.58	0.11	0.46	0.85	0.29	0.037	0.14
ALDOC	0.32	0.0057	0.023	-0.86	1.7e-20	1.2e-18	-0.24	0.0074	0.028	0.61	3.3e-11	5.4e-10	0.7	0.016	0.18	0.24	0.42	0.92	1.4	0.0017	0.11	1.1	0.0045	0.087	0.26	0.0048	0.035	-0.78	0.003	0.057	-0.044	0.87	0.98	0.73	0.0037	0.028
ALG1	-0.033	0.58	0.72	0.17	0.092	0.22	0.11	0.29	0.46	-0.063	0.54	0.66	-0.044	0.63	0.91	0.19	0.36	0.92	0.11	0.59	0.9	-0.075	0.68	0.92	-0.031	0.35	1	0.12	0.096	0.4	0.062	0.43	0.84	-0.064	0.38	0.62
ALG10	-0.038	0.69	0.81	0.04	0.82	0.91	-0.025	0.88	0.93	-0.065	0.7	0.8	0.069	0.49	0.85	-0.024	0.92	0.99	0.11	0.66	0.92	0.13	0.53	0.86	0.0041	0.93	1	0.0037	0.98	0.99	0.015	0.92	0.99	0.012	0.93	0.97
ALG10B	0.2	0.017	0.053	-0.16	0.32	0.52	0.19	0.25	0.42	0.35	0.03	0.069	0.21	0.32	0.74	-0.23	0.57	0.94	0.11	0.81	0.96	0.34	0.34	0.75	0.34	0.0026	0.022	-0.67	0.032	0.23	0.22	0.5	0.86	0.89	0.003	0.024
ALG11	-0.15	0.0048	0.02	0.24	0.016	0.056	-0.048	0.64	0.77	-0.29	0.0037	0.012	-0.29	0.0063	0.11	0.32	0.19	0.89	-0.22	0.4	0.83	-0.54	0.013	0.16	-0.19	0.0012	0.013	0.39	0.0043	0.071	-0.045	0.75	0.95	-0.44	0.00099	0.01
ALG12	0.13	0.2	0.35	0.1	0.51	0.7	0.34	0.03	0.084	0.24	0.13	0.22	-0.15	0.13	0.52	0.36	0.09	0.83	0.087	0.68	0.93	-0.27	0.15	0.54	0.017	0.72	1	0.093	0.48	0.8	0.14	0.29	0.74	0.05	0.69	0.85
ALG13	-0.33	0.013	0.043	0.51	0.0058	0.025	-0.046	0.81	0.89	-0.55	0.0026	0.0087	0.039	0.84	0.96	-0.45	0.2	0.89	-0.41	0.25	0.74	0.038	0.92	0.98	-0.078	0.17	1	-0.098	0.74	0.92	-0.52	0.088	0.48	-0.42	0.14	0.34
ALG14	-0.23	0.004	0.017	0.053	0.68	0.82	-0.37	0.0046	0.019	-0.42	0.0011	0.0042	-0.23	0.078	0.41	-0.13	0.59	0.95	-0.59	0.027	0.4	-0.46	0.042	0.29	-0.21	0.00024	0.0038	0.086	0.5	0.81	-0.39	0.003	0.086	-0.48	9.9e-05	0.0019
ALG2	-0.12	0.048	0.12	0.22	0.052	0.14	-0.013	0.91	0.95	-0.23	0.039	0.085	0.041	0.87	0.97	0.39	0.3	0.92	0.48	0.24	0.73	0.083	0.81	0.96	-0.1	0.083	0.25	0.12	0.47	0.8	-0.16	0.38	0.81	-0.28	0.091	0.26
ALG3	-0.12	0.18	0.31	0.52	1.7e-07	2.2e-06	0.29	0.0047	0.019	-0.24	0.015	0.039	-0.037	0.89	0.98	0.59	0.13	0.87	0.55	0.17	0.68	-0.038	0.95	0.99	-0.11	0.05	0.18	0.18	0.25	0.63	-0.1	0.52	0.88	-0.28	0.06	0.2
ALG5	-0.15	0.0029	0.013	0.16	0.1	0.24	-0.13	0.2	0.35	-0.3	0.0033	0.011	-0.093	0.57	0.89	0.14	0.68	0.96	-0.021	0.96	0.99	-0.16	0.6	0.89	-0.11	0.042	0.16	-0.048	0.7	0.91	-0.33	0.013	0.19	-0.28	0.022	0.1
ALG6	0.0078	0.94	0.97	-0.012	0.94	0.97	0.002	0.99	0.99	0.014	0.93	0.96	-0.11	0.53	0.87	-0.23	0.46	0.93	-0.44	0.19	0.7	-0.21	0.47	0.83	-0.004	0.93	1	-0.04	0.84	0.95	-0.058	0.77	0.96	-0.019	0.92	0.97
ALG8	-0.13	0.027	0.078	0.28	0.0047	0.021	0.033	0.74	0.84	-0.25	0.012	0.032	-0.31	0.0057	0.11	0.36	0.16	0.88	-0.21	0.43	0.84	-0.57	0.011	0.14	-0.13	0.00012	0.0023	0.14	0.067	0.34	-0.13	0.1	0.51	-0.28	0.00023	0.0035
ALG9	-0.099	0.0077	0.029	0.0031	0.96	0.98	-0.19	0.0043	0.018	-0.2	0.0036	0.011	0.13	0.13	0.52	0.072	0.68	0.96	0.33	0.083	0.57	0.26	0.11	0.47	-0.0078	0.84	1	-0.025	0.82	0.95	-0.046	0.68	0.93	-0.021	0.83	0.93
ALK	-0.15	0.17	0.3	-0.26	0.037	0.11	-0.54	1.9e-05	0.00018	-0.28	0.027	0.064	0.66	0.025	0.23	-0.61	0.2	0.89	0.32	0.55	0.88	0.93	0.031	0.25	0.084	0.19	1	-0.0067	0.98	0.99	0.29	0.22	0.68	0.29	0.18	0.4
ALKAL2	0.0057	0.98	0.99	0.5	0.038	0.11	0.51	0.035	0.095	0.01	0.97	0.98	0.46	0.43	0.82	-2.1	4.3e-06	0.0042	-1.9	5.6e-05	0.019	0.22	0.69	0.92	0.02	0.5	1	-0.66	0.31	0.68	-0.35	0.6	0.91	0.31	0.62	0.81
ALKBH1	-0.092	0.23	0.38	-0.023	0.86	0.93	-0.2	0.14	0.28	-0.17	0.2	0.31	-0.084	0.48	0.85	-0.096	0.7	0.96	-0.26	0.33	0.79	-0.17	0.47	0.83	-0.1	0.038	0.15	0.068	0.6	0.86	-0.19	0.16	0.61	-0.26	0.041	0.15
ALKBH2	4.7e-05	1	1	0.068	0.55	0.73	0.069	0.55	0.7	0.0002	1	1	0.055	0.69	0.93	-0.0044	0.99	1	0.098	0.75	0.94	0.1	0.7	0.92	0.0027	0.95	1	-0.069	0.56	0.84	-0.068	0.58	0.9	0.0011	0.99	1
ALKBH3	-0.055	0.54	0.68	-0.017	0.91	0.95	-0.12	0.43	0.6	-0.1	0.5	0.63	0.14	0.38	0.79	-0.25	0.45	0.93	-0.0091	0.97	0.99	0.24	0.42	0.8	0.00056	0.99	1	-0.084	0.69	0.9	-0.088	0.69	0.93	-0.0034	0.99	0.99
ALKBH4	0.11	0.018	0.055	-0.14	0.19	0.36	0.082	0.43	0.6	0.22	0.033	0.075	0.061	0.62	0.91	-0.21	0.43	0.92	-0.11	0.69	0.93	0.1	0.68	0.92	0.063	0.22	1	-0.16	0.31	0.68	0.017	0.91	0.99	0.17	0.24	0.48
ALKBH5	0.16	0.007	0.026	-0.016	0.87	0.93	0.29	0.0024	0.011	0.31	0.0013	0.0048	0.38	0.11	0.49	0.29	0.39	0.92	0.93	0.02	0.35	0.65	0.068	0.37	0.15	0.00021	0.0035	-0.17	0.059	0.32	0.14	0.14	0.57	0.32	0.00037	0.005
ALKBH6	0.21	0.029	0.08	-0.22	0.23	0.42	0.15	0.41	0.59	0.36	0.042	0.092	0.076	0.61	0.9	0.19	0.52	0.93	0.34	0.28	0.76	0.15	0.58	0.88	0.16	0.017	0.087	-0.21	0.26	0.64	0.21	0.3	0.74	0.42	0.021	0.098
ALKBH7	0.13	0.35	0.51	0.23	0.19	0.38	0.45	0.013	0.043	0.22	0.23	0.35	0.34	0.12	0.51	0.22	0.49	0.93	0.82	0.035	0.44	0.59	0.082	0.41	0.14	0.021	0.1	-0.13	0.44	0.78	0.23	0.18	0.63	0.36	0.024	0.11
ALKBH8	-0.0078	0.92	0.96	-0.019	0.89	0.95	-0.033	0.81	0.89	-0.015	0.91	0.95	-0.033	0.85	0.97	-0.26	0.43	0.92	-0.34	0.33	0.8	-0.077	0.79	0.95	-0.0038	0.93	1	0.066	0.63	0.87	0.058	0.68	0.93	-0.0077	0.95	0.98
ALMS1	-0.23	4.6e-12	2.1e-10	0.2	0.0032	0.015	-0.25	0.00031	0.002	-0.45	4.8e-11	7.8e-10	0.14	0.4	0.81	0.42	0.12	0.85	0.7	0.017	0.34	0.28	0.27	0.69	-0.19	1.8e-05	0.00054	0.41	3.3e-07	8.2e-05	0.0011	0.99	1	-0.4	1.3e-07	1.1e-05
ALOX5AP	0.23	0.46	0.62	0.46	0.052	0.14	0.7	0.005	0.02	0.25	0.36	0.49	0.3	0.52	0.87	0.4	0.25	0.91	0.74	0.086	0.58	0.34	0.46	0.82	-0.022	0.58	1	0.57	0.2	0.57	0.39	0.41	0.82	-0.18	0.67	0.84
ALOXE3	0.46	0.025	0.071	-0.61	0.01	0.04	-0.015	0.94	0.97	0.6	0.012	0.033	0.36	0.25	0.69	-0.27	0.6	0.95	0.21	0.69	0.93	0.48	0.28	0.7	0.072	0.14	1	-0.51	0.23	0.61	0.085	0.85	0.97	0.59	0.15	0.36
ALPK1	-0.15	0.5	0.66	0.78	0.0004	0.0026	0.55	0.011	0.04	-0.23	0.3	0.43	-0.46	0.025	0.23	0.24	0.59	0.95	-0.54	0.19	0.69	-0.77	0.029	0.24	-0.075	0.2	1	0.61	0.059	0.32	0.24	0.48	0.86	-0.37	0.23	0.47
ALPK2	-0.4	0.06	0.14	1.3	1.8e-12	5e-11	0.58	0.0013	0.0068	-0.69	9.1e-05	0.00047	0.2	0.6	0.9	0.42	0.28	0.91	0.69	0.12	0.63	0.27	0.54	0.86	-0.036	0.46	1	1.7	4.2e-05	0.0036	1.3	0.0021	0.07	-0.37	0.34	0.58
ALPK3	0.48	0.0016	0.0081	0.36	0.00013	0.00091	1.3	5e-45	1.6e-42	0.92	1.4e-25	1.1e-23	-0.35	0.23	0.66	0.65	0.14	0.87	0.16	0.67	0.92	-0.5	0.25	0.66	0.044	0.41	1	0.22	0.42	0.76	0.45	0.11	0.52	0.24	0.36	0.6
ALPL	-0.61	0.022	0.065	0.26	0.33	0.54	-0.35	0.14	0.27	-0.61	0.014	0.037	0.59	0.18	0.59	0.66	0.049	0.73	1.4	0.00095	0.085	0.79	0.082	0.41	-0.037	0.42	1	0.79	0.14	0.48	0.37	0.5	0.87	-0.42	0.42	0.65
ALPPL2	-2.7	1e-07	1.9e-06	0.92	0.0014	0.0075	-0.4	0.0048	0.02	-1.3	3.4e-06	2.4e-05	-0.73	0.47		0.43	0.085		0.11	0.26		-0.32	0.47		-1.9	5.9e-05	0.0014	2.8	0.0068	0.093	-1.4	0.26	0.71	-4.2	0.00016	0.0027
ALS2	0.056	0.11	0.22	-0.053	0.46	0.66	0.057	0.42	0.59	0.11	0.12	0.21	0.038	0.77	0.95	-0.22	0.41	0.92	-0.16	0.56	0.88	0.057	0.82	0.96	0.06	0.11	1	-0.033	0.72	0.92	0.1	0.27	0.72	0.14	0.12	0.31
ALS2CL	0.063	0.91	0.95	0.077	0.6	0.77	0.094	0.54	0.7	0.017	0.93	0.96	1.2	0.39	0.8	-0.029	0.83	0.98	0.22	0.36	0.81	0.25	0.4	0.79	0.011	0.5	1	-0.61	0.68	0.9	0.3	0.84	0.97	0.91	0.52	0.74
ALS2CR12	0.12	0.64	0.76	-0.049	0.85	0.92	0.064	0.8	0.89	0.11	0.65	0.76	-0.61	0.13	0.53	-0.11	0.71	0.96	-0.82	0.081	0.57	-0.71	0.096	0.44	-0.018	0.66	1	0.052	0.91	0.97	-0.14	0.78	0.96	-0.19	0.67	0.84
ALX1	-0.39	0.31	0.47	-0.57	0.033	0.1	-0.9	0.00046	0.0028	-0.33	0.14	0.24	-0.5	0.026	0.23	0.36	0.44	0.92	-0.43	0.32	0.79	-0.79	0.038	0.28	-0.071	0.086	1	-0.65	0.099	0.41	-1.4	0.00083	0.04	-0.78	0.051	0.18
ALX4	-0.29	0.42	0.58	1.1	6.4e-06	6.1e-05	0.74	0.0015	0.0074	-0.36	0.16	0.27	0.42	0.37	0.78	-1.1	0.029	0.63	-0.67	0.16	0.67	0.39	0.42	0.8	-0.011	0.74	1	0.85	0.25	0.62	0.74	0.32	0.77	-0.1	0.88	0.95
ALYREF	-0.15	0.011	0.037	0.19	0.093	0.22	-0.11	0.33	0.51	-0.29	0.0079	0.023	-0.19	0.057	0.36	0.35	0.11	0.84	0.0078	0.96	0.99	-0.34	0.076	0.4	-0.16	0.003	0.025	0.32	0.0088	0.11	-0.035	0.78	0.96	-0.35	0.0026	0.022
AMACR	-0.047	0.72	0.82	-0.41	0.0057	0.025	-0.5	0.00087	0.0048	-0.085	0.57	0.69	0.49	0.035	0.28	-0.18	0.73	0.97	0.62	0.15	0.66	0.79	0.035	0.27	0.048	0.38	1	-0.19	0.55	0.83	0.072	0.82	0.97	0.26	0.39	0.63
AMBP	-0.41	0.39	0.55	1.1	5.8e-06	5.6e-05	0.72	0.0011	0.0057	-0.43	0.12	0.22	-0.72	0.1	0.47	0.79	0.11	0.84	0.026	0.81	0.96	-0.77	0.12	0.48	-0.057	0.14	1	2.2	0.00066	0.022	1.4	0.043	0.34	-0.84	0.17	0.39
AMBRA1	0.16	1.9e-06	2.5e-05	-0.15	0.026	0.083	0.16	0.019	0.058	0.31	4.3e-06	3e-05	-0.014	0.88	0.98	-0.099	0.63	0.95	-0.13	0.54	0.88	-0.034	0.85	0.97	0.059	0.18	1	-0.034	0.77	0.93	0.11	0.34	0.78	0.14	0.19	0.41
AMD1	-0.045	0.26	0.41	-0.078	0.21	0.39	-0.17	0.0075	0.028	-0.088	0.16	0.26	0.33	0.14	0.53	-0.97	0.0055	0.34	-0.45	0.19	0.7	0.52	0.11	0.47	0.042	0.36	1	-0.088	0.48	0.8	0.017	0.89	0.98	0.1	0.39	0.62
AMDHD2	0.36	0.14	0.26	0.29	0.22	0.4	0.76	0.0017	0.0083	0.47	0.053	0.11	-0.35	0.064	0.38	0.84	0.011	0.44	0.25	0.43	0.84	-0.59	0.052	0.32	0.093	0.16	1	0.45	0.062	0.32	0.84	0.00087	0.041	0.39	0.089	0.26
AMER1	0.055	0.18	0.32	-0.032	0.7	0.83	0.075	0.36	0.54	0.11	0.19	0.3	0.17	0.084	0.43	-0.32	0.15	0.88	-0.0043	0.98	0.99	0.31	0.11	0.47	0.059	0.095	1	0.0014	0.99	0.99	0.14	0.11	0.52	0.13	0.088	0.25
AMER2	0.17	0.0013	0.0069	-0.29	0.001	0.0058	0.039	0.66	0.79	0.33	0.00019	0.00089	0.76	0.00099	0.036	-0.82	0.052	0.73	0.38	0.41	0.83	1.2	0.0015	0.044	0.38	2e-05	0.00059	-0.31	0.13	0.48	0.54	0.012	0.18	0.85	2.2e-05	0.00059
AMER3	0.26	1.6e-06	2.2e-05	-0.36	0.00012	0.00088	0.14	0.13	0.26	0.5	7.7e-08	7.4e-07	0.25	0.0005	0.023	-0.24	0.19	0.89	0.24	0.2	0.71	0.48	0.0026	0.062	0.24	8.3e-08	8.6e-06	-0.33	0.00094	0.028	0.18	0.087	0.48	0.5	1.4e-07	1.1e-05
AMFR	0.021	0.63	0.76	-0.18	0.002	0.01	-0.14	0.016	0.052	0.04	0.49	0.62	0.095	0.43	0.82	-0.12	0.67	0.96	0.056	0.85	0.97	0.17	0.47	0.83	0.029	0.54	1	-0.25	0.042	0.27	-0.18	0.16	0.61	0.071	0.55	0.76
AMHR2	0.96	0.037	0.098	0.8	0.00021	0.0014	2.1	3.8e-14	1.3e-12	1.3	1.3e-06	1e-05	-0.77	0.25	0.68	0.5	0.25	0.91	-0.0051	0.86	0.97	-0.51	0.27	0.69	0.018	0.4	1	2.3	0.017	0.16	3.2	0.0014	0.054	0.89	0.33	0.57
AMIGO1	0.057	0.21	0.35	-0.2	0.0059	0.025	-0.085	0.23	0.4	0.11	0.12	0.21	0.1	0.44	0.83	-0.28	0.33	0.92	-0.1	0.72	0.94	0.18	0.49	0.84	0.015	0.75	1	-0.075	0.58	0.85	-0.036	0.8	0.96	0.039	0.77	0.89
AMIGO2	0.16	0.13	0.26	-0.53	0.00021	0.0015	-0.23	0.1	0.21	0.3	0.038	0.083	0.44	0.0021	0.058	-0.69	0.022	0.59	0.11	0.76	0.95	0.79	0.0029	0.067	0.18	0.0077	0.049	-0.37	0.039	0.26	0.079	0.67	0.93	0.44	0.0095	0.055
AMMECR1	-0.71	9.2e-19	1.6e-16	0.69	1.4e-06	1.6e-05	-0.6	4.9e-05	0.0004	-1.3	7.6e-19	3.1e-17	-0.19	0.35	0.77	-0.55	0.063	0.76	-0.95	0.0025	0.14	-0.4	0.13	0.51	-0.52	1.9e-07	1.6e-05	0.45	0.044	0.27	-0.68	0.0042	0.1	-1.1	2.6e-07	1.8e-05
AMMECR1L	-0.00055	0.98	0.99	-0.012	0.85	0.92	-0.013	0.83	0.9	-0.0013	0.98	0.99	0.039	0.73	0.94	-0.27	0.26	0.91	-0.21	0.39	0.82	0.058	0.79	0.95	0.012	0.64	1	0.028	0.64	0.88	0.056	0.36	0.79	0.028	0.62	0.8
AMN1	0.091	0.16	0.3	-0.31	0.00075	0.0044	-0.13	0.15	0.29	0.18	0.054	0.11	0.33	0.009	0.14	-0.47	0.091	0.83	0.13	0.66	0.92	0.6	0.014	0.16	0.17	0.006	0.041	-0.36	0.017	0.16	0.034	0.83	0.97	0.4	0.0068	0.043
AMOT	-0.34	9e-17	1.1e-14	0.47	2e-13	6.4e-12	-0.2	0.0014	0.0072	-0.67	4.7e-26	3.7e-24	-0.16	0.52	0.87	0.0084	0.99	1	-0.24	0.58	0.89	-0.25	0.52	0.85	-0.29	0.0062	0.042	0.52	0.1	0.42	-0.3	0.36	0.79	-0.83	0.0077	0.047
AMOTL1	-0.11	0.025	0.071	0.22	0.0066	0.028	0.011	0.89	0.94	-0.21	0.0098	0.027	-0.055	0.58	0.89	0.3	0.15	0.87	0.21	0.34	0.8	-0.091	0.63	0.9	-0.063	0.16	1	0.25	0.0092	0.11	0.11	0.28	0.73	-0.14	0.13	0.33
AMOTL2	0.38	1e-07	1.9e-06	-0.2	0.074	0.19	0.52	4.3e-06	4.8e-05	0.72	1.6e-10	2.5e-09	0.42	0.004	0.088	-0.63	0.037	0.67	0.12	0.73	0.94	0.75	0.0054	0.096	0.35	3.2e-06	0.00015	-0.33	0.061	0.32	0.44	0.015	0.2	0.77	5.1e-06	0.00019
AMPD2	0.26	1.5e-08	3.4e-07	-0.2	0.018	0.062	0.3	0.00048	0.0029	0.5	4.3e-09	5.1e-08	0.098	0.48	0.85	0.29	0.27	0.91	0.49	0.077	0.56	0.2	0.39	0.79	0.17	8.2e-06	0.0003	-0.23	0.0082	0.1	0.13	0.14	0.58	0.37	1.5e-05	0.00044
AMPD3	0.051	0.73	0.83	0.32	0.11	0.25	0.41	0.045	0.12	0.083	0.68	0.78	0.68	0.029	0.25	-0.13	0.9	0.99	0.84	0.08	0.57	0.97	0.025	0.22	0.034	0.52	1	-0.1	0.67	0.89	0.035	0.88	0.98	0.14	0.54	0.76
AMPH	0.19	0.00012	0.00092	-0.37	3.4e-10	6.9e-09	-0.0068	0.91	0.95	0.37	6.3e-10	8.5e-09	0.36	0.00078	0.031	-0.42	0.091	0.83	0.26	0.33	0.79	0.68	0.002	0.053	0.21	7.6e-11	2.5e-08	-0.21	0.0053	0.08	0.24	0.0016	0.06	0.45	3.7e-10	8.2e-08
AMT	-0.22	0.22	0.36	0.63	0.0022	0.011	0.29	0.16	0.3	-0.34	0.099	0.18	-0.43	0.0094	0.14	0.33	0.36	0.92	-0.42	0.23	0.73	-0.75	0.014	0.16	-0.14	0.042	0.16	0.097	0.68	0.9	-0.37	0.13	0.56	-0.47	0.038	0.15
AMY2B	0.35	0.015	0.05	-0.3	0.16	0.33	0.23	0.28	0.45	0.54	0.012	0.033	-0.065	0.73	0.94	-0.38	0.26	0.91	-0.52	0.14	0.64	-0.15	0.63	0.9	0.2	0.018	0.091	-0.77	0.0076	0.1	-0.1	0.73	0.95	0.67	0.016	0.081
AMZ1	-0.54	0.013	0.044	0.19	0.47	0.67	-0.4	0.1	0.22	-0.59	0.019	0.047	0.24	0.55	0.88	0.66	0.086	0.82	0.99	0.023	0.38	0.33	0.44	0.82	-0.28	0.011	0.063	0.5	0.17	0.53	-0.37	0.34	0.78	-0.87	0.014	0.072
AMZ2	-0.043	0.42	0.58	-0.11	0.19	0.37	-0.19	0.021	0.064	-0.083	0.31	0.44	0.049	0.75	0.94	0.19	0.53	0.93	0.29	0.36	0.81	0.1	0.72	0.93	-0.055	0.15	1	-0.096	0.22	0.6	-0.23	0.0044	0.1	-0.14	0.072	0.23
ANAPC1	-0.13	0.003	0.014	0.28	4.9e-05	0.00039	0.02	0.78	0.87	-0.26	0.00015	0.00073	-0.044	0.63	0.91	0.11	0.62	0.95	0.028	0.9	0.98	-0.08	0.68	0.92	-0.11	0.015	0.079	0.25	0.025	0.2	-0.008	0.94	0.99	-0.25	0.016	0.081
ANAPC10	-0.22	0.0091	0.033	0.19	0.22	0.42	-0.2	0.2	0.36	-0.39	0.012	0.032	0.046	0.74	0.94	-0.011	0.98	1	0.074	0.81	0.96	0.086	0.75	0.94	-0.1	0.044	0.17	0.015	0.91	0.97	-0.25	0.069	0.42	-0.27	0.037	0.14
ANAPC11	0.12	0.18	0.31	-0.05	0.73	0.85	0.17	0.25	0.41	0.22	0.13	0.22	0.06	0.66	0.92	0.024	0.93	0.99	0.14	0.66	0.92	0.11	0.67	0.92	0.055	0.29	1	-0.16	0.31	0.68	-0.0068	0.97	0.99	0.15	0.31	0.55
ANAPC13	-0.12	0.0014	0.0074	0.0015	0.98	0.99	-0.24	0.0001	0.00076	-0.24	8.6e-05	0.00044	-0.064	0.51	0.86	-0.046	0.83	0.98	-0.17	0.45	0.85	-0.13	0.51	0.85	-0.066	0.041	1	-0.055	0.37	0.73	-0.21	0.0012	0.048	-0.15	0.01	0.057
ANAPC15	-0.17	0.018	0.057	-0.097	0.32	0.52	-0.43	9e-06	9.2e-05	-0.34	0.00055	0.0023	-0.042	0.66	0.92	-0.087	0.69	0.96	-0.18	0.44	0.85	-0.089	0.65	0.91	-0.12	0.012	0.067	0.067	0.58	0.85	-0.23	0.071	0.43	-0.3	0.012	0.065
ANAPC16	-0.077	0.032	0.089	0.079	0.3	0.5	-0.07	0.36	0.53	-0.15	0.049	0.1	-0.089	0.37	0.78	-0.1	0.63	0.95	-0.28	0.22	0.72	-0.18	0.35	0.75	-0.058	0.14	1	-0.031	0.74	0.92	-0.17	0.073	0.44	-0.14	0.11	0.3
ANAPC2	0.17	0.05	0.12	0.11	0.38	0.59	0.43	0.00052	0.0031	0.32	0.0094	0.026	-0.04	0.65	0.92	0.21	0.3	0.91	0.14	0.49	0.86	-0.068	0.71	0.93	0.069	0.14	1	0.084	0.44	0.77	0.26	0.022	0.25	0.17	0.094	0.27
ANAPC4	0.043	0.35	0.51	0.024	0.8	0.89	0.11	0.25	0.41	0.083	0.36	0.5	-0.17	0.25	0.68	-0.042	0.87	0.98	-0.36	0.25	0.74	-0.31	0.24	0.66	0.028	0.45	1	-0.011	0.9	0.97	0.053	0.57	0.89	0.064	0.46	0.69
ANAPC5	-0.056	0.25	0.4	0.07	0.44	0.64	-0.039	0.67	0.79	-0.11	0.23	0.35	-0.19	0.016	0.18	0.25	0.19	0.89	-0.11	0.58	0.89	-0.36	0.033	0.26	-0.072	0.035	1	0.0056	0.94	0.98	-0.16	0.05	0.37	-0.16	0.029	0.12
ANAPC7	-0.062	0.13	0.25	-0.0039	0.96	0.98	-0.12	0.1	0.22	-0.12	0.11	0.2	-0.27	0.12	0.51	0.0045	0.97	1	-0.49	0.18	0.69	-0.49	0.12	0.48	-0.1	0.044	0.17	0.19	0.14	0.49	-0.056	0.68	0.93	-0.25	0.051	0.18
ANG	-0.37	0.052	0.13	-0.17	0.47	0.67	-0.69	0.0031	0.014	-0.52	0.024	0.057	0.79	0.07	0.39	0.32	0.24	0.9	1.3	0.0039	0.18	1	0.034	0.26	-0.092	0.14	1	-0.1	0.66	0.89	-0.46	0.066	0.42	-0.36	0.12	0.31
ANGEL1	-0.11	0.053	0.13	0.23	0.014	0.051	0.024	0.8	0.89	-0.21	0.027	0.063	-0.1	0.46	0.84	0.22	0.47	0.93	0.035	0.9	0.98	-0.18	0.5	0.85	-0.11	0.041	0.16	0.17	0.25	0.62	-0.11	0.48	0.86	-0.28	0.049	0.18
ANGEL2	-0.18	9.9e-05	0.00079	0.049	0.54	0.72	-0.3	0.00018	0.0013	-0.35	1.2e-05	7.4e-05	-0.096	0.47	0.84	-0.29	0.24	0.9	-0.5	0.057	0.52	-0.21	0.35	0.75	-0.12	0.022	0.1	-0.037	0.78	0.93	-0.36	0.0084	0.15	-0.32	0.011	0.06
ANGPT1	-0.14	0.13	0.25	0.42	0.0028	0.014	0.16	0.25	0.42	-0.25	0.065	0.13	0.21	0.7	0.93	-1.4	0.0046	0.31	-1.4	0.0057	0.22	0.03	0.93	0.98	0.0064	0.86	1	-0.32	0.57	0.84	-0.28	0.63	0.92	0.038	0.94	0.98
ANGPT2	-0.37	0.0039	0.017	0.31	0.14	0.3	-0.26	0.22	0.38	-0.57	0.0067	0.02	0.8	0.14	0.53	-1.3			-0.62			0.64			0.0032	0.93	1	-0.24	0.62	0.87	-0.23	0.65	0.92	0.0081	0.99	0.99
ANGPT4	0.24	0.32	0.48	-0.11	0.66	0.81	0.13	0.61	0.75	0.24	0.34	0.47	0.0095	0.97	0.99	0.67	0.094	0.84	0.71	0.09	0.58	0.036	0.9	0.98	-0.006	0.9	1	0.16	0.64	0.88	0.13	0.72	0.94	-0.032	0.92	0.97
ANGPTL1	0.38	0.024	0.069	-0.58	0.009	0.036	-0.022	0.92	0.95	0.56	0.011	0.031	0.24	0.6	0.89	0.036	0.87	0.98	0.28	0.55	0.88	0.25	0.59	0.89	0.017	0.66	1	0.48	0.37	0.73	0.63	0.25	0.71	0.15	0.77	0.89
ANGPTL2	-0.33	0.0097	0.034	0.89	1.4e-13	4.5e-12	0.27	0.025	0.074	-0.62	1.7e-07	1.6e-06	-0.95	2.4e-06	0.00049	0.84	0.039	0.7	-0.73	0.071	0.55	-1.6	6.7e-06	0.00098	-0.46	2.5e-05	0.00071	0.69	0.0072	0.097	-0.34	0.21	0.66	-1	3.6e-05	0.00085
ANGPTL4	-0.08	0.63	0.76	0.33	0.12	0.27	0.21	0.32	0.5	-0.12	0.58	0.7	-0.61	0.23	0.66	-0.49	0.27	0.91	-1.1	0.016	0.33	-0.63	0.1	0.46	-0.033	0.28	1	0.37	0.58	0.85	-0.32	0.64	0.92	-0.7	0.29	0.53
ANK1	0.49	3.7e-13	2.2e-11	-0.19	0.011	0.043	0.77	7.2e-27	7.1e-25	0.96	2.1e-40	3.9e-38	0.14	0.36	0.77	-0.19	0.56	0.94	0.059	0.87	0.97	0.25	0.39	0.78	0.27	0.0007	0.0085	0.056	0.73	0.92	0.69	5.9e-05	0.0066	0.63	7.3e-05	0.0015
ANK2	0.078	0.0061	0.024	-0.076	0.19	0.36	0.078	0.18	0.33	0.16	0.0076	0.022	-0.0072	0.97	0.99	-0.15	0.68	0.96	-0.17	0.65	0.92	-0.022	0.94	0.99	0.049	0.22	1	0.029	0.77	0.93	0.14	0.15	0.59	0.11	0.22	0.45
ANK3	0.13	6.5e-05	0.00055	-0.22	0.00015	0.001	0.047	0.42	0.59	0.27	3.9e-06	2.8e-05	0.37	0.15	0.56	-0.56	0.19	0.89	-0.021	0.92	0.98	0.54	0.17	0.57	0.19	0.00043	0.0058	-0.066	0.58	0.85	0.36	0.0035	0.092	0.43	0.00021	0.0032
ANKDD1A	0.44	9.6e-05	0.00077	-0.29	0.13	0.28	0.43	0.023	0.069	0.73	0.00014	0.00071	-0.17	0.54	0.88	1.2	0.0019	0.21	0.92	0.016	0.33	-0.25	0.51	0.85	0.025	0.61	1	0.37	0.29	0.66	0.51	0.16	0.6	0.14	0.67	0.84
ANKEF1	-0.068	0.54	0.69	0.22	0.2	0.39	0.1	0.55	0.7	-0.12	0.5	0.63	0.1	0.49	0.85	-0.041	0.91	0.99	0.15	0.66	0.92	0.19	0.51	0.85	-0.0025	0.96	1	-0.15	0.39	0.75	-0.17	0.34	0.78	-0.023	0.89	0.95
ANKFN1	-0.11	0.41	0.57	0.7	4.7e-09	8e-08	0.5	3.2e-05	0.00028	-0.2	0.083	0.16	0.1	0.74	0.94	0.56	0.16	0.88	0.72	0.092	0.58	0.17	0.67	0.91	-0.056	0.29	1	1.2	0.00062	0.021	0.76	0.031	0.3	-0.4	0.22	0.45
ANKFY1	0.085	0.019	0.058	-0.044	0.52	0.71	0.12	0.077	0.18	0.17	0.016	0.041	0.037	0.82	0.96	-0.32	0.32	0.92	-0.27	0.41	0.83	0.046	0.88	0.98	0.088	0.04	1	-0.063	0.55	0.83	0.14	0.19	0.64	0.2	0.044	0.16
ANKH	0.047	0.29	0.45	0.076	0.3	0.5	0.17	0.022	0.066	0.091	0.21	0.32	-0.22	0.071	0.4	0.27	0.34	0.92	-0.14	0.63	0.91	-0.41	0.096	0.44	-0.043	0.41	1	0.17	0.3	0.67	0.047	0.79	0.96	-0.13	0.43	0.66
ANKHD1	-0.091	0.042	0.11	0.14	0.086	0.21	-0.036	0.67	0.79	-0.18	0.031	0.071	-0.18	0.12	0.5	0.28	0.28	0.91	-0.053	0.85	0.97	-0.33	0.15	0.54	-0.096	0.064	1	0.13	0.37	0.73	-0.12	0.42	0.83	-0.25	0.073	0.23
ANKHD1-EIF4EBP3	-0.06	0.53	0.68	0.33	0.012	0.045	0.22	0.093	0.2	-0.11	0.4	0.54	-0.3	0.24	0.67	-0.16	0.64	0.95	-0.66	0.12	0.62	-0.5	0.19	0.59	-0.066	0.22	1	0.26	0.11	0.43	0.076	0.65	0.92	-0.18	0.24	0.47
ANKIB1	0.02	0.68	0.8	-0.12	0.15	0.31	-0.081	0.33	0.5	0.039	0.64	0.75	-0.038	0.78	0.95	-0.083	0.77	0.97	-0.16	0.6	0.9	-0.077	0.77	0.94	0.011	0.81	1	-0.027	0.83	0.95	0.0016	0.99	1	0.029	0.82	0.92
ANKLE1	0.25	0.041	0.1	-0.34	0.081	0.2	0.068	0.73	0.84	0.41	0.035	0.079	0.11	0.46	0.84	0.0044	0.97	1	0.2	0.53	0.88	0.2	0.48	0.83	0.14	0.031	0.13	-0.19	0.32	0.69	0.19	0.33	0.78	0.38	0.037	0.14
ANKLE2	-0.035	0.3	0.46	0.024	0.73	0.86	-0.046	0.51	0.68	-0.07	0.32	0.45	-0.016	0.88	0.98	-0.084	0.72	0.96	-0.12	0.63	0.91	-0.036	0.86	0.97	0.0059	0.87	1	-0.014	0.87	0.96	-0.0014	0.99	1	0.013	0.88	0.94
ANKMY1	0.22	0.068	0.16	-0.32	0.1	0.24	0.039	0.85	0.91	0.36	0.068	0.13	0.23	0.071	0.4	0.11	0.65	0.96	0.56	0.039	0.46	0.46	0.05	0.32	0.23	0.00035	0.005	-0.38	0.017	0.16	0.14	0.38	0.8	0.52	0.00058	0.0069
ANKMY2	0.048	0.31	0.47	-0.2	0.0091	0.036	-0.1	0.17	0.32	0.093	0.21	0.33	0.24	0.00045	0.022	-0.32	0.056	0.75	0.14	0.44	0.85	0.46	0.002	0.052	0.15	0.004	0.031	-0.36	0.0028	0.056	-0.014	0.92	0.99	0.35	0.0029	0.023
ANKRA2	0.057	0.22	0.37	-0.1	0.29	0.49	0.007	0.94	0.97	0.11	0.25	0.37	0.11	0.44	0.83	-0.13	0.67	0.96	0.062	0.85	0.97	0.19	0.48	0.83	0.073	0.15	1	-0.17	0.22	0.6	0.014	0.92	0.99	0.18	0.18	0.39
ANKRD1	1	0.0016	0.0081	0.31	0.15	0.31	1.7	7.6e-11	1.8e-09	1.4	6.9e-08	6.7e-07	0.05	0.91	0.98	0.63	0.11	0.85	0.69	0.096	0.59	0.068	0.85		0.067	0.061	1	1.7	0.0024	0.051	2.9	4e-07	0.00014	1.2	0.022	0.1
ANKRD10	0.081	0.084	0.18	-0.015	0.87	0.93	0.14	0.11	0.22	0.16	0.074	0.14	-0.14	0.37	0.78	-0.15	0.61	0.95	-0.41	0.19	0.7	-0.27	0.33	0.73	0.043	0.4	1	-0.15	0.31	0.68	-0.034	0.83	0.97	0.12	0.42	0.66
ANKRD11	0.24	0.0077	0.029	0.096	0.4	0.61	0.55	1.6e-06	2e-05	0.45	7.5e-05	0.00039	-0.15	0.16	0.57	0.2	0.41	0.92	-0.075	0.77	0.95	-0.27	0.2	0.61	0.088	0.12	1	0.016	0.92	0.98	0.27	0.12	0.54	0.25	0.12	0.31
ANKRD12	0.057	0.32	0.47	-0.2	0.031	0.096	-0.084	0.35	0.53	0.11	0.22	0.34	0.08	0.64	0.91	-0.45	0.16	0.88	-0.33	0.31	0.78	0.12	0.7	0.92	0.06	0.16	1	-0.17	0.1	0.42	-0.034	0.76	0.95	0.14	0.17	0.39
ANKRD13A	-0.0085	0.86	0.92	0.2	0.0024	0.012	0.18	0.0056	0.022	-0.017	0.79	0.86	-0.079	0.46	0.84	0.081	0.75	0.97	-0.068	0.79	0.96	-0.15	0.5	0.84	-0.019	0.68	1	0.1	0.38	0.73	0.062	0.61	0.91	-0.043	0.71	0.86
ANKRD13B	0.42	9.6e-08	1.8e-06	-0.24	0.06	0.16	0.55	1.1e-05	0.00011	0.78	3.4e-10	4.8e-09	0.19	0.17	0.58	-0.0003	0.98	1	0.36	0.24	0.73	0.36	0.17	0.57	0.36	2.7e-07	2.2e-05	-0.27	0.085	0.38	0.5	0.0018	0.063	0.77	2.7e-07	1.9e-05
ANKRD13C	0.075	0.064	0.15	0.024	0.76	0.87	0.17	0.025	0.073	0.15	0.052	0.11	0.018	0.9	0.98	-0.35	0.2	0.89	-0.34	0.23	0.73	0.0099	0.98	0.99	0.096	0.0064	1	-0.11	0.18	0.54	0.097	0.26	0.71	0.21	0.009	0.053
ANKRD13D	0.35	3.7e-05	0.00034	-0.14	0.27	0.48	0.5	0.00013	0.00092	0.64	8e-07	6.4e-06	0.08	0.46	0.84	-0.071	0.78	0.97	0.08	0.76	0.95	0.15	0.5	0.84	0.26	4e-05	0.001	-0.23	0.11	0.44	0.34	0.027	0.28	0.57	5.9e-05	0.0013
ANKRD16	0.047	0.49	0.64	-0.098	0.45	0.65	-0.011	0.93	0.96	0.087	0.5	0.63	0.11	0.26	0.69	-0.1	0.67	0.96	0.11	0.66	0.92	0.21	0.31	0.72	0.056	0.24	1	-0.068	0.6	0.86	0.076	0.58	0.9	0.14	0.25	0.49
ANKRD17	0.056	0.09	0.19	-0.017	0.79	0.89	0.093	0.15	0.28	0.11	0.085	0.16	-0.053	0.43	0.83	0.1	0.55	0.94	0.0032	0.98	1	-0.099	0.51	0.85	0.013	0.67	1	0.067	0.3	0.68	0.097	0.15	0.59	0.031	0.62	0.81
ANKRD18A	-0.28	0.061	0.14	0.79	1.1e-05	9.8e-05	0.31	0.085	0.19	-0.48	0.0062	0.018	-0.13	0.62	0.91	0.67	0.1	0.84	0.48	0.24	0.73	-0.19	0.66	0.91	-0.2	0.021	0.1	0.95	1e-05	0.0012	0.39	0.088	0.48	-0.57	0.0058	0.039
ANKRD18B	-0.26	0.41	0.57	0.93	0.00015	0.0011	0.61	0.0096	0.034	-0.32	0.21	0.33	0.26	0.35	0.77	0.018	0.91	0.99	0.41	0.37	0.81	0.39	0.34	0.75	-0.0099	0.83	1	0.4	0.32	0.69	0.36	0.4	0.82	-0.042	0.91	0.96
ANKRD20A1	-0.4	0.36	0.52	-0.057	0.8	0.89	-0.18	0.32	0.49	-0.13	0.46	0.59	0.11	0.76	0.94	0.48	0.24	0.9	0.64	0.15	0.66	0.16	0.7	0.92	-0.029	0.4	1	0.27	0.68	0.9	-0.23	0.73	0.94	-0.5	0.42	0.66
ANKRD20A2	0.41	0.72	0.83	0.044	0.49	0.69	0.09	0.3	0.47	0.047	0.73	0.81	0.57	0.17	0.59	0.51	0.13	0.86	1.3	0.005	0.2	0.76	0.097	0.44	0.028	0.34	1	1.6	0.093	0.4	2.6	0.01	0.16	0.95	0.3	0.54
ANKRD20A4	0.29	0.082	0.18	-0.62	0.0036	0.017	-0.17	0.42	0.59	0.45	0.034	0.076	0.4			0.27	0.35	0.92	0.67	0.11	0.61	0.4	0.4	0.79	0.034	0.38	1	-0.19	0.73	0.92	0.27	0.64	0.92	0.46	0.39	0.63
ANKRD23	0.62	0.18	0.31	0.061	0.74	0.86	0.47	0.054	0.13	0.4	0.1	0.19	0.021	0.93	0.99	0.62	0.1	0.84	0.68	0.085	0.58	0.058	0.85	0.97	0.088	0.1	1	0.42	0.38	0.73	1.2	0.014	0.2	0.77	0.08	0.24
ANKRD24	0.44	3.1e-07	5.2e-06	-0.24	0.091	0.22	0.58	3.6e-05	0.00031	0.81	5.3e-09	6.2e-08	0.097	0.58	0.89	0.18	0.58	0.95	0.36	0.31	0.78	0.18	0.55	0.87	0.18	0.022	0.1	0.01	0.97	0.99	0.54	0.026	0.27	0.53	0.019	0.09
ANKRD26	-0.02	0.81	0.88	0.18	0.17	0.34	0.14	0.27	0.44	-0.036	0.78	0.85	-0.22	0.13	0.52	0.0092	1	1	-0.41	0.2	0.7	-0.42	0.13	0.5	-0.035	0.49	1	0.13	0.42	0.77	0.029	0.87	0.98	-0.1	0.52	0.74
ANKRD27	0.13	0.0012	0.0066	-0.15	0.083	0.2	0.1	0.23	0.4	0.25	0.0032	0.01	0.21	0.0016	0.05	-0.18	0.29	0.91	0.22	0.21	0.72	0.41	0.0068	0.11	0.2	5.3e-07	3.7e-05	-0.24	0.0096	0.11	0.19	0.049	0.36	0.42	1.5e-06	7.4e-05
ANKRD28	-0.14	0.009	0.033	0.014	0.88	0.94	-0.25	0.007	0.027	-0.27	0.0042	0.013	0.11	0.47	0.84	-0.36	0.25	0.91	-0.17	0.59	0.89	0.19	0.52	0.85	0.02	0.71	1	-0.22	0.32	0.69	-0.15	0.51	0.87	0.067	0.75	0.88
ANKRD29	0.53	0.0011	0.006	-0.73	0.00084	0.0049	0.08	0.72	0.83	0.81	0.0002	0.00097	0.65	0.14	0.54	-0.89	0.066	0.77	-0.24	0.58	0.89	0.66	0.16	0.55	0.31	0.0064	0.043	-0.76	0.049	0.29	0.24	0.55	0.88	1	0.0075	0.046
ANKRD30B	0.54	0.011	0.039	-0.82	0.00054	0.0033	-0.099	0.68	0.8	0.72	0.0021	0.0074	0.27	0.77	0.94	-0.14	0.7	0.96	-0.041	0.89	0.98	0.1	0.79	0.95	0.053	0.082	1	-0.38	0.62	0.87	0.9	0.25	0.7	1.3	0.084	0.25
ANKRD31	-0.066	0.71	0.82	0.052	0.83	0.91	-0.036	0.88	0.93	-0.088	0.71	0.81	-0.7	0.0059	0.11	0.47	0.33	0.92	-0.58	0.2	0.7	-1	0.0084	0.12	-0.11	0.064	0.21	0.36	0.34	0.71	-0.3	0.45	0.85	-0.67	0.073	0.23
ANKRD33B	-0.31	0.022	0.066	0.75	6.2e-06	6e-05	0.21	0.21	0.37	-0.54	0.00093	0.0036	0.16	0.73	0.94	1.1	0.0029	0.26	1.3	0.0011	0.09	0.22	0.59	0.89	-0.28	0.013	0.07	1.2	5.7e-05	0.0044	0.34	0.28	0.73	-0.87	0.0026	0.022
ANKRD34A	0.33	0.00019	0.0014	-0.48	0.00088	0.0051	0.12	0.39	0.57	0.6	2.7e-05	0.00016	0.27	0.22	0.65	-0.38	0.36	0.92	0.049	0.93	0.99	0.43	0.25	0.67	0.27	0.00091	0.01	-0.28	0.19	0.56	0.38	0.08	0.46	0.66	0.0012	0.012
ANKRD34C	-0.4	0.62	0.75	-1.1	7.4e-05	0.00057	-1.2	2e-05	0.00019	-0.095	0.38	0.52	0.36	0.47	0.84	-0.63	0.18	0.89	-0.34	0.46	0.85	0.3	0.53	0.86	0.0004	0.98	1	-2.9	0.00016	0.009	-3.3	5.9e-05	0.0066	-0.42	0.6	0.8
ANKRD35	0.029	0.84	0.9	-0.11	0.61	0.78	-0.065	0.76	0.86	0.044	0.84	0.89	0.14	0.44	0.83	0.43	0.16	0.88	0.7	0.031	0.42	0.27	0.33	0.74	0.073	0.22	1	-0.28	0.26	0.63	-0.0021	0.99	1	0.28	0.24	0.48
ANKRD36	0.2	0.0063	0.025	-0.34	0.0049	0.022	0.031	0.8	0.88	0.37	0.0021	0.0073	0.21	0.076	0.41	-0.09	0.74	0.97	0.3	0.27	0.75	0.39	0.092	0.43	0.17	0.0033	0.026	-0.33	0.022	0.19	0.07	0.63	0.92	0.4	0.0039	0.029
ANKRD36B	0.21	0.0071	0.027	-0.25	0.087	0.21	0.14	0.35	0.52	0.38	0.0077	0.022	0.16	0.22	0.65	0.17	0.5	0.93	0.48	0.074	0.56	0.31	0.17	0.57	0.18	0.007	0.046	-0.26	0.15	0.51	0.19	0.3	0.75	0.45	0.0092	0.053
ANKRD36C	0.11	0.14	0.27	-0.35	0.0017	0.0088	-0.14	0.21	0.37	0.21	0.056	0.11	0.15	0.41	0.81	-0.5	0.14	0.87	-0.26	0.44	0.85	0.24	0.45	0.82	0.12	0.0091	0.055	-0.27	0.016	0.15	0.01	0.93	0.99	0.28	0.0095	0.055
ANKRD37	-0.06	0.84	0.9	-0.11	0.66	0.81	-0.17	0.51	0.67	-0.054	0.83	0.88	0.12	0.68	0.92	0.017	0.94	0.99	0.19	0.68	0.92	0.17	0.68	0.92	0.05	0.26	1	-0.71	0.11	0.44	-0.26	0.57	0.89	0.45	0.3	0.54
ANKRD39	0.19	0.18	0.31	-0.1	0.61	0.78	0.2	0.34	0.51	0.3	0.14	0.24	0.095	0.62	0.9	0.098	0.77	0.97	0.27	0.48	0.86	0.17	0.61	0.89	0.063	0.28	1	-0.063	0.82	0.95	0.22	0.44	0.84	0.29	0.29	0.53
ANKRD40	-0.13	0.0039	0.017	0.24	0.0016	0.0084	-0.011	0.88	0.93	-0.25	0.00091	0.0035	-0.011	0.91	0.98	-0.17	0.43	0.92	-0.2	0.36	0.81	-0.034	0.85	0.97	-0.086	0.048	1	0.061	0.57	0.85	-0.14	0.2	0.66	-0.2	0.051	0.18
ANKRD42	0.051	0.36	0.52	-0.0046	0.97	0.99	0.091	0.43	0.6	0.095	0.4	0.53	0.11	0.36	0.77	0.022	0.92	0.99	0.24	0.4	0.83	0.22	0.37	0.77	0.059	0.24	1	0.021	0.89	0.97	0.19	0.22	0.68	0.17	0.24	0.48
ANKRD44	0.18	0.0025	0.012	-0.34	0.001	0.0058	0.013	0.9	0.94	0.35	0.0006	0.0025	0.31	0.04	0.3	-0.33	0.32	0.92	0.23	0.51	0.87	0.55	0.055	0.33	0.17	0.004	0.031	-0.21	0.16	0.52	0.19	0.22	0.68	0.41	0.0055	0.037
ANKRD45	0.12	0.4	0.56	-0.51	0.0062	0.026	-0.3	0.11	0.22	0.21	0.26	0.38	0.26	0.47	0.84	-0.58	0.22	0.89	-0.27	0.54	0.88	0.3	0.52	0.85	0.075	0.2	1	-0.3	0.26	0.63	0.019	0.94	0.99	0.31	0.21	0.45
ANKRD46	0.11	0.017	0.054	-0.25	0.00058	0.0035	-0.03	0.68	0.8	0.22	0.0024	0.0082	0.14	0.3	0.73	-0.53	0.031	0.64	-0.3	0.24	0.73	0.23	0.3	0.71	0.12	0.00073	0.0087	-0.28	0.00013	0.0077	-0.011	0.88	0.98	0.26	0.00014	0.0024
ANKRD49	-0.15	0.016	0.05	0.22	0.071	0.18	-0.06	0.63	0.76	-0.28	0.021	0.051	-0.17	0.19	0.61	-0.17	0.48	0.93	-0.51	0.051	0.5	-0.34	0.12	0.5	-0.057	0.28	1	-0.072	0.66	0.89	-0.26	0.13	0.57	-0.19	0.24	0.48
ANKRD50	-0.15	1.4e-05	0.00015	0.19	0.0036	0.017	-0.1	0.13	0.26	-0.29	9.4e-06	6.1e-05	-0.12	0.46	0.83	-0.22	0.46	0.93	-0.46	0.16	0.67	-0.24	0.39	0.78	-0.12	0.003	0.025	0.2	0.042	0.27	-0.071	0.47	0.86	-0.27	0.004	0.029
ANKRD52	0.15	5.1e-06	6.1e-05	-0.061	0.31	0.51	0.23	0.00012	0.00089	0.29	1e-06	8.1e-06	-0.019	0.87	0.97	0.02	0.94	0.99	-0.015	0.96	0.99	-0.035	0.88	0.97	0.093	0.026	1	0.0052	0.96	0.99	0.22	0.027	0.27	0.22	0.02	0.094
ANKRD53	0.19	0.15	0.27	0.31	0.069	0.18	0.63	0.00016	0.0011	0.33	0.046	0.098	-0.9	2.7e-05	0.0032	0.35	0.44	0.93	-1.2	0.0024	0.14	-1.5	7.1e-06	0.001	-0.041	0.42	1	0.18	0.58	0.85	-0.06	0.86	0.97	-0.24	0.44	0.67
ANKRD54	0.16	0.00028	0.0019	-0.13	0.14	0.31	0.17	0.044	0.11	0.3	0.00049	0.0021	0.086	0.38	0.79	-0.29	0.18	0.88	-0.14	0.53	0.88	0.15	0.43	0.81	0.16	8.2e-05	0.0017	-0.23	0.0092	0.11	0.099	0.28	0.73	0.33	0.00011	0.002
ANKRD55	0.58	0.01	0.037	-0.64	0.0085	0.034	0.043	0.87	0.93	0.68	0.005	0.015	0.82	0.074	0.4	-0.72	0.14	0.87	0.062	0.99	1	0.78	0.09	0.43	0.18	0.02	0.096	-0.74	0.088	0.39	0.21	0.63	0.92	0.95	0.024	0.1
ANKRD6	0.26	0.037	0.099	-0.74	5.4e-08	7.7e-07	-0.26	0.059	0.14	0.49	0.00038	0.0016	0.32	0.046	0.32	-0.42	0.21	0.89	0.13	0.71	0.93	0.55	0.062	0.36	0.087	0.15	1	-0.32	0.17	0.53	0.0041	0.99	1	0.32	0.15	0.36
ANKRD65	-0.21	0.4	0.55	1.4	7e-16	2.9e-14	1	4e-09	7.7e-08	-0.38	0.019	0.048	-0.26	0.39	0.8	0.69	0.12	0.85	0.32	0.42	0.84	-0.36	0.41	0.8	-0.25	0.013	0.072	0.99	0.00014	0.0082	0.33	0.23	0.68	-0.67	0.0079	0.048
ANKRD9	0.25	0.0038	0.016	-0.48	0.00014	0.001	-0.021	0.87	0.92	0.46	0.00026	0.0012	0.87	0.0086	0.13	0.24	0.38	0.92	1.6	0.00054	0.062	1.3	0.0017	0.047	0.16	0.0064	0.043	-0.21	0.18	0.54	0.19	0.25	0.71	0.4	0.0084	0.05
ANKS1A	0.21	3.2e-15	2.9e-13	-0.2	0.0005	0.0031	0.21	0.00017	0.0012	0.42	3.8e-13	8.2e-12	-0.05	0.72	0.93	0.043	0.89	0.99	-0.048	0.88	0.97	-0.091	0.73	0.93	0.056	0.29	1	0.18	0.2	0.58	0.33	0.021	0.24	0.16	0.24	0.48
ANKS1B	0.042	0.61	0.75	-0.4	4.7e-06	4.7e-05	-0.31	0.00026	0.0017	0.08	0.35	0.48	-0.15	0.57	0.89	-0.33	0.4	0.92	-0.58	0.17	0.68	-0.26	0.49	0.84	-0.04	0.45	1	-0.037	0.88	0.96	-0.21	0.4	0.82	-0.17	0.46	0.69
ANKS3	0.23	0.17	0.3	-0.1	0.64	0.8	0.24	0.29	0.46	0.34	0.13	0.22	0.38	0.15	0.56	0.19	0.57	0.94	0.8	0.064	0.53	0.61	0.12	0.48	0.1	0.11	0.31	-0.1	0.7	0.91	0.29	0.28	0.73	0.39	0.12	0.31
ANKS6	0.005	0.96	0.98	0.085	0.6	0.77	0.094	0.56	0.71	0.009	0.96	0.97	-0.37	0.024	0.23	0.13	0.74	0.97	-0.54	0.12	0.62	-0.67	0.025	0.22	-0.05	0.33	1	0.085	0.59	0.85	-0.057	0.73	0.94	-0.14	0.35	0.59
ANKZF1	0.19	0.0079	0.029	-0.044	0.72	0.85	0.31	0.012	0.04	0.36	0.0039	0.012	0.41	0.11	0.49	0.33	0.33	0.92	1	0.013	0.3	0.69	0.063	0.36	0.16	0.0082	0.051	-0.18	0.24	0.62	0.2	0.21	0.67	0.38	0.01	0.058
ANLN	-0.5	1e-10	3.7e-09	0.68	2.8e-08	4.2e-07	-0.27	0.032	0.09	-0.94	1.2e-14	3.2e-13	-0.092	0.62	0.9	0.15	0.69	0.96	-0.0048	1	1	-0.15	0.65	0.91	-0.31	0.00071	0.0085	0.8	5.2e-05	0.0042	0.08	0.7	0.94	-0.72	0.00016	0.0027
ANO1	0.26	0.28	0.44	0.13	0.58	0.76	0.41	0.11	0.23	0.27	0.29	0.42	1.4	0.019	0.2	-0.018	0.37	0.92	1.3	0.0026	0.14	1.3	0.0088	0.12	-3.2e-05	1	1	0.34	0.51	0.81	0.38	0.48	0.86	0.032	0.95	0.98
ANO10	-0.052	0.31	0.47	-0.12	0.13	0.29	-0.22	0.0054	0.022	-0.1	0.2	0.31	-0.11	0.48	0.84	0.52	0.068	0.78	0.34	0.24	0.73	-0.18	0.5	0.84	-0.082	0.057	1	0.0055	0.96	0.99	-0.19	0.084	0.47	-0.19	0.055	0.19
ANO2	0.038	0.8	0.88	-0.51	0.0061	0.026	-0.45	0.015	0.049	0.06	0.75	0.83	0.42	0.19	0.62	-0.15	0.82	0.98	0.41	0.4	0.83	0.56	0.2	0.61	-0.029	0.56	1	-0.035	0.9	0.97	-0.2	0.51	0.87	-0.16	0.57	0.77
ANO3	-0.8	0.004	0.017	1	7.8e-05	0.00059	0.11	0.59	0.74	-0.92	0.00045	0.0019	-1.3	4.5e-07	0.00012	0.83	0.088	0.83	-1.1	0.012	0.29	-1.9	8.7e-07	0.00021	-0.74	8.2e-07	5.2e-05	0.9	0.0094	0.11	-0.69	0.071	0.43	-1.6	3.1e-06	0.00013
ANO4	0.43	7.2e-08	1.4e-06	-0.62	6.2e-06	5.9e-05	0.19	0.16	0.31	0.81	2.9e-09	3.5e-08	0.38	0.24	0.67	-0.55	0.24	0.9	-0.056	0.86	0.97	0.49	0.26	0.68	0.35	0.00089	0.01	-0.4	0.15	0.51	0.47	0.1	0.5	0.87	0.0012	0.012
ANO5	0.055	0.37	0.53	-0.28	0.00072	0.0042	-0.17	0.037	0.1	0.11	0.19	0.3	0.16	0.45	0.83	-0.75	0.03	0.64	-0.52	0.14	0.64	0.23	0.49	0.84	0.058	0.26	1	-0.51	0.019	0.17	-0.29	0.2	0.66	0.22	0.29	0.53
ANO6	-0.068	0.2	0.34	-0.088	0.29	0.5	-0.22	0.0089	0.032	-0.13	0.12	0.21	-0.27	0.025	0.23	0.18	0.53	0.93	-0.33	0.24	0.73	-0.51	0.034	0.27	-0.14	0.019	0.092	0.17	0.31	0.68	-0.2	0.25	0.71	-0.36	0.023	0.1
ANO8	0.28	0.0014	0.0072	-0.22	0.13	0.28	0.29	0.039	0.1	0.51	0.00032	0.0014	0.15	0.18	0.59	-0.084	0.75	0.97	0.2	0.44	0.85	0.29	0.2	0.61	0.23	0.002	0.018	-0.29	0.13	0.48	0.27	0.18	0.63	0.56	0.0027	0.022
ANOS1	-0.088	0.46	0.61	-0.51	1.2e-09	2.3e-08	-0.68	4.7e-16	1.9e-14	-0.17	0.041	0.089	0.7	0.043	0.31	-0.076	0.98	1	0.87	0.074	0.56	0.94	0.036	0.27	-0.018	0.72	1	0.4	0.23	0.6	0.28	0.41	0.82	-0.12	0.71	0.86
ANP32A	-0.3	1.2e-12	6.4e-11	0.31	0.00012	0.00087	-0.28	0.00068	0.0039	-0.58	4e-13	8.5e-12	-0.13	0.31	0.74	0.076	0.79	0.97	-0.16	0.58	0.89	-0.24	0.34	0.74	-0.092	0.097	1	0.14	0.37	0.73	-0.11	0.53	0.88	-0.25	0.11	0.29
ANP32B	-0.34	1.4e-14	1.1e-12	0.43	1.1e-08	1.7e-07	-0.23	0.0023	0.011	-0.66	1.6e-18	6.2e-17	-0.035	0.85	0.97	0.28	0.41	0.92	0.23	0.5	0.87	-0.048	0.89	0.98	-0.3	3.1e-08	4e-06	0.4	0.00076	0.024	-0.22	0.071	0.43	-0.62	5.8e-08	5.6e-06
ANP32E	-0.47	3.6e-09	9.6e-08	0.12	0.15	0.32	-0.79	5.4e-21	3.2e-19	-0.91	2.1e-27	1.8e-25	-0.032	0.77	0.95	0.28	0.23	0.9	0.23	0.34	0.8	-0.046	0.83	0.96	-0.28	2.4e-05	0.00068	0.3	0.058	0.31	-0.32	0.048	0.36	-0.62	4.2e-05	0.00097
ANPEP	0.42	0.35	0.51	1.2	3.1e-07	3.8e-06	1.8	2.8e-12	7.8e-11	0.59	0.022	0.053	0.43	0.26	0.69	-0.047	0.98	1	0.47	0.34	0.8	0.52	0.27	0.68	0.032	0.38	1	1.3	0.038	0.25	2.1	0.00086	0.041	0.86	0.15	0.36
ANTXR1	-0.17	2.1e-05	0.00021	0.26	0.00031	0.0021	-0.08	0.27	0.44	-0.34	2.4e-06	1.7e-05	-0.28	0.19	0.61	-0.068	0.81	0.97	-0.55	0.17	0.68	-0.48	0.17	0.56	-0.2	0.018	0.088	0.67	0.0077	0.1	0.065	0.8	0.96	-0.61	0.013	0.069
ANTXR2	-0.39	0.00046	0.0029	0.81	5.5e-10	1.1e-08	0.082	0.54	0.69	-0.73	1.9e-08	2e-07	-0.7	3.7e-05	0.004	0.68	0.056	0.75	-0.53	0.15	0.65	-1.2	9.6e-05	0.007	-0.45	3e-06	0.00014	0.76	0.00032	0.014	-0.21	0.33	0.78	-0.97	1.8e-06	8.7e-05
ANXA1	0.28	0.15	0.28	0.48	0.016	0.057	0.94	2.4e-06	2.9e-05	0.46	0.02	0.049	0.64	0.19	0.61	-0.87	0.073	0.79	-0.3	0.51	0.87	0.57	0.22	0.63	0.076	0.16	1	0.48	0.25	0.63	1.2	0.0065	0.13	0.7	0.083	0.25
ANXA11	0.38	0.011	0.037	0.24	0.15	0.31	0.91	6.2e-08	1e-06	0.66	5.5e-05	0.0003	-0.08	0.81	0.96	0.78	0.06	0.76	0.69	0.1	0.59	-0.097	0.86	0.97	0.052	0.34	1	0.1	0.64	0.88	0.31	0.17	0.62	0.21	0.32	0.56
ANXA2	0.064	0.38	0.54	0.1	0.37	0.58	0.22	0.048	0.12	0.12	0.28	0.41	0.12	0.62	0.9	0.48	0.19	0.89	0.7	0.078	0.56	0.22	0.53	0.86	-0.0051	0.92	1	0.14	0.44	0.78	0.13	0.5	0.87	-0.014	0.94	0.97
ANXA2R	0.2	0.35	0.51	0.065	0.79	0.89	0.29	0.25	0.41	0.23	0.37	0.5	0.35	0.43	0.83	0.23	0.48	0.93	0.62	0.17	0.68	0.39	0.4	0.79	0.021	0.63	1	0.3	0.55	0.83	0.53	0.3	0.75	0.23	0.62	0.81
ANXA3	0.37	0.1	0.21	0.67	0.0002	0.0014	1.3	4.3e-13	1.3e-11	0.64	0.00022	0.001	0.025	0.92	0.98	-0.24	0.58	0.95	-0.21	0.62	0.91	0.025	0.96	0.99	0.032	0.44	1	1.1	0.028	0.22	1.6	0.0015	0.056	0.52	0.26	0.49
ANXA4	0.48	0.035	0.093	0.55	0.0038	0.018	1.4	1.5e-12	4.2e-11	0.81	1.2e-05	7.7e-05	-0.063	0.72	0.93	-0.049	0.88	0.99	-0.16	0.66	0.92	-0.11	0.72	0.93	0.1	0.11	0.3	0.48	0.13	0.48	1.1	0.00089	0.042	0.62	0.044	0.16
ANXA5	-0.37	2.2e-15	2.1e-13	0.35	6.3e-05	0.00049	-0.36	3e-05	0.00027	-0.71	2.8e-16	8.5e-15	-0.32	0.13	0.53	0.5	0.2	0.89	-0.013	0.99	1	-0.51	0.15	0.54	-0.37	4.6e-08	5.4e-06	0.33	0.027	0.21	-0.45	0.0044	0.1	-0.78	8.9e-08	7.7e-06
ANXA6	-0.11	0.031	0.086	0.27	0.00025	0.0017	0.058	0.43	0.6	-0.21	0.004	0.013	-0.35	0.028	0.25	0.45	0.17	0.88	-0.15	0.67	0.92	-0.61	0.038	0.28	-0.17	0.009	0.055	0.45	0.0035	0.063	0.039	0.81	0.96	-0.41	0.0057	0.038
ANXA7	-0.073	0.24	0.39	0.14	0.22	0.41	-0.0018	0.99	0.99	-0.14	0.21	0.33	-0.0041	0.98	0.99	0.23	0.4	0.92	0.24	0.42	0.83	0.005	0.98	0.99	-0.024	0.59	1	0.02	0.87	0.96	-0.042	0.74	0.95	-0.062	0.6	0.8
ANXA9	-0.0045	0.96	0.98	0.11	0.5	0.69	0.1	0.53	0.69	-0.0085	0.96	0.97	-0.11	0.4	0.8	0.25	0.36	0.92	0.063	0.82	0.96	-0.19	0.44	0.82	0.031	0.56	1	0.00046	1	1	0.086	0.6	0.9	0.086	0.57	0.78
AOC2	0.35	6.3e-05	0.00054	-0.44	0.0064	0.027	0.19	0.22	0.38	0.63	7.3e-05	0.00038	0.28	0.19	0.61	0.21	0.52	0.93	0.7	0.068	0.54	0.49	0.15	0.53	0.16	0.01	0.06	-0.27	0.12	0.46	0.15	0.42	0.83	0.42	0.013	0.069
AOC3	0.57	0.0035	0.015	0.045	0.83	0.91	0.87	0.00017	0.0012	0.82	0.00034	0.0015	0.2	0.55	0.88	0.68	0.083	0.81	0.99	0.022	0.38	0.31	0.44	0.82	0.059	0.27	1	0.35	0.28	0.65	0.72	0.035	0.31	0.36	0.25	0.48
AOX1	0.28	0.45	0.61	-0.19	0.41	0.61	-0.0088	0.97	0.98	0.18	0.43	0.56	-0.15	0.7	0.93	0.18	0.71	0.96	0.017	0.95	0.99	-0.17	0.73	0.93	-0.007	0.84	1	0.061	0.91	0.97	-0.04	0.94	0.99	-0.1	0.85	0.93
AP000229	0.2	0.25	0.4	-0.43	0.053	0.14	-0.14	0.53	0.69	0.29	0.19	0.3	0.014	0.94	0.99	-0.33	0.35	0.92	-0.33	0.37	0.81	0.0031	1	1	0.1	0.12	1	-0.48	0.044	0.27	-0.12	0.62	0.91	0.35	0.12	0.32
AP000253	-0.1	0.76	0.85	-0.18	0.47	0.67	-0.26	0.3	0.47	-0.075	0.75	0.83	-0.39	0.099	0.47	0.37	0.42	0.92	-0.23	0.62	0.91	-0.6	0.13	0.5	-0.089	0.097	1	-0.024	0.95	0.98	-0.66	0.12	0.54	-0.63	0.099	0.28
AP000255	-0.17	0.52	0.67	-0.1	0.69	0.83	-0.26	0.3	0.48	-0.16	0.53	0.65	-0.37	0.32	0.74	0.55	0.25	0.91	0.1	0.75	0.94	-0.44	0.36	0.76	-0.048	0.25	1	0.53	0.3	0.68	-0.039	0.94	0.99	-0.57	0.25	0.49
AP000265	-0.42	0.069	0.16	0.44	0.088	0.21	-0.012	0.97	0.98	-0.45	0.078	0.15	-0.55	0.023	0.22	0.89	0.035	0.67	0.026	0.88	0.97	-0.86	0.026	0.23	-0.35	0.0039	0.03	0.97	0.0028	0.056	0.044	0.9	0.98	-0.93	0.0029	0.023
AP000275	0.16	0.24	0.4	-0.19	0.36	0.57	0.066	0.75	0.85	0.26	0.22	0.33	0.44	0.091	0.45	-0.44	0.34	0.92	0.22	0.66	0.92	0.66	0.11	0.47	0.033	0.53	1	-0.27	0.34	0.7	-0.11	0.7	0.94	0.16	0.56	0.77
AP000459	-0.34	0.27	0.43	0.13	0.62	0.79	-0.14	0.54	0.7	-0.27	0.27	0.39	0.46	0.11	0.49	-0.19	0.74	0.97	0.46	0.35	0.8	0.65	0.13	0.51	0.0038	0.94	1	0.27	0.55	0.83	0.31	0.5	0.87	0.044	0.92	0.96
AP000473	-0.4	0.043	0.11	0.016	0.96	0.98	-0.49	0.043	0.11	-0.5	0.036	0.081	-0.37	0.55	0.88	-0.29	0.49	0.93	-0.55	0.2	0.7	-0.26	0.46		-0.1	0.027	0.12	0.64	0.28	0.65	-0.6	0.33	0.78	-1.2	0.033	0.13
AP000542	-0.13	0.32	0.48	0.19	0.35	0.56	-0.016	0.94	0.97	-0.21	0.31	0.44	0.072	0.69	0.93	0.13	0.71	0.96	0.26	0.48	0.86	0.13	0.68	0.92	-0.085	0.15	1	0.42	0.019	0.17	0.16	0.4	0.82	-0.26	0.13	0.33
AP000547	-1.3	1e-13	6.8e-12	1.9	5.6e-33	9.1e-31	-0.35	0.035	0.096	-2.2	2.6e-44	6.1e-42	0.79	0.01	0.15	-0.097	0.99	1	1	0.025	0.39	1.1	0.007	0.11	-0.1	0.045	0.17	1.4	0.011	0.13	0.43	0.45	0.84	-0.94	0.071	0.22
AP000688	0.31	0.3	0.46	0.022	0.92	0.96	0.29	0.25	0.42	0.27	0.29	0.42	0.58	0.00037	0.019	-0.49	0.19	0.89	0.53	0.16	0.67	1	0.0013	0.041	0.32	0.0041	0.031	-0.42	0.22	0.6	0.46	0.18	0.63	0.87	0.0066	0.042
AP000704	0.24	0.066	0.15	-0.11	0.59	0.76	0.26	0.21	0.36	0.37	0.07	0.14	-0.26	0.16	0.58	0.35	0.35	0.92	-0.081	0.85	0.97	-0.43	0.2	0.61	-0.0035	0.94	1	0.4	0.13	0.47	0.38	0.18	0.62	-0.028	0.91	0.96
AP000766	-0.099	0.49	0.64	0.036	0.87	0.93	-0.12	0.59	0.73	-0.15	0.48	0.6	-0.095	0.66	0.92	-0.31	0.39	0.92	-0.5	0.2	0.7	-0.19	0.58	0.88	-0.017	0.75	1	-0.097	0.64	0.88	-0.17	0.45	0.84	-0.069	0.73	0.88
AP000808	0.082	0.74	0.84	0.43	0.079	0.2	0.52	0.035	0.096	0.094	0.72	0.81	0.085	0.68	0.92	-0.28	0.47	0.93	-0.15	0.7	0.93	0.13	0.73	0.93	0.084	0.18	1	0.18	0.53	0.82	0.58	0.057	0.39	0.4	0.15	0.36
AP000894	0.077	0.71	0.82	-0.026	0.92	0.96	0.057	0.82	0.9	0.084	0.74	0.82	0.09	0.73	0.94	0.37	0.35	0.92	0.52	0.22	0.72	0.16	0.68	0.92	-0.005	0.29	1	0.18	0.96		-2.8	0.44		-2.9	0.38
AP000911	-0.013	0.9	0.94	-0.22	0.17	0.35	-0.25	0.13	0.27	-0.024	0.89	0.93	-0.59	0.00067	0.028	0.6	0.1	0.84	-0.42	0.27	0.75	-1	0.0015	0.044	-0.16	0.033	0.14	0.4	0.22	0.59	-0.25	0.45	0.85	-0.66	0.037	0.14
AP001065	0.28	0.16	0.29	-0.2	0.42	0.62	0.13	0.6	0.75	0.33	0.18	0.29	0.41	0.00074	0.03	-0.33	0.25	0.91	0.43	0.14	0.65	0.76	0.0021	0.055	0.26	0.0075	0.048	-0.74	0.011	0.12	0.0045	0.99	1	0.75	0.0074	0.046
AP001107	0.23	0.38	0.54	-0.23	0.36	0.57	-0.0038	0.99	0.99	0.23	0.36	0.5	1.1	0.024	0.22	-1.3	0.006	0.35	-0.24	0.55	0.88	1.1	0.016		0.13	0.032	0.14	-0.75	0.12	0.45	0.19	0.69	0.93	0.94	0.043	0.16
AP001267	0.39	0.075	0.17	-0.0013	1	1	0.43	0.091	0.2	0.43	0.088	0.16	0.046	0.83	0.96	0.03	0.93	0.99	0.11	0.8	0.96	0.078	0.83	0.96	0.11	0.089	0.27	0.1	0.74	0.92	0.62	0.052	0.37	0.52	0.078	0.24
AP001273	-0.038	0.97	0.98	-0.044	0.74	0.86	-0.048	0.71	0.82	-0.0042	0.97	0.98	0.14	0.69	0.93	0.089	0.81	0.97	0.27	0.56	0.89	0.18	0.68	0.92	0.0034	0.88	1	-0.58	0.58	0.85	-0.43	0.69	0.93	0.15	0.88	0.95
AP001432	0.0062	0.97	0.98	0.34	0.15	0.31	0.35	0.14	0.28	0.0083	0.97	0.98	-0.014	0.94	0.99	-0.43	0.2	0.89	-0.48	0.17	0.68	-0.056	0.85	0.97	-0.011	0.85	1	0.22	0.36	0.72	0.2	0.43	0.83	-0.021	0.92	0.97
AP001453	0.16	0.29	0.45	-0.32	0.15	0.31	-0.081	0.71	0.83	0.24	0.28	0.41	0.26	0.14	0.53	-0.14	0.72	0.96	0.32	0.4	0.83	0.46	0.16	0.55	0.12	0.065	0.22	-0.38	0.12	0.46	0.036	0.89	0.98	0.42	0.077	0.24
AP001462	-0.043	0.89	0.94	0.25	0.29	0.5	0.22	0.36	0.54	-0.037	0.89	0.93	-0.11	0.65	0.91	0.14	0.76	0.97	-0.024	0.97	0.99	-0.16	0.69	0.92	-0.024	0.63	1	0.66	0.063	0.33	0.51	0.17	0.62	-0.15	0.66	0.83
AP001505	0.035	0.79	0.87	0.25	0.2	0.38	0.31	0.11	0.24	0.058	0.77	0.84	-0.032	0.85	0.97	-0.088	0.79	0.97	-0.15	0.68	0.92	-0.062	0.84	0.97	0.027	0.63	1	0.24	0.14	0.48	0.33	0.046	0.36	0.093	0.54	0.75
AP001803	0.27	0.32	0.48	0.098	0.67	0.82	0.35	0.18	0.32	0.25	0.34	0.47	0.67	0.54	0.88	-0.99	0.024	0.6	-0.93	0.025	0.39	0.059	0.89		0.035	0.18	1	-0.64	0.46	0.79	0.44	0.61	0.91	1.1	0.2	0.42
AP001972	0.52	0.0095	0.034	-0.66	0.0057	0.025	0.031	0.9	0.94	0.69	0.0037	0.012	0.16	0.37	0.78	0.099	0.75	0.97	0.39	0.29	0.76	0.29	0.36	0.76	0.18	0.024	0.11	-0.56	0.068	0.34	0.09	0.77	0.96	0.65	0.027	0.12
AP001999	-0.47	0.0084	0.031	1	5.3e-07	6.3e-06	0.22	0.25	0.42	-0.77	8.2e-05	0.00042	0.051	0.93	0.98	-0.36	0.43	0.92	-0.34	0.45	0.85	0.024	0.99	1	0.0055	0.58	1	-0.98	0.65		0.021	0.99		1	0.64
AP002360	0.12	0.052	0.13	-0.15	0.18	0.35	0.072	0.52	0.68	0.22	0.044	0.095	-0.1	0.43	0.82	0.21	0.47	0.93	0.028	0.92	0.98	-0.18	0.48	0.84	-0.063	0.19	1	0.012	0.93	0.98	-0.16	0.27	0.72	-0.17	0.2	0.43
AP002495	-0.056	0.76	0.85	-0.36	0.12	0.27	-0.44	0.059	0.14	-0.079	0.73	0.82	-0.15	0.38	0.79	0.3	0.38	0.92	0.059	0.85	0.97	-0.25	0.44	0.81	-0.064	0.26	1	-0.0063	0.98	0.99	-0.3	0.3	0.74	-0.29	0.27	0.5
AP002748	3.1	0.073	0.16	-0.11	0.015	0.053	-0.076	0.54	0.69	0.039	0.062	0.12	-1.9	0.0026	0.067	0.87	0.11	0.85	-0.34	0.35	0.81	-1.2	0.0046		0.0018	0.38	1	0.63	0.66		-0.53	0.73		-1.2	0.41
AP002852	-0.76	0.00078	0.0045	1.1	4.6e-06	4.6e-05	0.096	0.65	0.78	-1	2.4e-05	0.00014	-1.2	0.057	0.36	0.14	0.93	0.99	-0.6	0.11	0.6	-0.74	0.047	0.31	-0.67	0.0032	0.026	1.8	0.0064	0.09	-0.074	0.91	0.99	-1.9	0.0033	0.026
AP002884	0.1	0.28	0.44	-0.36	0.011	0.043	-0.17	0.24	0.4	0.19	0.18	0.29	0.33	0.0025	0.064	-0.38	0.14	0.87	0.23	0.38	0.82	0.61	0.006	0.1	0.13	0.0091	0.056	-0.38	0.0007	0.023	-0.067	0.56	0.89	0.31	0.0039	0.029
AP003071	0.48	0.048	0.12	-0.33	0.18	0.35	0.14	0.61	0.75	0.46	0.063	0.13	0.25	0.35	0.77	0.0092	0.93	0.99	0.39	0.4	0.83	0.38	0.36	0.76	0.15	0.047	0.17	-0.48	0.18	0.54	0.18	0.62	0.91	0.66	0.053	0.19
AP003108	-0.43	0.3	0.46	0.99	8.5e-05	0.00065	0.56	0.0096	0.035	-0.43	0.12	0.21	-0.78	0.00014	0.01	0.35	0.42	0.92	-0.96	0.015	0.32	-1.3	0.00014	0.0096	-0.25	0.017	0.088	0.94	0.044	0.27	-0.027	0.96	0.99	-0.97	0.031	0.13
AP003354	0.04	0.85	0.91	-0.096	0.7	0.83	-0.05	0.84	0.91	0.046	0.85	0.9	-0.11	0.68	0.92	-0.26	0.51	0.93	-0.45	0.31	0.78	-0.19	0.63	0.9	-0.0091	0.58	1	-0.021	0.99		-0.77	0.59		-0.75	0.57
AP003356	-0.06	0.79	0.87	-0.0082	0.97	0.99	-0.072	0.77	0.87	-0.064	0.8	0.87	-1.8			1			-0.24			-1.3			-0.048	0.035	1	1.9	0.022	0.19	0.03	0.97	1	-1.8	0.02	0.092
AP003392	0.041	0.85	0.91	0.5	0.031	0.095	0.56	0.015	0.05	0.063	0.79	0.86	-0.4	0.15	0.56	0.35	0.47	0.93	-0.22	0.65	0.92	-0.58	0.17	0.57	-0.035	0.5	1	0.89	0.0052	0.079	0.66	0.048	0.36	-0.23	0.45	0.68
AP003419	0.051	0.82	0.89	0.049	0.84	0.92	0.11	0.66	0.79	0.059	0.81	0.88	-0.099	0.73	0.94	0.42	0.33	0.92	0.28	0.5	0.87	-0.13	0.77	0.94	0.013	0.49	1	-1.3	0.38		-0.45	0.77		0.82	0.56
AP003469	0.39	9.1e-05	0.00073	-0.21	0.23	0.42	0.45	0.012	0.04	0.66	0.00018	0.00087	0.14	0.42	0.82	0.25	0.42	0.92	0.52	0.13	0.63	0.26	0.37	0.77	0.2	0.0051	0.037	-0.19	0.32	0.68	0.31	0.12	0.54	0.5	0.0061	0.04
AP003486	0.0039	0.95	0.97	-0.21	0.028	0.089	-0.2	0.035	0.096	0.0085	0.93	0.96	-0.051	0.65	0.92	-0.03	0.9	0.99	-0.13	0.63	0.91	-0.1	0.66	0.91	-0.0076	0.87	1	-0.16	0.27	0.64	-0.19	0.21	0.67	-0.028	0.84	0.93
AP003559	0.25	0.3	0.46	0.0078	0.97	0.99	0.28	0.27	0.44	0.27	0.28	0.41	-0.26	0.3	0.72	0.31	0.48	0.93	-0.08	0.88	0.97	-0.4	0.32	0.73	0.057	0.31	1	0.062	0.86	0.96	0.4	0.26	0.72	0.33	0.3	0.55
AP003774	-0.38	0.058	0.14	0.37	0.14	0.3	-0.088	0.72	0.83	-0.46	0.065	0.13	0.52	0.0023	0.062	-0.29	0.45	0.93	0.62	0.089	0.58	0.91	0.0036	0.076	0.21	0.013	0.071	-0.64	0.013	0.14	-0.031	0.91	0.98	0.61	0.014	0.073
AP004608	0.17	0.38	0.54	-0.58	0.01	0.04	-0.34	0.14	0.27	0.25	0.27	0.4	0.2	0.39	0.8	0.28	0.43	0.92	0.62	0.12	0.62	0.34	0.34	0.75	0.054	0.28	1	-0.62	0.055	0.31	-0.3	0.38	0.8	0.32	0.3	0.54
AP004609	0.18	0.25	0.41	-0.46	0.036	0.11	-0.19	0.39	0.56	0.27	0.21	0.33	0.18	0.38	0.79	-0.063	0.9	0.99	0.24	0.57	0.89	0.3	0.41	0.8	0.036	0.49	1	-0.096	0.76	0.92	0.1	0.75	0.95	0.2	0.5	0.72
AP005328	-0.0036	0.99	0.99	0.24	0.32	0.53	0.24	0.33	0.5	-0.0031	0.99	0.99	0.18	0.56	0.88	-0.34	0.46	0.93	-0.11	0.79	0.95	0.23	0.6	0.89	-0.024	0.42	1	-0.042	0.95	0.98	-0.6	0.39	0.81	-0.56	0.39	0.63
AP005329	-0.038	0.88	0.93	0.13	0.61	0.78	0.092	0.71	0.83	-0.036	0.89	0.93	-0.072	0.77	0.95	0.018	0.98	1	-0.091	0.84	0.97	-0.11	0.79	0.95	-0.0069	0.88	1	0.19	0.62	0.87	0.15	0.7	0.94	-0.038	0.92	0.96
AP006621	-0.068	0.67	0.79	-0.3	0.16	0.33	-0.4	0.06	0.15	-0.1	0.63	0.74	-0.36	0.14	0.54	0.66	0.12	0.85	0.11	0.75	0.94	-0.55	0.16	0.56	0.047	0.28	1	0.14	0.79	0.94	0.68	0.22	0.68	0.53	0.28	0.52
AP1AR	-0.11	0.01	0.035	0.099	0.24	0.44	-0.11	0.2	0.35	-0.21	0.014	0.036	0.071	0.58	0.89	-0.27	0.33	0.92	-0.15	0.6	0.9	0.12	0.64	0.9	-0.038	0.32	1	0.099	0.29	0.66	0.014	0.88	0.98	-0.085	0.35	0.59
AP1B1	0.1	0.024	0.07	-0.025	0.76	0.87	0.18	0.03	0.084	0.2	0.013	0.034	0.028	0.75	0.94	0.18	0.35	0.92	0.24	0.22	0.72	0.066	0.69	0.92	0.066	0.076	1	-0.021	0.82	0.95	0.13	0.16	0.6	0.15	0.078	0.24
AP1G1	-0.026	0.47	0.63	0.02	0.78	0.88	-0.031	0.66	0.79	-0.052	0.47	0.6	-0.063	0.45	0.83	-0.12	0.5	0.93	-0.26	0.19	0.69	-0.14	0.41	0.8	-0.013	0.75	1	-0.092	0.34	0.71	-0.13	0.2	0.65	-0.036	0.69	0.85
AP1G2	0.47	5.3e-06	6.2e-05	-0.14	0.36	0.57	0.7	2.5e-06	3e-05	0.84	1.7e-08	1.8e-07	0.051	0.85	0.97	-0.15	0.74	0.97	-0.078	0.85	0.97	0.069	0.87	0.97	0.43	0.0012	0.013	-0.48	0.18	0.54	0.61	0.098	0.5	1.1	0.0015	0.014
AP1M1	0.18	2.5e-06	3.2e-05	-0.13	0.078	0.19	0.22	0.0023	0.011	0.34	1.4e-06	1.1e-05	0.23	0.085	0.43	0.15	0.53	0.93	0.6	0.026	0.4	0.45	0.051	0.32	0.17	2.6e-05	0.00073	-0.17	0.069	0.34	0.19	0.043	0.34	0.36	5e-05	0.0011
AP1S1	0.049	0.41	0.57	-0.21	0.026	0.084	-0.11	0.22	0.38	0.095	0.31	0.44	0.11	0.39	0.8	-0.089	0.75	0.97	0.11	0.71	0.93	0.2	0.42	0.8	0.078	0.14	1	-0.33	0.024	0.19	-0.12	0.41	0.83	0.2	0.14	0.35
AP1S2	-0.21	0.0044	0.019	-0.0054	0.96	0.98	-0.4	0.00017	0.0012	-0.4	0.00021	0.00099	-0.035	0.86	0.97	-0.29	0.41	0.92	-0.37	0.31	0.78	-0.082	0.79	0.95	-0.088	0.14	1	-0.12	0.61	0.86	-0.48	0.049	0.36	-0.35	0.11	0.3
AP1S3	0.14	0.52	0.67	0.064	0.79	0.89	0.22	0.37	0.55	0.16	0.53	0.65	0.068	0.83	0.96	-0.25	0.58	0.95	-0.17	0.7	0.93	0.08	0.87	0.97	0.032	0.54	1	0.24	0.45	0.78	0.44	0.18	0.63	0.2	0.51	0.73
AP2A1	0.11	0.12	0.24	0.06	0.6	0.77	0.28	0.015	0.048	0.22	0.055	0.11	0.096	0.44	0.83	0.24	0.32	0.92	0.44	0.086	0.58	0.2	0.36	0.76	0.078	0.067	1	0.00035	1	1	0.19	0.081	0.46	0.19	0.061	0.2
AP2A2	0.3	0.0058	0.023	-0.092	0.65	0.81	0.39	0.057	0.14	0.48	0.018	0.046	-0.13	0.25	0.68	0.36	0.14	0.87	0.12	0.62	0.91	-0.24	0.28	0.69	0.12	0.044	0.17	-0.064	0.72	0.91	0.28	0.13	0.57	0.34	0.046	0.17
AP2B1	0.012	0.8	0.88	-0.17	0.0084	0.034	-0.15	0.023	0.068	0.023	0.72	0.81	0.075	0.35	0.77	-0.027	0.89	0.99	0.12	0.55	0.88	0.15	0.39	0.78	0.026	0.48	1	-0.084	0.37	0.73	-0.025	0.8	0.96	0.06	0.51	0.73
AP2M1	0.085	0.012	0.04	-0.18	0.0014	0.0073	-0.0099	0.86	0.92	0.17	0.0025	0.0084	0.0064	0.95	0.99	-0.2	0.4	0.92	-0.2	0.42	0.84	-0.00088	0.99	1	0.069	0.068	1	-0.13	0.14	0.5	0.022	0.82	0.97	0.15	0.08	0.24
AP2S1	0.043	0.35	0.51	-0.013	0.88	0.94	0.07	0.43	0.6	0.083	0.35	0.48	-0.04	0.77	0.95	-0.077	0.79	0.97	-0.16	0.61	0.9	-0.081	0.76	0.94	0.051	0.33	1	-0.18	0.26	0.63	-0.039	0.82	0.97	0.14	0.36	0.6
AP3B1	-0.15	0.0031	0.014	0.24	0.0089	0.035	-0.046	0.62	0.76	-0.28	0.0018	0.0062	-0.3	0.027	0.24	0.26	0.39	0.92	-0.29	0.35	0.81	-0.55	0.038	0.28	-0.11	0.017	0.087	0.082	0.5	0.81	-0.19	0.12	0.55	-0.28	0.019	0.089
AP3B2	0.26	9.4e-06	0.0001	-0.16	0.11	0.25	0.33	0.001	0.0053	0.49	9.8e-07	7.7e-06	-0.083	0.39	0.79	-0.052	0.8	0.97	-0.22	0.34	0.8	-0.17	0.39	0.78	0.13	0.011	0.062	-0.2	0.12	0.45	0.1	0.44	0.84	0.3	0.014	0.072
AP3D1	0.12	0.0072	0.027	-0.0098	0.9	0.95	0.22	0.0026	0.012	0.23	0.0017	0.006	0.0057	0.97	0.99	0.36	0.15	0.87	0.39	0.14	0.64	0.03	0.89	0.98	0.061	0.1	1	-0.029	0.75	0.92	0.11	0.24	0.69	0.14	0.11	0.29
AP3M1	-0.093	0.00021	0.0015	0.11	0.051	0.14	-0.077	0.16	0.31	-0.18	0.00081	0.0032	-0.1	0.29	0.72	0.071	0.76	0.97	-0.12	0.6	0.9	-0.2	0.33	0.74	-0.07	0.042	1	0.15	0.062	0.33	-0.0051	0.95	0.99	-0.15	0.046	0.17
AP3M2	0.049	0.19	0.32	-0.12	0.079	0.2	-0.026	0.71	0.82	0.096	0.16	0.27	0.028	0.87	0.97	-0.39	0.21	0.89	-0.37	0.26	0.74	0.024	0.94	0.99	0.052	0.23	1	-0.067	0.55	0.84	0.06	0.61	0.91	0.13	0.25	0.48
AP3S1	-0.32	0.034	0.091	0.25	0.24	0.43	-0.25	0.23	0.39	-0.5	0.017	0.043	-0.023	0.89	0.98	-0.23	0.49	0.93	-0.29	0.41	0.83	-0.057	0.84	0.97	-0.025	0.63	1	-0.095	0.76	0.93	-0.25	0.44	0.84	-0.15	0.61	0.8
AP3S2	0.042	0.19	0.33	-0.063	0.35	0.56	0.02	0.77	0.86	0.083	0.22	0.33	0.071	0.4	0.8	0.13	0.47	0.93	0.28	0.14	0.65	0.15	0.35	0.76	0.053	0.15	1	-0.04	0.66	0.89	0.081	0.39	0.81	0.12	0.17	0.38
AP4B1	0.17	0.0033	0.015	-0.16	0.15	0.31	0.16	0.12	0.24	0.32	0.0025	0.0086	-0.16	0.17	0.58	0.29	0.26	0.91	-0.002	0.99	1	-0.3	0.2	0.61	0.023	0.66	1	-0.022	0.9	0.97	0.048	0.78	0.96	0.07	0.67	0.84
AP4E1	-0.024	0.67	0.79	0.19	0.039	0.11	0.15	0.12	0.24	-0.045	0.62	0.73	-0.15	0.15	0.55	0.013	0.97	1	-0.28	0.25	0.74	-0.3	0.16	0.55	-0.076	0.12	1	0.28	0.02	0.18	0.092	0.46	0.85	-0.18	0.11	0.29
AP4M1	0.24	0.027	0.076	-0.078	0.65	0.81	0.35	0.043	0.11	0.42	0.013	0.034	0.029	0.83	0.96	-0.0011	1	1	0.053	0.86	0.97	0.054	0.84	0.97	0.15	0.018	0.089	-0.22	0.22	0.59	0.17	0.35	0.78	0.39	0.022	0.1
AP4S1	0.049	0.54	0.69	-0.41	1.3e-07	1.8e-06	-0.31	5.8e-05	0.00047	0.098	0.21	0.32	-0.036	0.8	0.96	-0.17	0.56	0.94	-0.25	0.42	0.83	-0.079	0.76	0.94	-0.033	0.51	1	0.065	0.69	0.9	-0.035	0.83	0.97	-0.1	0.53	0.74
AP5B1	0.52	2.9e-09	7.9e-08	-0.58	0.00016	0.0011	0.36	0.014	0.048	0.94	4.6e-10	6.3e-09	0.35	0.012	0.16	-0.33	0.29	0.91	0.3	0.35	0.8	0.64	0.02	0.2	0.4	2.2e-06	0.00011	-0.55	0.0048	0.076	0.32	0.11	0.53	0.87	3.8e-06	0.00015
AP5M1	-0.072	0.11	0.23	-0.014	0.86	0.93	-0.16	0.057	0.14	-0.14	0.083	0.16	0.1	0.5	0.85	-0.37	0.22	0.89	-0.2	0.51	0.87	0.17	0.54	0.87	0.0046	0.93	1	-0.11	0.5	0.81	-0.1	0.54	0.88	0.0064	0.97	0.99
AP5S1	0.095	0.099	0.21	-0.033	0.78	0.88	0.15	0.21	0.37	0.18	0.12	0.21	-0.17	0.12	0.5	-0.13	0.52	0.93	-0.49	0.034	0.43	-0.35	0.069	0.37	0.00038	0.98	1	-0.0099	0.94	0.98	-0.013	0.92	0.99	-0.0027	0.98	0.99
AP5Z1	0.23	0.12	0.24	0.1	0.59	0.76	0.47	0.017	0.054	0.37	0.062	0.12	0.064	0.69	0.93	0.38	0.2	0.89	0.51	0.099	0.59	0.14	0.6	0.89	0.13	0.031	0.13	-0.082	0.63	0.88	0.26	0.13	0.57	0.35	0.034	0.14
APAF1	0.00056	0.99	0.99	0.054	0.54	0.73	0.055	0.53	0.69	0.0013	0.99	0.99	-0.034	0.8	0.96	-0.18	0.5	0.93	-0.26	0.37	0.81	-0.077	0.75	0.94	-0.0049	0.92	1	-0.094	0.58	0.85	-0.12	0.51	0.87	-0.021	0.89	0.95
APBA1	0.3	3.2e-15	2.9e-13	-0.42	3e-13	9.2e-12	0.17	0.0025	0.011	0.59	4.7e-25	3.4e-23	0.48	0.008	0.13	-0.72	0.042	0.71	0.1	0.81	0.96	0.82	0.0098	0.13	0.33	7.8e-12	3.7e-09	-0.27	0.0088	0.11	0.4	0.00015	0.013	0.68	1.3e-11	3.9e-09
APBA2	0.35	2.8e-15	2.6e-13	-0.3	0.00026	0.0017	0.38	2.6e-06	3e-05	0.68	5.9e-17	1.9e-15	0.12	0.46	0.84	-0.15	0.67	0.96	0.062	0.87	0.97	0.21	0.49	0.84	0.25	0.00019	0.0032	-0.18	0.25	0.63	0.39	0.02	0.23	0.58	0.00022	0.0033
APBA3	0.46	0.012	0.04	-0.018	0.94	0.97	0.62	0.0091	0.033	0.64	0.0069	0.02	-0.13	0.62	0.91	0.69	0.093	0.83	0.5	0.22	0.72	-0.19	0.66	0.91	0.072	0.21	1	-0.1	0.69	0.9	0.2	0.46	0.85	0.3	0.22	0.45
APBB1	0.25	5.9e-08	1.2e-06	-0.27	0.0013	0.0071	0.21	0.01	0.036	0.48	7.2e-09	8.3e-08	0.31	0.0076	0.12	-0.26	0.33	0.92	0.32	0.25	0.74	0.58	0.013	0.16	0.25	3.8e-05	0.00097	-0.28	0.054	0.3	0.28	0.063	0.41	0.56	6.6e-05	0.0014
APBB2	0.1	0.22	0.37	-0.51	1.8e-19	1.1e-17	-0.3	4.8e-08	7.8e-07	0.2	0.00035	0.0015	0.43	0.012	0.16	-0.64	0.062	0.76	0.1	0.8	0.96	0.74	0.015	0.17	0.2	1.7e-05	0.00053	-0.31	0.0025	0.052	0.11	0.28	0.73	0.43	1.9e-05	0.00051
APBB3	0.19	0.052	0.13	0.13	0.31	0.51	0.48	0.00025	0.0017	0.34	0.0081	0.023	0.062	0.82	0.96	0.52	0.19	0.89	0.63	0.13	0.63	0.12	0.75	0.94	0.028	0.59	1	-0.11	0.55	0.83	-0.022	0.91	0.99	0.089	0.62	0.81
APC	-0.017	0.55	0.7	-0.026	0.64	0.8	-0.059	0.28	0.46	-0.033	0.55	0.67	0.15	0.61	0.9	-0.69	0.1	0.84	-0.51	0.23	0.73	0.18	0.68	0.92	0.049	0.25	1	-0.05	0.64	0.88	0.067	0.55	0.89	0.12	0.26	0.5
APC2	0.36	0.0011	0.0062	-0.14	0.5	0.7	0.42	0.049	0.12	0.55	0.0084	0.024	0.2	0.33	0.76	-0.16	0.69	0.96	0.17	0.69	0.93	0.33	0.35	0.76	0.21	0.013	0.071	0.016	0.95	0.98	0.61	0.013	0.19	0.59	0.0095	0.055
APCDD1	-0.38	9.8e-06	0.00011	0.11	0.41	0.62	-0.6	8.2e-06	8.5e-05	-0.71	1.1e-07	1e-06	0.32	0.21	0.64	-0.36	0.42	0.92	0.12	0.82	0.96	0.48	0.24	0.65	-0.062	0.29	1	0.27	0.31	0.68	0.0019	0.99	1	-0.27	0.3	0.54
APEH	0.092	0.018	0.057	-0.0043	0.96	0.98	0.18	0.019	0.06	0.18	0.016	0.04	0.00057	1	1	0.22	0.52	0.93	0.23	0.52	0.87	0.012	0.96	0.99	0.03	0.51	1	-0.2	0.091	0.39	-0.13	0.28	0.73	0.066	0.56	0.77
APEX1	-0.22	1.1e-09	3.2e-08	0.17	0.012	0.045	-0.27	9.2e-05	0.0007	-0.44	1.3e-10	1.9e-09	-0.085	0.28	0.72	0.022	0.92	0.99	-0.15	0.47	0.85	-0.17	0.32	0.73	-0.2	0.0007	0.0085	0.32	0.019	0.17	-0.12	0.4	0.82	-0.44	0.0009	0.0096
APEX2	-0.049	0.49	0.64	0.19	0.15	0.31	0.096	0.46	0.63	-0.09	0.48	0.61	0.07	0.6	0.9	0.29	0.27	0.91	0.43	0.11	0.61	0.15	0.52	0.85	-0.0084	0.84	1	0.11	0.3	0.67	0.099	0.39	0.81	-0.015	0.89	0.95
APH1A	-0.14	0.0001	0.00081	0.055	0.4	0.6	-0.23	0.00045	0.0028	-0.28	1.3e-05	7.9e-05	0.085	0.44	0.83	0.089	0.7	0.96	0.26	0.3	0.78	0.17	0.43	0.81	-0.099	0.0041	1	0.064	0.42	0.76	-0.15	0.064	0.41	-0.22	0.0046	0.033
APH1B	-0.26	7.2e-05	0.0006	0.51	8.1e-11	1.8e-09	0.018	0.82	0.9	-0.5	2.5e-10	3.6e-09	-0.062	0.7	0.93	0.44	0.16	0.88	0.34	0.28	0.76	-0.093	0.75	0.94	-0.14	0.022	0.1	0.31	0.04	0.26	-0.019	0.91	0.99	-0.33	0.024	0.11
API5	-0.14	5.1e-06	6.1e-05	0.18	0.0028	0.014	-0.09	0.14	0.27	-0.27	7e-06	4.7e-05	-0.067	0.16	0.58	0.085	0.53	0.93	-0.046	0.75	0.94	-0.13	0.27	0.69	-0.094	0.00016	1	0.11	0.047	0.28	-0.084	0.15	0.6	-0.2	0.00032	0.0044
APIP	-0.042	0.69	0.81	-0.19	0.24	0.43	-0.26	0.096	0.21	-0.076	0.63	0.74	0.2	0.29	0.72	-0.22	0.57	0.94	0.12	0.76	0.95	0.34	0.31	0.73	-0.01	0.84	1	-0.31	0.11	0.44	-0.38	0.059	0.4	-0.074	0.7	0.85
APLF	-0.036	0.79	0.87	0.042	0.85	0.92	-0.012	0.96	0.98	-0.053	0.81	0.87	-0.1	0.43	0.83	0.25	0.38	0.92	0.076	0.79	0.95	-0.18	0.49	0.84	-0.022	0.68	1	-0.0096	0.96	0.99	-0.082	0.67	0.93	-0.073	0.68	0.84
APLN	-0.28	0.068	0.16	-0.071	0.74	0.86	-0.49	0.025	0.072	-0.42	0.053	0.11	-0.24			0.53	0.23	0.9	0.28	0.45	0.85	-0.25	0.64	0.9	-0.061	0.15	1	0.65	0.24	0.62	-0.12	0.83	0.97	-0.77	0.15	0.36
APLP1	0.064	0.14	0.26	-0.17	0.014	0.051	-0.047	0.5	0.67	0.13	0.072	0.14	0.1	0.32	0.74	0.098	0.64	0.95	0.3	0.19	0.7	0.2	0.3	0.71	0.05	0.19	1	-0.14	0.13	0.47	-0.027	0.78	0.96	0.11	0.21	0.44
APLP2	0.039	0.25	0.41	-0.14	0.0074	0.031	-0.066	0.21	0.37	0.076	0.15	0.25	0.16	0.13	0.52	-0.25	0.3	0.91	0.042	0.88	0.97	0.29	0.17	0.56	0.068	0.12	1	-0.23	0.071	0.35	-0.042	0.75	0.95	0.19	0.13	0.33
APMAP	-0.025	0.37	0.53	0.07	0.21	0.4	0.02	0.72	0.83	-0.049	0.38	0.51	-0.15	0.39	0.79	0.46	0.17	0.88	0.21	0.53	0.88	-0.25	0.42	0.8	-0.12	0.021	0.1	0.15	0.29	0.66	-0.15	0.29	0.74	-0.3	0.026	0.11
APOA1	0.5	0.35	0.51	1.2	7.5e-08	1e-06	1.9	3.1e-13	9.5e-12	0.67	0.011	0.03	0.26	0.68	0.92	-1.5	0.0025	0.25	-1.5	0.0027	0.15	0.016	0.87	0.97	0.034	0.21	1	0.85	0.36	0.72	2.3	0.018	0.23	1.4	0.11	0.3
APOB	-0.043	0.84	0.91	0.19	0.44	0.64	0.14	0.56	0.71	-0.049	0.84	0.9	-0.082	0.85	0.97	-0.76	0.097	0.84	-0.93	0.05	0.5	-0.16	0.64		-0.0068	0.87	1	0.19	0.64	0.88	0.15	0.72	0.94	-0.042	0.92	0.96
APOBEC2	-0.25	0.53	0.68	0.98	8.9e-05	0.00067	0.7	0.0024	0.011	-0.28	0.31	0.44	-0.73	0.081	0.42	0.97	0.042	0.71	0.13	0.62	0.91	-0.84	0.082	0.41	-0.091	0.057	1	2	0.00044	0.017	0.95	0.11	0.52	-1	0.053	0.18
APOBEC3C	0.19	0.14	0.27	0.04	0.84	0.92	0.34	0.1	0.22	0.3	0.15	0.25	-0.014	0.97	0.99	0.38	0.37	0.92	0.38	0.39	0.82	-0.0066	0.99	1	-0.039	0.39	1	0.36	0.36	0.72	0.049	0.91	0.98	-0.31	0.41	0.64
APOC1	0.37	0.16	0.3	0.89	3.2e-06	3.3e-05	1.5	2.5e-15	9.5e-14	0.63	0.00056	0.0023	0.48	0.055	0.35	-0.69	0.11	0.85	0.035	0.98	1	0.72	0.067	0.37	0.099	0.09	1	0.21	0.64	0.88	1	0.024	0.26	0.84	0.051	0.18
APOD	0.1	0.33	0.49	0.034	0.86	0.93	0.21	0.28	0.45	0.17	0.36	0.49	0.53	0.14	0.54	0.4	0.24	0.9	1.2	0.011	0.28	0.76	0.083	0.41	-0.025	0.62	1	0.44	0.14	0.48	0.31	0.31	0.76	-0.12	0.66	0.83
APOE	0.51	0.2	0.35	1.3	1.2e-14	4.4e-13	2.2	2e-37	3.9e-35	0.9	1.4e-07	1.3e-06	-0.0032	0.99	1	-0.037	0.92	0.99	-0.044	0.91	0.98	-0.0071	0.98	1	0.063	0.2	1	0.77	0.088	0.39	1.5	0.0012	0.048	0.75	0.085	0.25
APOL2	0.21	0.0088	0.032	-0.27	0.088	0.21	0.11	0.47	0.64	0.38	0.014	0.037	0.51	0.22	0.65	0.029	0.81	0.97	0.63	0.19	0.7	0.6	0.2	0.61	0.015	0.73	1	-0.79	0.014	0.14	-0.75	0.026	0.27	0.048	0.88	0.94
APOL4	-0.22	0.21	0.36	0.18	0.42	0.63	-0.14	0.55	0.7	-0.32	0.16	0.26	1			0.009			0.28			0.27			-0.01	0.48	1	2.7	0.084	0.38	1.2	0.44	0.84	-1.4	0.33	0.57
APOL6	0.41	0.035	0.094	0.2	0.36	0.57	0.79	0.00058	0.0034	0.59	0.0098	0.027	-0.014	0.95	0.99	0.11	0.78	0.97	0.089	0.82	0.96	-0.018	0.97	0.99	0.11	0.096	0.28	-0.12	0.7	0.91	0.36	0.25	0.71	0.48	0.1	0.28
APOLD1	-0.21	0.0082	0.03	0.13	0.38	0.59	-0.25	0.1	0.22	-0.38	0.012	0.032	-0.0052	0.98	1	0.31	0.39	0.92	0.31	0.4	0.83	0.0055	0.98	0.99	-0.067	0.26	1	0.35	0.18	0.54	0.069	0.8	0.96	-0.28	0.27	0.5
APOM	-0.32	0.012	0.041	0.033	0.87	0.94	-0.49	0.015	0.049	-0.52	0.009	0.025	-0.0084	0.96	0.99	0.31	0.35	0.92	0.31	0.37	0.81	-2.3e-05	0.99	1	-0.15	0.024	0.11	-0.0023	0.99	1	-0.43	0.029	0.29	-0.42	0.018	0.087
APOO	-0.35	0.00051	0.0032	-0.13	0.088	0.21	-0.81	6.6e-24	5.1e-22	-0.68	4.1e-17	1.4e-15	-0.071	0.73	0.94	-0.42	0.23	0.9	-0.57	0.12	0.62	-0.16	0.62	0.9	-0.22	0.00039	0.0054	0.067	0.62	0.87	-0.44	0.0021	0.07	-0.51	0.00014	0.0025
APOOL	-0.082	0.11	0.22	0.09	0.36	0.57	-0.067	0.49	0.66	-0.16	0.11	0.19	0.073	0.37	0.78	-0.013	0.96	1	0.13	0.52	0.87	0.14	0.41	0.8	0.018	0.69	1	0.025	0.83	0.95	0.07	0.56	0.89	0.046	0.68	0.85
APOPT1	0.024	0.69	0.8	-0.23	0.0056	0.024	-0.18	0.027	0.079	0.047	0.57	0.69	0.085	0.5	0.86	-0.1	0.72	0.97	0.055	0.86	0.97	0.16	0.54	0.86	0.0094	0.8	1	-0.079	0.36	0.72	-0.061	0.5	0.86	0.018	0.83	0.92
APP	0.025	0.67	0.79	-0.3	3.2e-08	4.7e-07	-0.25	4.2e-06	4.7e-05	0.05	0.35	0.48	-0.0077	0.94	0.99	-0.12	0.56	0.94	-0.15	0.51	0.87	-0.024	0.9	0.98	0.008	0.84	1	-0.16	0.051	0.29	-0.15	0.089	0.48	0.015	0.85	0.93
APPBP2	-0.077	0.062	0.14	0.079	0.32	0.53	-0.07	0.38	0.55	-0.15	0.06	0.12	-0.14	0.33	0.75	-0.12	0.65	0.96	-0.39	0.19	0.7	-0.27	0.3	0.71	-0.023	0.62	1	-0.054	0.68	0.9	-0.12	0.38	0.81	-0.066	0.6	0.8
APPL1	-0.08	0.053	0.13	0.12	0.15	0.32	-0.038	0.64	0.77	-0.16	0.058	0.12	0.11	0.3	0.72	-0.19	0.42	0.92	0.0085	0.98	1	0.2	0.35	0.75	0.011	0.82	1	-0.048	0.72	0.91	-0.021	0.88	0.98	0.027	0.83	0.93
APPL2	-0.12	0.013	0.043	0.18	0.055	0.15	-0.059	0.53	0.68	-0.24	0.01	0.029	-0.32	0.07	0.39	0.062	0.9	0.99	-0.51	0.16	0.67	-0.57	0.067	0.37	-0.14	0.0002	0.0033	0.22	0.0089	0.11	-0.079	0.37	0.8	-0.3	0.00024	0.0035
APRT	-0.089	0.42	0.58	0.37	0.021	0.071	0.21	0.18	0.33	-0.16	0.33	0.46	-0.086	0.74	0.94	0.42	0.3	0.91	0.31	0.45	0.85	-0.12	0.78	0.94	-0.11	0.083	0.25	0.24	0.28	0.66	-0.12	0.61	0.91	-0.36	0.095	0.27
APTR	0.077	0.31	0.47	-0.19	0.18	0.36	-0.045	0.75	0.85	0.14	0.31	0.44	0.096	0.46	0.84	0.011	0.96	1	0.19	0.52	0.87	0.18	0.48	0.83	0.047	0.37	1	-0.03	0.85	0.96	0.11	0.53	0.88	0.14	0.38	0.62
APTX	-0.18	0.054	0.13	0.38	0.0065	0.028	0.055	0.69	0.81	-0.32	0.02	0.048	-0.048	0.64	0.91	0.12	0.61	0.95	0.036	0.88	0.97	-0.085	0.69	0.92	-0.077	0.14	1	0.24	0.083	0.38	0.052	0.72	0.94	-0.19	0.16	0.37
AQP1	-0.29	0.14	0.26	0.72	0.0017	0.009	0.3	0.19	0.34	-0.42	0.065	0.13	-0.15	0.73	0.94	0.88	0.03	0.64	0.71	0.069	0.55	-0.17	0.77	0.94	-0.51	2.6e-08	3.4e-06	0.59	0.0048	0.076	-0.49	0.032	0.3	-1.1	1.1e-07	8.9e-06
AQP11	0.15	0.031	0.087	-0.19	0.18	0.35	0.088	0.53	0.69	0.28	0.047	0.099	0.29	0.023	0.22	-0.15	0.6	0.95	0.38	0.19	0.7	0.53	0.032	0.25	0.14	0.0061	0.041	-0.18	0.16	0.52	0.14	0.28	0.73	0.33	0.0084	0.05
AQP3	0.11	0.51	0.66	0.3	0.15	0.32	0.47	0.029	0.081	0.16	0.44	0.57	-0.93	0.0041	0.089	1	0.033	0.65	-0.22	0.73	0.94	-1.2	0.0045	0.086	-0.062	0.2	1	0.23	0.56	0.84	-0.25	0.55	0.88	-0.48	0.21	0.44
AQP4	0.26	0.099	0.2	-0.51	0.022	0.072	-0.12	0.57	0.72	0.39	0.08	0.15	0.82	0.2	0.63	-0.55	0.21	0.89	-0.044	0.86	0.97	0.5	0.23	0.65	0.22	0.018	0.088	-0.32	0.32	0.69	0.39	0.22	0.68	0.72	0.025	0.11
AQP5	0.079	0.77	0.86	-0.22	0.38	0.58	-0.15	0.55	0.7	0.071	0.77	0.84	1	0.0054	0.1	-0.48	0.4	0.92	0.78	0.14	0.65	1.3	0.0067	0.11	0.04	0.35	1	-0.94	0.0068	0.093	-0.66	0.065	0.42	0.28	0.41	0.65
AQR	-0.0041	0.94	0.96	0.17	0.027	0.086	0.16	0.035	0.096	-0.0079	0.92	0.95	-0.2	0.11	0.5	-0.1	0.65	0.96	-0.5	0.06	0.52	-0.39	0.082	0.41	-0.038	0.37	1	0.078	0.48	0.8	-0.012	0.91	0.99	-0.091	0.39	0.63
AR	-0.32	0.0026	0.012	0.08	0.65	0.8	-0.47	0.0076	0.029	-0.55	0.0017	0.0059	-0.034	0.87	0.97	0.3	0.43	0.92	0.25	0.51	0.87	-0.044	0.91	0.98	-0.29	0.0007	0.0085	0.26	0.24	0.61	-0.44	0.054	0.38	-0.7	0.00092	0.0098
ARAF	-0.58	2.3e-14	1.7e-12	0.26	0.0027	0.013	-0.86	6.4e-22	4e-20	-1.1	1.4e-36	2.2e-34	-0.19	0.049	0.33	0.24	0.31	0.92	-0.13	0.59	0.9	-0.37	0.075	0.39	-0.46	9e-15	6.7e-12	0.3	0.011	0.12	-0.67	1e-07	4.9e-05	-0.97	6.8e-17	6.3e-14
ARAP1	0.027	0.86	0.92	0.63	2.8e-05	0.00024	0.68	6.8e-06	7.1e-05	0.047	0.75	0.83	-0.44	0.05	0.34	0.48	0.25	0.91	-0.22	0.63	0.91	-0.7	0.062	0.36	-0.089	0.14	1	0.3	0.3	0.67	-0.093	0.76	0.95	-0.4	0.16	0.37
ARAP2	-0.1	0.43	0.59	-0.21	0.27	0.47	-0.38	0.043	0.11	-0.17	0.36	0.49	0.62	0.074	0.4	-1	0.026	0.61	-0.26	0.53	0.87	0.78	0.077	0.4	0.065	0.26	1	-0.26	0.35	0.71	0.026	0.93	0.99	0.29	0.28	0.52
ARAP3	0.058	0.76	0.85	-0.43	0.061	0.16	-0.35	0.13	0.26	0.081	0.72	0.81	0.62	0.046	0.32	0.26	0.41	0.92	1.2	0.0069	0.24	0.95	0.021	0.21	0.058	0.26	1	-0.63	0.051	0.29	-0.29	0.39	0.81	0.34	0.28	0.51
ARC	0.23	0.15	0.28	0.16	0.42	0.63	0.52	0.011	0.039	0.36	0.082	0.16	-0.53	0.14	0.54	1.1	0.011	0.44	0.42	0.26	0.75	-0.71	0.12	0.5	-0.034	0.44	1	0.68	0.12	0.45	0.32	0.49	0.86	-0.36	0.39	0.63
ARCN1	0.023	0.56	0.71	0.068	0.31	0.52	0.11	0.095	0.21	0.044	0.51	0.64	-0.044	0.73	0.94	0.18	0.51	0.93	0.11	0.71	0.93	-0.074	0.77	0.94	-0.0097	0.81	1	-0.05	0.63	0.88	-0.078	0.47	0.86	-0.028	0.78	0.9
AREL1	-0.062	0.14	0.26	-0.015	0.84	0.92	-0.14	0.064	0.15	-0.12	0.098	0.18	-0.00062	0.99	1	-0.066	0.78	0.97	-0.071	0.77	0.95	-0.0054	0.98	0.99	-0.08	0.12	1	0.22	0.11	0.44	0.016	0.92	0.99	-0.21	0.12	0.32
ARF1	0.038	0.36	0.52	-0.04	0.6	0.77	0.033	0.67	0.79	0.073	0.34	0.47	0.12	0.51	0.86	0.28	0.38	0.92	0.5	0.14	0.65	0.22	0.45	0.82	0.04	0.33	1	-0.19	0.047	0.28	-0.1	0.31	0.76	0.09	0.34	0.58
ARF3	0.069	0.012	0.041	-0.14	0.0026	0.013	-0.0087	0.86	0.92	0.14	0.0045	0.014	0.027	0.82	0.96	-0.1	0.69	0.96	-0.056	0.83	0.96	0.046	0.85	0.97	0.072	0.062	1	-0.09	0.34	0.71	0.074	0.45	0.85	0.16	0.073	0.23
ARF4	-0.14	9.1e-05	0.00073	0.16	0.021	0.07	-0.11	0.099	0.21	-0.28	7.3e-05	0.00038	-0.16	0.53	0.87	0.5	0.22	0.89	0.26	0.51	0.87	-0.24	0.56	0.87	-0.073	0.2	1	-0.063	0.81	0.94	-0.4	0.14	0.58	-0.34	0.18	0.4
ARF5	0.036	0.63	0.76	0.049	0.69	0.83	0.12	0.34	0.52	0.067	0.58	0.7	0.12	0.42	0.82	-0.088	0.79	0.97	0.13	0.7	0.93	0.21	0.45	0.82	0.028	0.61	1	-0.038	0.84	0.96	0.053	0.78	0.96	0.091	0.62	0.81
ARF6	-0.13	1.9e-05	0.00019	0.096	0.13	0.28	-0.16	0.01	0.036	-0.26	4.3e-05	0.00024	0.2	0.043	0.31	-0.26	0.27	0.91	0.12	0.63	0.91	0.38	0.067	0.37	-0.049	0.23	1	0.14	0.12	0.45	0.039	0.67	0.93	-0.1	0.25	0.48
ARFGAP1	0.22	0.014	0.045	0.1	0.38	0.59	0.52	9.2e-06	9.4e-05	0.42	0.00035	0.0016	0.039	0.83	0.96	0.35	0.28	0.91	0.44	0.2	0.7	0.088	0.76	0.94	0.11	0.05	0.18	-0.11	0.44	0.77	0.16	0.31	0.76	0.27	0.057	0.19
ARFGAP2	0.035	0.26	0.42	0.061	0.26	0.46	0.13	0.016	0.051	0.069	0.2	0.31	-0.022	0.81	0.96	0.13	0.53	0.93	0.096	0.66	0.92	-0.036	0.85	0.97	0.019	0.62	1	0.056	0.53	0.83	0.1	0.27	0.72	0.047	0.59	0.79
ARFGAP3	-0.052	0.23	0.38	-0.064	0.39	0.59	-0.17	0.026	0.075	-0.1	0.17	0.28	0.09	0.57	0.89	0.13	0.66	0.96	0.3	0.36	0.81	0.17	0.55	0.87	-0.0034	0.94	1	-0.19	0.086	0.38	-0.21	0.067	0.42	-0.02	0.85	0.93
ARFGEF1	0.017	0.68	0.8	0.019	0.81	0.9	0.052	0.5	0.67	0.033	0.67	0.77	0.0027	0.98	0.99	-0.14	0.52	0.93	-0.14	0.53	0.88	-0.0036	0.98	1	0.013	0.7	1	0.029	0.72	0.92	0.06	0.47	0.86	0.032	0.68	0.85
ARFGEF2	0.012	0.81	0.88	0.14	0.057	0.15	0.17	0.028	0.079	0.023	0.76	0.84	0.047	0.8	0.95	0.19	0.57	0.95	0.28	0.43	0.84	0.093	0.76	0.94	-0.0082	0.86	1	-0.028	0.87	0.96	-0.058	0.74	0.95	-0.031	0.85	0.93
ARFGEF3	0.18	0.01	0.036	-0.088	0.46	0.66	0.25	0.033	0.092	0.34	0.0041	0.013	0.37	0.044	0.31	0.21	0.47	0.93	0.89	0.0077	0.25	0.68	0.019	0.19	0.15	0.019	0.091	-0.069	0.68	0.9	0.31	0.071	0.43	0.38	0.018	0.087
ARFIP1	-0.14	0.0038	0.016	0.19	0.042	0.12	-0.07	0.46	0.63	-0.26	0.0054	0.016	-0.1	0.3	0.73	-0.082	0.7	0.96	-0.29	0.2	0.71	-0.21	0.29	0.7	-0.068	0.13	1	0.0072	0.95	0.98	-0.17	0.17	0.62	-0.17	0.12	0.32
ARFIP2	0.0063	0.92	0.95	-0.059	0.58	0.76	-0.047	0.66	0.79	0.012	0.91	0.94	0.0073	0.93	0.98	-0.035	0.86	0.98	-0.023	0.91	0.98	0.012	0.94	0.99	0.037	0.4	1	-0.2	0.058	0.32	-0.12	0.28	0.73	0.084	0.42	0.66
ARFRP1	0.25	0.021	0.064	0.057	0.71	0.84	0.5	0.001	0.0056	0.44	0.0035	0.011	0.14	0.17	0.59	0.093	0.66	0.96	0.38	0.11	0.6	0.28	0.15	0.54	0.15	0.02	0.097	0.13	0.41	0.76	0.53	0.00088	0.041	0.4	0.0064	0.041
ARG2	0.15	0.011	0.038	-0.38	8.9e-08	1.2e-06	-0.087	0.22	0.38	0.3	3.6e-05	0.0002	0.68	0.00077	0.031	-0.39	0.35	0.92	0.76	0.06	0.52	1.1	0.00095	0.033	0.25	0.001	0.011	-0.39	0.039	0.26	0.19	0.33	0.77	0.58	0.0014	0.014
ARGLU1	0.071	0.091	0.19	-0.058	0.49	0.69	0.08	0.34	0.51	0.14	0.098	0.18	-0.11	0.54	0.88	-0.27	0.39	0.92	-0.48	0.15	0.67	-0.21	0.47	0.83	0.09	0.1	1	-0.31	0.043	0.27	-0.074	0.64	0.92	0.24	0.11	0.3
ARHGAP1	0.031	0.27	0.43	0.0012	0.98	0.99	0.062	0.31	0.48	0.061	0.32	0.45	0.14	0.38	0.79	0.38	0.17	0.88	0.66	0.026	0.4	0.28	0.27	0.68	-0.012	0.74	1	0.15	0.079	0.37	0.12	0.16	0.61	-0.026	0.75	0.88
ARHGAP10	-0.0029	0.99	0.99	0.82	3.7e-08	5.4e-07	0.81	4.9e-08	8.1e-07	-0.0071	0.96	0.98	-0.18	0.27	0.7	0.23	0.5	0.93	-0.077	0.84	0.97	-0.31	0.31	0.72	-0.023	0.67	1	0.61	0.014	0.14	0.54	0.036	0.31	-0.071	0.77	0.89
ARHGAP11A	-0.64	2.8e-14	2e-12	0.33	0.0039	0.018	-0.89	4.9e-14	1.6e-12	-1.2	1.9e-25	1.5e-23	-0.18	0.45	0.83	0.29	0.5	0.93	0.013	0.96	0.99	-0.27	0.48	0.84	-0.49	1.6e-07	1.4e-05	0.87	3.6e-06	0.00056	-0.17	0.39	0.81	-1	1.1e-08	1.4e-06
ARHGAP11B	-0.64	0.0026	0.012	0.21	0.41	0.62	-0.5	0.037	0.1	-0.72	0.0037	0.012	0.19	0.62	0.9	-0.028	0.99	1	0.19	0.7	0.93	0.22	0.63		-0.19	0.032	0.14	0.73	0.04	0.26	0.0093	0.98	1	-0.72	0.036	0.14
ARHGAP12	0.0036	0.92	0.96	-0.025	0.74	0.86	-0.018	0.81	0.89	0.0068	0.93	0.96	0.04	0.74	0.94	-0.27	0.3	0.91	-0.21	0.44	0.84	0.059	0.8	0.95	0.06	0.18	1	-0.16	0.18	0.54	-0.014	0.92	0.99	0.15	0.2	0.43
ARHGAP15	-0.77	0.005	0.02	0.96	0.00024	0.0016	0.099	0.64	0.77	-0.86	0.001	0.0039	0.23	0.42	0.82	-0.43	0.34	0.92	-0.12	0.77	0.95	0.32	0.47	0.83	-0.041	0.37	1	0.69	0.15	0.51	0.33	0.51	0.87	-0.36	0.44	0.67
ARHGAP17	0.032	0.63	0.76	0.2	0.033	0.1	0.26	0.0052	0.021	0.061	0.51	0.63	-0.029	0.84	0.97	-0.077	0.8	0.97	-0.14	0.67	0.92	-0.058	0.83	0.96	0.0072	0.89	1	0.27	0.036	0.25	0.3	0.024	0.26	0.032	0.8	0.91
ARHGAP18	-0.017	0.86	0.92	0.055	0.75	0.87	0.027	0.88	0.93	-0.029	0.87	0.92	-0.13	0.71	0.93	0.76	0.075	0.79	0.6	0.15	0.66	-0.16	0.75	0.94	-0.1	0.098	0.28	0.16	0.57	0.84	-0.29	0.34	0.78	-0.45	0.11	0.29
ARHGAP19	-0.37	0.00013	0.001	0.49	0.0011	0.0064	-0.18	0.24	0.41	-0.66	9.4e-06	6.1e-05	0.013	0.93	0.99	0.39	0.19	0.89	0.44	0.16	0.67	0.044	0.86	0.97	-0.22	0.00099	0.011	0.37	0.023	0.19	-0.14	0.42	0.83	-0.51	0.0013	0.013
ARHGAP20	0.44	3.2e-07	5.2e-06	-0.73	3.4e-10	7e-09	0.12	0.29	0.46	0.85	1.8e-13	4.1e-12	0.65	0.015	0.18	-0.47	0.32	0.92	0.49	0.3	0.78	0.97	0.019	0.19	0.42	4.7e-05	0.0011	-0.2	0.4	0.75	0.76	0.0017	0.062	0.96	2.5e-05	0.00065
ARHGAP21	-0.033	0.62	0.75	-0.24	0.0015	0.0081	-0.31	5.5e-05	0.00045	-0.065	0.39	0.52	0.35	0.039	0.3	-0.55	0.1	0.84	0.043	0.93	0.98	0.6	0.049	0.32	0.073	0.064	1	-0.094	0.33	0.7	0.073	0.47	0.85	0.17	0.076	0.23
ARHGAP22	0.21	0.056	0.13	-0.48	0.0031	0.015	-0.11	0.49	0.65	0.37	0.022	0.054	0.27	0.17	0.59	-0.14	0.75	0.97	0.32	0.43	0.84	0.46	0.19	0.59	0.089	0.14	1	-0.42	0.093	0.4	-0.083	0.75	0.95	0.34	0.16	0.38
ARHGAP23	0.32	5.6e-15	4.8e-13	-0.26	0.00096	0.0055	0.37	1.6e-06	2e-05	0.63	4.9e-16	1.5e-14	0.28	0.14	0.53	-0.21	0.58	0.95	0.26	0.5	0.87	0.47	0.15	0.54	0.25	0.0015	0.015	-0.11	0.58	0.85	0.5	0.013	0.19	0.6	0.0012	0.012
ARHGAP24	0.3	0.002	0.0099	-0.016	0.92	0.96	0.52	0.001	0.0055	0.53	0.00067	0.0027	-0.16	0.59	0.89	-0.49	0.23	0.9	-0.78	0.078	0.56	-0.28	0.46	0.82	0.038	0.47	1	0.3	0.35	0.71	0.56	0.09	0.48	0.26	0.4	0.64
ARHGAP25	-0.42	0.058	0.14	0.47	0.069	0.18	-0.011	0.97	0.98	-0.48	0.061	0.12	0.62	0.25	0.68	-0.15	0.85	0.98	0.39	0.44	0.84	0.54	0.25	0.67	-0.07	0.097	1	0.44	0.43	0.77	-0.42	0.47	0.85	-0.86	0.11	0.29
ARHGAP26	0.051	0.51	0.67	-0.17	0.2	0.38	-0.074	0.57	0.72	0.095	0.47	0.6	-0.19	0.067	0.39	0.3	0.2	0.89	-0.053	0.84	0.97	-0.36	0.093	0.43	0.023	0.64	1	-0.2	0.18	0.54	-0.14	0.36	0.79	0.059	0.68	0.84
ARHGAP27	0.41	0.00042	0.0027	-0.31	0.086	0.21	0.37	0.045	0.12	0.68	0.00019	0.00091	-0.25	0.16	0.57	0.2	0.59	0.95	-0.23	0.54	0.88	-0.43	0.18	0.58	0.089	0.14	1	-0.082	0.72	0.91	0.23	0.33	0.77	0.31	0.15	0.36
ARHGAP28	-0.23	0.015	0.048	0.63	3.2e-11	7.5e-10	0.2	0.039	0.1	-0.43	4.4e-06	3e-05	-0.44	3.6e-05	0.004	0.42	0.095	0.84	-0.41	0.11	0.61	-0.83	0.00016	0.01	-0.22	3.7e-05	0.00094	0.41	0.0004	0.016	-0.065	0.58	0.9	-0.47	2.1e-05	0.00056
ARHGAP29	-0.31	0.0044	0.018	0.38	0.039	0.11	-0.16	0.4	0.57	-0.53	0.0034	0.011	0.4	0.11	0.5	0.44	0.21	0.89	1.1	0.0048	0.19	0.69	0.052	0.32	-0.083	0.19	1	0.5	0.028	0.21	0.21	0.37	0.8	-0.29	0.19	0.42
ARHGAP30	0.051	0.81	0.88	-0.25	0.31	0.51	-0.19	0.44	0.61	0.06	0.81	0.87	-0.22	0.71	0.93	1.4	2.8e-05	0.012	1.2	0.00025	0.042	-0.26	0.67	0.92	-0.025	0.44	1	0.98	0.16	0.51	0.35	0.62	0.91	-0.63	0.34	0.58
ARHGAP31	-0.18	0.032	0.088	0.18	0.22	0.41	-0.13	0.38	0.55	-0.32	0.034	0.076	0.63			-0.5			0.14			0.64			-0.018	0.71	1	0.57	0.12	0.45	0.42	0.27	0.72	-0.15	0.68	0.84
ARHGAP32	0.066	0.098	0.2	-0.14	0.046	0.13	-0.014	0.84	0.91	0.13	0.071	0.14	-0.018	0.87	0.97	0.068	0.78	0.97	0.038	0.88	0.97	-0.03	0.89	0.98	0.046	0.25	1	-0.068	0.51	0.81	0.041	0.7	0.94	0.11	0.27	0.51
ARHGAP33	0.35	3.2e-05	0.0003	-0.17	0.18	0.36	0.47	0.00024	0.0016	0.64	5.6e-07	4.7e-06	0.18	0.31	0.73	-0.14	0.71	0.96	0.17	0.65	0.91	0.31	0.33	0.74	0.29	4e-05	0.001	-0.15	0.35	0.72	0.5	0.0024	0.075	0.65	2.4e-05	0.00062
ARHGAP35	0.077	0.00057	0.0035	-0.12	0.006	0.025	0.028	0.53	0.69	0.15	0.00072	0.0029	0.025	0.84	0.96	-0.15	0.57	0.94	-0.11	0.68	0.92	0.038	0.88	0.97	0.024	0.54	1	0.073	0.43	0.77	0.13	0.17	0.62	0.058	0.52	0.73
ARHGAP36	-0.13	0.42	0.58	-0.5	0.0018	0.0094	-0.73	7e-06	7.3e-05	-0.23	0.16	0.27	1.1	0.032	0.27	-1	0.035	0.67	-0.062	0.81	0.96	0.94	0.036	0.27	0.048	0.18	1	-0.88	0.096	0.4	-0.27	0.62	0.91	0.61	0.23	0.47
ARHGAP39	0.28	0.008	0.03	-0.097	0.55	0.74	0.4	0.014	0.046	0.5	0.0022	0.0075	0.065	0.59	0.89	0.22	0.37	0.92	0.36	0.17	0.68	0.14	0.53	0.86	0.21	0.0032	0.026	-0.12	0.52	0.82	0.4	0.035	0.31	0.51	0.0032	0.025
ARHGAP4	0.24	0.19	0.33	0.18	0.42	0.63	0.52	0.026	0.075	0.34	0.15	0.25	-0.85	2.1e-06	0.00045	0.85	0.023	0.59	-0.61	0.11	0.61	-1.5	7.2e-06	0.001	-0.067	0.24	1	0.17	0.47	0.79	-0.082	0.74	0.95	-0.25	0.26	0.5
ARHGAP40	-1.7	0.00012	0.00095	1.3	3.7e-06	3.7e-05	0.018	0.82	0.9	-1.3	4.1e-06	2.9e-05	-0.3	0.58	0.89	0.32	0.47		0.08	0.78	0.95	-0.24	0.63		-1.2	4.8e-05	0.0012	2.7	3.6e-05	0.0031	0.044	0.95	0.99	-2.6	1.8e-05	0.0005
ARHGAP42	-0.54	4.6e-05	0.00041	1	2.1e-12	5.7e-11	0.045	0.76	0.86	-0.98	1.2e-11	2.1e-10	-0.31	0.046	0.32	0.08	0.84	0.98	-0.5	0.14	0.64	-0.58	0.046	0.31	-0.35	0.00022	0.0036	0.46	0.046	0.28	-0.34	0.16	0.61	-0.8	0.00036	0.0048
ARHGAP44	0.18	0.024	0.07	-0.081	0.56	0.74	0.26	0.067	0.16	0.34	0.016	0.04	0.21	0.12	0.5	-0.13	0.68	0.96	0.27	0.39	0.82	0.39	0.14	0.52	0.13	0.016	0.082	-0.25	0.073	0.35	0.064	0.66	0.92	0.31	0.019	0.091
ARHGAP5	-0.21	0.0029	0.013	-0.051	0.57	0.75	-0.46	5e-07	6.9e-06	-0.4	8.1e-06	5.3e-05	0.14	0.32	0.74	0.032	0.89	0.99	0.29	0.34	0.8	0.26	0.32	0.73	-0.12	0.028	0.12	0.18	0.23	0.61	-0.13	0.41	0.82	-0.31	0.034	0.14
ARHGAP6	-0.45	0.061	0.14	0.79	0.0014	0.0075	0.21	0.36	0.53	-0.58	0.02	0.049	-0.33	0.16	0.58	0.7	0.083	0.81	0.18	0.61	0.9	-0.51	0.17	0.57	-0.22	0.015	0.079	0.5	0.088	0.39	-0.15	0.62	0.91	-0.65	0.02	0.095
ARHGAP8	-0.24	0.4	0.56	0.068	0.79	0.89	-0.14	0.56	0.71	-0.21	0.39	0.52	1.4	0.0022	0.06	0.34	0.12	0.85	2.2	1.5e-06	0.002	1.9	5.8e-05	0.0049	0.061	0.25	1	0.033	0.94	0.98	0.51	0.25	0.71	0.47	0.25	0.48
ARHGAP9	-0.58	0.08	0.18	1.7	2e-14	6.8e-13	0.86	8e-05	0.00062	-0.89	6e-05	0.00032	-1.3	8.6e-05	0.0073	0.96	0.07	0.78	-0.7	0.14	0.65	-1.7	0.00014	0.0094	-0.51	0.0029	0.025	1.5	0.00029	0.013	0.23	0.6	0.9	-1.3	0.0014	0.013
ARHGDIA	0.11	0.26	0.42	0.18	0.16	0.32	0.38	0.0035	0.015	0.2	0.13	0.22	-0.035	0.81	0.96	0.42	0.12	0.85	0.38	0.18	0.69	-0.045	0.87	0.97	0.022	0.66	1	0.17	0.26	0.64	0.24	0.13	0.55	0.07	0.63	0.81
ARHGDIB	-0.34	0.32	0.48	1.2	1e-06	1.2e-05	0.77	0.0011	0.0057	-0.44	0.082	0.16	-0.79	0.17	0.59	-0.18	0.61		-0.78	0.07	0.55	-0.6	0.12		-0.046	0.21	1	1.8	0.0047	0.075	1.1	0.088	0.48	-0.68	0.26	0.5
ARHGDIG	0.44	2.2e-06	2.9e-05	-0.4	0.0091	0.036	0.39	0.01	0.036	0.79	2.1e-07	1.9e-06	0.41	0.012	0.16	-0.19	0.6	0.95	0.54	0.12	0.62	0.73	0.014	0.16	0.39	2.2e-06	0.00011	-0.51	0.0073	0.098	0.34	0.089	0.48	0.85	4.1e-06	0.00016
ARHGEF1	0.12	0.36	0.52	0.47	0.0011	0.006	0.7	1.1e-06	1.4e-05	0.23	0.1	0.19	-0.33	0.025	0.23	0.67	0.019	0.55	0.087	0.74	0.94	-0.58	0.023	0.21	0.02	0.72	1	0.11	0.6	0.86	0.19	0.39	0.81	0.077	0.7	0.85
ARHGEF10	0.23	0.00012	0.0009	-0.22	0.064	0.17	0.22	0.063	0.15	0.44	0.00019	0.00091	0.026	0.93	0.98	0.51	0.2	0.89	0.57	0.18	0.69	0.058	0.86	0.97	0.012	0.82	1	-0.13	0.66	0.89	-0.066	0.82	0.97	0.061	0.83	0.92
ARHGEF10L	0.21	0.0044	0.019	0.035	0.74	0.86	0.44	3e-05	0.00026	0.4	0.00012	0.00058	-0.043	0.73	0.94	-0.11	0.69	0.96	-0.2	0.48	0.86	-0.09	0.71	0.93	0.12	0.013	0.072	-0.096	0.45	0.78	0.2	0.12	0.55	0.3	0.015	0.075
ARHGEF11	0.22	7.6e-21	2e-18	-0.26	3.4e-07	4.2e-06	0.18	0.00042	0.0026	0.44	5.2e-18	1.9e-16	-0.019	0.87	0.97	-0.18	0.46	0.93	-0.23	0.38	0.82	-0.05	0.82	0.96	0.12	0.0032	0.026	-0.14	0.15	0.5	0.13	0.21	0.67	0.27	0.0045	0.032
ARHGEF12	0.095	2.8e-05	0.00027	-0.13	0.0059	0.025	0.057	0.23	0.39	0.19	7.6e-05	0.0004	0.071	0.75	0.94	-0.43	0.25	0.91	-0.34	0.38	0.82	0.091	0.81	0.96	0.064	0.096	1	0.0025	0.98	0.99	0.15	0.11	0.52	0.15	0.09	0.26
ARHGEF15	-0.2	0.11	0.23	0.12	0.56	0.74	-0.19	0.37	0.55	-0.31	0.14	0.23	0.61	0.06	0.36	0.27	0.4	0.92	1.2	0.0095	0.27	0.91	0.031	0.25	-0.021	0.7	1	0.42	0.19	0.55	0.31	0.34	0.78	-0.1	0.73	0.87
ARHGEF17	0.16	0.016	0.051	0.013	0.9	0.95	0.31	0.0022	0.01	0.3	0.0032	0.01	-0.096	0.33	0.75	0.14	0.54	0.94	-0.035	0.89	0.98	-0.18	0.38	0.78	0.034	0.49	1	0.014	0.92	0.97	0.11	0.45	0.84	0.094	0.48	0.7
ARHGEF18	0.04	0.6	0.74	0.13	0.3	0.5	0.2	0.096	0.21	0.075	0.53	0.66	-0.034	0.78	0.95	0.24	0.35	0.92	0.19	0.48	0.86	-0.051	0.83	0.96	0.0097	0.83	1	0.019	0.88	0.97	0.044	0.73	0.95	0.026	0.83	0.92
ARHGEF19	-0.31	0.41	0.57	0.028	0.91	0.96	-0.18	0.44	0.61	-0.2	0.38	0.51	0.35	0.27	0.7	0.54	0.15	0.88	1.1	0.014	0.31	0.55	0.18	0.59	-0.007	0.89	1	-0.3	0.54	0.83	-0.39	0.46	0.85	-0.084	0.86	0.94
ARHGEF2	-0.094	0.024	0.071	0.14	0.079	0.2	-0.04	0.62	0.76	-0.18	0.024	0.057	-0.096	0.61	0.9	0.6	0.07	0.78	0.45	0.18	0.69	-0.14	0.65	0.91	-0.034	0.48	1	-0.06	0.66	0.89	-0.16	0.27	0.72	-0.098	0.46	0.69
ARHGEF25	0.15	0.002	0.0099	-0.0035	0.97	0.99	0.29	0.0006	0.0035	0.29	0.00047	0.002	-0.22	0.24	0.67	0.11	0.79	0.97	-0.27	0.48	0.86	-0.38	0.25	0.67	0.024	0.65	1	-0.29	0.12	0.45	-0.23	0.23	0.69	0.059	0.74	0.88
ARHGEF26	-0.55	5.1e-05	0.00045	-0.051	0.69	0.83	-1.1	4.7e-15	1.7e-13	-1	6.9e-14	1.6e-12	0.49	0.12	0.5	-0.33	0.52	0.93	0.33	0.51	0.87	0.67	0.13	0.5	-0.073	0.23	1	0.3	0.3	0.67	-0.021	0.94	0.99	-0.32	0.25	0.48
ARHGEF28	-0.029	0.81	0.88	0.29	0.12	0.27	0.24	0.2	0.35	-0.049	0.79	0.86	0.31	0.27	0.7	-0.59	0.18	0.89	-0.16	0.69	0.93	0.43	0.3	0.71	0.026	0.57	1	-0.25	0.52	0.82	-0.067	0.87	0.98	0.18	0.63	0.81
ARHGEF3	-0.028	0.69	0.81	-0.0044	0.97	0.99	-0.056	0.66	0.78	-0.052	0.68	0.78	-0.051	0.65	0.92	-0.15	0.52	0.93	-0.26	0.3	0.78	-0.11	0.61	0.89	0.022	0.67	1	-0.23	0.14	0.49	-0.17	0.29	0.74	0.057	0.71	0.86
ARHGEF33	-0.092	0.38	0.54	-0.02	0.91	0.96	-0.18	0.34	0.51	-0.16	0.39	0.52	-0.12	0.54	0.87	-0.3	0.37	0.92	-0.53	0.14	0.64	-0.23	0.45	0.82	-0.055	0.31	1	0.0076	0.97	0.99	-0.18	0.36	0.79	-0.19	0.3	0.54
ARHGEF37	0.22	0.018	0.055	-0.41	0.0069	0.029	-0.016	0.91	0.95	0.4	0.0091	0.025	0.11	0.65	0.92	-0.67	0.08	0.81	-0.54	0.17	0.68	0.13	0.73	0.93	0.015	0.77	1	0.022	0.94	0.98	0.1	0.74	0.95	0.082	0.78	0.9
ARHGEF39	-0.32	0.076	0.17	0.34	0.15	0.32	-0.09	0.7	0.82	-0.43	0.068	0.13	0.23	0.16	0.58	-0.16	0.67	0.96	0.25	0.49	0.86	0.41	0.19	0.6	-0.0087	0.87	1	0.13	0.68	0.9	0.084	0.79	0.96	-0.042	0.88	0.95
ARHGEF4	0.36	0.033	0.09	-0.99	3.7e-09	6.5e-08	-0.35	0.035	0.096	0.63	0.00015	0.00071	0.28	0.055	0.35	-0.11	0.74	0.97	0.4	0.21	0.72	0.52	0.063	0.36	0.22	0.011	0.063	-0.71	0.0072	0.097	-0.032	0.91	0.98	0.68	0.0079	0.048
ARHGEF40	0.024	0.7	0.81	0.052	0.64	0.8	0.097	0.38	0.56	0.046	0.68	0.78	0.088	0.51	0.86	-0.15	0.62	0.95	0.01	0.98	1	0.16	0.55	0.87	0.04	0.46	1	-0.054	0.76	0.92	0.068	0.71	0.94	0.12	0.47	0.69
ARHGEF5	-0.012	0.96	0.98	0.54	0.029	0.091	0.52	0.034	0.093	-0.016	0.95	0.97	-0.68	0.017	0.19	0.035	0.95	0.99	-1	0.024	0.39	-1	0.009	0.13	-0.045	0.31	1	0.3	0.52	0.82	-0.13	0.79	0.96	-0.43	0.34	0.58
ARHGEF6	-0.57	3.1e-08	6.5e-07	0.1	0.29	0.49	-0.99	1.3e-22	8.5e-21	-1.1	1.4e-27	1.3e-25	-0.3	0.29	0.72	0.97	0.017	0.52	0.53	0.18	0.69	-0.44	0.27	0.69	-0.4	0.0025	0.022	0.81	0.026	0.21	-0.27	0.48	0.86	-1.1	0.0022	0.019
ARHGEF7	0.13	2.8e-07	4.6e-06	-0.18	0.00037	0.0024	0.076	0.13	0.26	0.25	3.5e-07	3e-06	0.099	0.35	0.77	-0.33	0.14	0.87	-0.16	0.5	0.86	0.17	0.39	0.78	0.13	3.7e-11	1.4e-08	-0.18	9.7e-06	0.0012	0.087	0.042	0.34	0.27	1.3e-11	3.9e-09
ARHGEF9	0.28	1.6e-16	1.9e-14	-0.29	3.1e-05	0.00026	0.27	8.4e-05	0.00064	0.56	5.1e-16	1.5e-14	0.63	4.4e-05	0.0045	-0.034	0.97	1	1.2	2.2e-05	0.01	1.2	3e-07	0.0001	0.35	5.5e-07	3.8e-05	-0.22	0.15	0.51	0.55	0.00064	0.034	0.77	2.7e-07	1.9e-05
ARID1A	0.068	0.024	0.069	0.00054	0.99	1	0.13	0.014	0.047	0.13	0.014	0.037	-0.16	0.1	0.47	0.16	0.52	0.93	-0.16	0.53	0.88	-0.31	0.14	0.52	-0.045	0.36	1	0.25	0.057	0.31	0.13	0.35	0.78	-0.12	0.34	0.58
ARID1B	0.04	0.27	0.43	-0.11	0.074	0.19	-0.037	0.57	0.72	0.078	0.22	0.34	0.0059	0.96	0.99	-0.21	0.43	0.92	-0.21	0.45	0.85	-0.0029	0.99	1	0.0028	0.94	1	0.038	0.67	0.89	0.046	0.62	0.91	0.0076	0.93	0.97
ARID2	-0.038	0.38	0.54	-0.0089	0.91	0.96	-0.083	0.31	0.48	-0.074	0.36	0.49	-0.17	0.2	0.62	-0.1	0.68	0.96	-0.44	0.12	0.62	-0.33	0.16	0.56	-0.071	0.1	1	0.037	0.73	0.92	-0.13	0.24	0.69	-0.17	0.11	0.29
ARID3A	0.11	0.4	0.57	0.44	0.002	0.01	0.65	6e-06	6.3e-05	0.2	0.15	0.25	-0.12	0.61	0.9	0.92	0.012	0.45	0.74	0.047	0.49	-0.18	0.62	0.9	0.03	0.59	1	0.33	0.031	0.23	0.44	0.006	0.12	0.11	0.46	0.69
ARID3B	0.2	0.0028	0.013	0.09	0.22	0.41	0.48	4.6e-11	1.1e-09	0.39	7.6e-08	7.3e-07	0.16	0.36	0.78	0.33	0.27	0.91	0.64	0.051	0.5	0.31	0.28	0.7	0.16	0.0024	0.021	-0.059	0.64	0.88	0.32	0.014	0.19	0.38	0.0017	0.015
ARID4A	-0.0045	0.9	0.94	-0.0044	0.95	0.98	-0.013	0.85	0.92	-0.0089	0.9	0.94	0.16	0.4	0.81	-0.47	0.19	0.89	-0.22	0.54	0.88	0.25	0.44	0.82	0.044	0.38	1	0.0036	0.98	0.99	0.12	0.39	0.81	0.12	0.37	0.61
ARID4B	-0.056	0.16	0.3	0.2	0.00075	0.0044	0.09	0.13	0.26	-0.11	0.063	0.13	-0.0046	0.98	0.99	-0.33	0.25	0.91	-0.36	0.23	0.73	-0.032	0.89	0.98	-0.014	0.68	1	0.098	0.29	0.66	0.066	0.5	0.86	-0.032	0.72	0.87
ARID5A	-0.44	0.032	0.088	0.2	0.42	0.63	-0.37	0.12	0.25	-0.57	0.019	0.048	0.46	0.19	0.61	0.37	0.29	0.91	1	0.023	0.38	0.66	0.13	0.5	-0.12	0.073	0.23	0.097	0.76	0.93	-0.46	0.17	0.62	-0.55	0.072	0.23
ARID5B	0.033	0.65	0.77	0.13	0.3	0.5	0.19	0.12	0.25	0.062	0.6	0.72	-0.25	0.21	0.64	0.08	0.87	0.98	-0.34	0.39	0.82	-0.42	0.22	0.63	-0.013	0.79	1	0.2	0.16	0.52	0.17	0.26	0.71	-0.033	0.82	0.92
ARIH1	0.028	0.52	0.67	-0.099	0.21	0.4	-0.044	0.58	0.72	0.054	0.49	0.62	0.13	0.29	0.72	0.11	0.65	0.96	0.36	0.18	0.69	0.25	0.27	0.69	0.022	0.52	1	-0.11	0.16	0.52	-0.066	0.42	0.83	0.045	0.55	0.76
ARIH2	0.0035	0.92	0.96	-0.0076	0.92	0.96	-0.0007	0.99	0.99	0.0069	0.92	0.95	-0.046	0.44	0.83	0.028	0.86	0.98	-0.064	0.7	0.93	-0.092	0.51	0.85	-0.025	0.43	1	0.012	0.87	0.96	-0.044	0.57	0.89	-0.056	0.44	0.67
ARIH2OS	0.00026	1	1	-0.027	0.89	0.95	-0.026	0.89	0.94	0.00042	1	1	-0.0037	0.99	1	0.39	0.3	0.92	0.4	0.3	0.78	0.01	0.96	0.99	-0.037	0.5	1	0.23	0.38	0.74	0.063	0.82	0.97	-0.17	0.51	0.73
ARL1	-0.12	0.0038	0.016	0.039	0.61	0.78	-0.19	0.014	0.047	-0.23	0.0029	0.0096	0.0066	0.98	1	0.44	0.28	0.91	0.47	0.27	0.75	0.025	0.93	0.99	-0.083	0.15	1	-0.11	0.6	0.86	-0.42	0.053	0.38	-0.31	0.12	0.32
ARL10	-0.031	0.44	0.6	-0.011	0.88	0.94	-0.072	0.34	0.52	-0.061	0.42	0.55	0.093	0.49	0.85	-0.26	0.36	0.92	-0.1	0.73	0.94	0.16	0.54	0.86	-0.0025	0.93	1	0.095	0.24	0.61	0.092	0.27	0.72	-0.0024	0.98	0.99
ARL13B	-0.21	0.056	0.13	-0.15	0.3	0.51	-0.53	0.00036	0.0023	-0.38	0.011	0.029	-0.051	0.71	0.93	-0.25	0.35	0.92	-0.37	0.2	0.7	-0.11	0.64	0.9	-0.11	0.04	0.16	-0.09	0.5	0.81	-0.39	0.0047	0.11	-0.3	0.019	0.089
ARL14EP	-0.074	0.096	0.2	0.017	0.85	0.92	-0.13	0.15	0.28	-0.14	0.098	0.18	-0.0036	0.97	0.99	-0.11	0.6	0.95	-0.12	0.57	0.89	-0.014	0.94	0.99	-0.021	0.56	1	-0.063	0.47	0.79	-0.12	0.19	0.64	-0.054	0.51	0.73
ARL15	-0.14	0.022	0.066	0.032	0.77	0.88	-0.24	0.029	0.081	-0.27	0.013	0.034	0.053	0.69	0.93	-0.45	0.062	0.76	-0.38	0.13	0.64	0.07	0.76	0.94	-0.046	0.35	1	-0.096	0.5	0.81	-0.24	0.11	0.52	-0.14	0.3	0.54
ARL16	0.012	0.83	0.9	0.095	0.34	0.54	0.12	0.24	0.4	0.022	0.82	0.88	0.2	0.18	0.6	0.1	0.7	0.96	0.48	0.12	0.62	0.37	0.16	0.55	0.056	0.25	1	0.0035	0.98	0.99	0.16	0.27	0.72	0.15	0.25	0.48
ARL17A	0.17	0.022	0.066	-0.0094	0.94	0.97	0.3	0.015	0.048	0.31	0.012	0.031	-0.048	0.77	0.95	0.031	0.93	0.99	-0.054	0.88	0.97	-0.085	0.78	0.94	0.14	0.025	0.11	-0.16	0.35	0.72	0.21	0.26	0.71	0.37	0.029	0.12
ARL17B	-0.04	0.71	0.82	-0.29	0.068	0.18	-0.36	0.024	0.07	-0.071	0.66	0.76	0.11	0.54	0.87	-0.11	0.77	0.97	0.079	0.84	0.96	0.19	0.56	0.87	0.031	0.57	1	-0.22	0.32	0.69	-0.11	0.63	0.92	0.11	0.61	0.8
ARL2	0.15	0.015	0.05	-0.27	0.015	0.053	0.025	0.82	0.9	0.29	0.0074	0.021	0.13	0.32	0.74	-0.094	0.75	0.97	0.14	0.63	0.91	0.24	0.35	0.76	0.096	0.072	1	-0.26	0.078	0.36	-0.0096	0.95	0.99	0.25	0.078	0.24
ARL2BP	-0.068	0.05	0.12	0.17	0.0031	0.015	0.039	0.51	0.67	-0.13	0.021	0.052	0.067	0.45	0.83	-0.066	0.76	0.97	0.063	0.78	0.95	0.13	0.5	0.84	-0.018	0.4	1	0.039	0.6	0.86	-0.019	0.81	0.96	-0.058	0.42	0.66
ARL3	-0.00048	0.99	1	-0.21	0.0026	0.013	-0.22	0.0024	0.011	-0.0015	0.98	0.99	0.022	0.88	0.98	-0.33	0.27	0.91	-0.31	0.31	0.78	0.018	0.95	0.99	0.032	0.44	1	-0.17	0.092	0.4	-0.098	0.35	0.78	0.071	0.47	0.69
ARL4A	-0.14	0.0039	0.017	0.06	0.51	0.7	-0.2	0.025	0.073	-0.27	0.0035	0.011	0.15	0.34	0.76	-0.38	0.22	0.89	-0.13	0.66	0.92	0.25	0.38	0.78	-0.00063	0.98	1	0.011	0.95	0.98	0.0083	0.96	0.99	-0.0025	0.99	0.99
ARL4C	0.14	0.069	0.16	-0.45	2.8e-08	4.1e-07	-0.18	0.024	0.071	0.27	0.00093	0.0036	0.35	0.0097	0.14	-0.42	0.16	0.88	0.21	0.5	0.87	0.63	0.016	0.18	0.2	0.0048	0.035	-0.51	0.0035	0.063	-0.02	0.91	0.99	0.49	0.0037	0.028
ARL4D	-0.036	0.77	0.86	-0.5	8e-06	7.4e-05	-0.57	3.8e-07	5.4e-06	-0.07	0.54	0.66	-0.014	0.9	0.98	0.038	0.88	0.99	0.013	0.96	0.99	-0.025	0.91	0.98	-0.013	0.79	1	-0.38	0.0061	0.088	-0.44	0.0024	0.075	-0.058	0.67	0.84
ARL5A	-0.16	0.0028	0.013	0.16	0.11	0.24	-0.14	0.16	0.31	-0.3	0.0026	0.0087	-0.048	0.65	0.91	-0.13	0.57	0.94	-0.23	0.34	0.8	-0.1	0.62	0.89	-0.067	0.19	1	-0.032	0.82	0.95	-0.22	0.14	0.57	-0.19	0.17	0.39
ARL5B	-0.19	0.0016	0.0081	0.25	0.016	0.057	-0.11	0.27	0.44	-0.36	0.00045	0.0019	0.02	0.88	0.98	-0.15	0.57	0.95	-0.13	0.66	0.92	0.027	0.92	0.98	-0.058	0.29	1	0.014	0.94	0.98	-0.17	0.36	0.8	-0.19	0.29	0.53
ARL6	0.017	0.86	0.92	0.08	0.63	0.79	0.11	0.5	0.67	0.031	0.85	0.9	-0.21	0.37	0.78	-0.21	0.55	0.94	-0.57	0.16	0.67	-0.36	0.32	0.73	0.036	0.52	1	-0.19	0.38	0.74	-0.062	0.78	0.96	0.13	0.54	0.75
ARL6IP1	-0.14	0.0023	0.011	-0.018	0.77	0.88	-0.29	4.8e-06	5.2e-05	-0.27	1.9e-05	0.00011	0.13	0.29	0.72	-0.43	0.074	0.79	-0.21	0.4	0.83	0.22	0.31	0.72	-0.017	0.73	1	-0.099	0.33	0.7	-0.14	0.18	0.63	-0.043	0.67	0.83
ARL6IP4	0.05	0.29	0.45	0.0096	0.92	0.96	0.11	0.23	0.4	0.098	0.28	0.4	-0.09	0.46	0.84	0.22	0.42	0.92	0.056	0.83	0.96	-0.16	0.51	0.85	0.00032	1	1	-0.042	0.68	0.9	-0.043	0.68	0.93	-0.0015	0.99	0.99
ARL6IP5	-0.1	0.04	0.1	-0.091	0.15	0.31	-0.3	3.3e-06	3.8e-05	-0.2	0.0013	0.0047	-0.023	0.83	0.96	-0.26	0.25	0.91	-0.32	0.17	0.68	-0.065	0.74	0.94	0.0071	0.89	1	-0.28	0.04	0.26	-0.28	0.051	0.37	0.0038	0.98	0.99
ARL6IP6	-0.19	0.071	0.16	0.024	0.89	0.95	-0.3	0.095	0.21	-0.32	0.07	0.14	0.1	0.37	0.78	0.048	0.84	0.98	0.25	0.35	0.81	0.2	0.38	0.78	0.014	0.8	1	-0.044	0.82	0.95	-0.00018	1	1	0.044	0.82	0.92
ARL8A	0.13	0.0022	0.011	-0.23	0.0012	0.0067	0.023	0.75	0.85	0.25	0.00036	0.0016	0.027	0.88	0.98	0.027	0.93	0.99	0.076	0.83	0.96	0.049	0.88	0.97	0.031	0.57	1	-0.017	0.94	0.98	0.097	0.66	0.92	0.11	0.58	0.78
ARL8B	-0.17	0.006	0.024	0.063	0.55	0.73	-0.27	0.011	0.039	-0.33	0.0017	0.0061	0.028	0.8	0.96	-0.21	0.38	0.92	-0.17	0.5	0.86	0.04	0.85	0.97	-0.025	0.64	1	-0.099	0.53	0.82	-0.18	0.28	0.73	-0.079	0.6	0.8
ARL9	0.1	0.54	0.68	-0.57	0.0063	0.027	-0.4	0.052	0.13	0.16	0.42	0.56	-0.065	0.81	0.96	-0.26	0.52	0.93	-0.38	0.4	0.82	-0.11	0.77	0.94	-0.011	0.81	1	0.023	0.94	0.98	-0.048	0.88	0.98	-0.071	0.82	0.92
ARMC1	-0.17	0.01	0.035	0.17	0.13	0.29	-0.15	0.2	0.36	-0.32	0.0055	0.017	-0.038	0.59	0.89	-0.025	0.88	0.99	-0.1	0.58	0.89	-0.079	0.62	0.89	-0.045	0.37	1	-0.041	0.78	0.93	-0.17	0.26	0.71	-0.13	0.35	0.59
ARMC10	-0.11	0.15	0.28	-0.046	0.71	0.84	-0.25	0.041	0.11	-0.21	0.094	0.17	0.062	0.53	0.87	0.13	0.55	0.94	0.26	0.26	0.75	0.13	0.5	0.85	-0.04	0.35	1	0.019	0.87	0.96	-0.081	0.49	0.86	-0.1	0.36	0.6
ARMC12	0.38	0.093	0.2	-0.055	0.83	0.91	0.35	0.17	0.31	0.41	0.11	0.19	-0.16	0.51	0.86	0.83	0.029	0.63	0.59	0.12	0.62	-0.24	0.52	0.85	0.046	0.4	1	0.1	0.73	0.92	0.35	0.26	0.71	0.25	0.38	0.62
ARMC2	0.035	0.58	0.72	-0.18	0.13	0.29	-0.11	0.35	0.52	0.067	0.57	0.69	0.084	0.63	0.91	-0.067	0.86	0.98	0.079	0.83	0.96	0.15	0.65	0.91	0.034	0.52	1	0.048	0.8	0.94	0.16	0.39	0.81	0.12	0.51	0.73
ARMC4	-0.52	0.00024	0.0016	0.45	0.042	0.12	-0.32	0.15	0.29	-0.77	0.0005	0.0021	-0.63	0.014	0.17	0.5	0.3	0.91	-0.44	0.34	0.8	-0.94	0.02	0.2	-0.47	3.4e-05	0.00088	0.84	0.00092	0.028	-0.2	0.47	0.86	-1	2.7e-05	0.00068
ARMC5	0.3	0.0023	0.011	0.0038	0.98	0.99	0.55	0.00011	0.00085	0.55	0.00012	0.00059	0.17	0.35	0.77	0.3	0.34	0.92	0.62	0.073	0.55	0.32	0.29	0.7	0.19	0.00032	0.0047	-0.18	0.16	0.52	0.24	0.061	0.4	0.42	0.00046	0.0058
ARMC6	0.2	0.021	0.063	-0.0017	0.99	0.99	0.36	0.006	0.024	0.37	0.0057	0.017	0.026	0.79	0.95	-0.039	0.86	0.98	0.0094	0.97	0.99	0.048	0.81	0.96	0.14	0.0099	0.059	-0.098	0.47	0.79	0.23	0.096	0.49	0.33	0.011	0.06
ARMC7	0.2	0.0052	0.021	-0.28	0.03	0.093	0.087	0.49	0.66	0.37	0.004	0.013	-0.083	0.58	0.89	0.14	0.66	0.96	-0.0021	1	1	-0.14	0.62	0.9	0.028	0.61	1	-0.1	0.63	0.87	-0.00046	1	1	0.1	0.62	0.81
ARMC8	-0.083	0.07	0.16	-0.025	0.75	0.86	-0.19	0.017	0.053	-0.16	0.038	0.083	-0.0029	0.98	0.99	-0.18	0.38	0.92	-0.2	0.35	0.81	-0.018	0.92	0.98	-0.026	0.38	1	-0.036	0.58	0.85	-0.097	0.16	0.6	-0.061	0.34	0.58
ARMC9	0.079	0.19	0.33	0.079	0.43	0.63	0.23	0.02	0.063	0.15	0.12	0.22	0.053	0.61	0.9	-0.037	0.88	0.99	0.064	0.8	0.96	0.1	0.64	0.9	0.08	0.053	1	0.096	0.23	0.61	0.29	0.00058	0.031	0.19	0.013	0.07
ARMCX1	0.024	0.52	0.67	-0.092	0.2	0.38	-0.045	0.53	0.69	0.048	0.51	0.63	0.11	0.48	0.85	0.14	0.62	0.95	0.35	0.27	0.75	0.2	0.46	0.82	0.046	0.34	1	-0.18	0.17	0.53	-0.066	0.63	0.91	0.12	0.36	0.6
ARMCX2	0.1	0.013	0.043	-0.16	0.03	0.093	0.033	0.66	0.78	0.2	0.0087	0.024	0.11	0.34	0.76	0.13	0.57	0.94	0.35	0.16	0.67	0.22	0.3	0.72	0.079	0.065	1	-0.1	0.35	0.71	0.085	0.45	0.84	0.19	0.075	0.23
ARMCX3	-0.065	0.042	0.11	-0.03	0.58	0.75	-0.16	0.0033	0.015	-0.13	0.017	0.043	-0.19	0.024	0.23	0.25	0.21	0.89	-0.11	0.61	0.9	-0.36	0.044	0.3	-0.057	0.2	1	-0.0093	0.94	0.98	-0.15	0.2	0.66	-0.14	0.2	0.43
ARMCX4	0.1	0.023	0.067	-0.14	0.12	0.26	0.06	0.5	0.67	0.2	0.025	0.059	-0.023	0.89	0.98	0.31	0.33	0.92	0.28	0.39	0.82	-0.026	0.94	0.99	-0.044	0.41	1	0.23	0.21	0.59	0.084	0.66	0.92	-0.15	0.41	0.65
ARMCX5	-0.011	0.87	0.92	-0.11	0.35	0.55	-0.14	0.26	0.43	-0.022	0.86	0.91	0.21	0.074	0.4	-0.19	0.49	0.93	0.2	0.47	0.85	0.39	0.099	0.45	0.077	0.15	1	-0.13	0.41	0.76	0.078	0.63	0.91	0.21	0.17	0.39
ARMCX6	-0.022	0.72	0.82	-0.19	0.028	0.088	-0.23	0.0069	0.026	-0.042	0.62	0.73	-0.2	0.067	0.39	0.01	0.99	1	-0.39	0.13	0.63	-0.4	0.067	0.37	-0.0085	0.85	1	-0.24	0.015	0.15	-0.28	0.0067	0.13	-0.038	0.7	0.85
ARMT1	-0.21	9.6e-05	0.00077	0.22	0.039	0.11	-0.18	0.099	0.21	-0.4	0.00019	0.0009	-0.031	0.76	0.94	-0.028	0.9	0.99	-0.091	0.72	0.94	-0.063	0.77	0.94	-0.079	0.089	1	0.14	0.26	0.63	-0.054	0.67	0.93	-0.19	0.1	0.28
ARNT	-0.098	0.12	0.24	0.25	0.017	0.058	0.059	0.57	0.72	-0.19	0.068	0.13	0.061	0.62	0.9	0.11	0.66	0.96	0.24	0.4	0.83	0.12	0.6	0.89	-0.024	0.61	1	0.02	0.88	0.97	-0.048	0.74	0.95	-0.068	0.62	0.81
ARNT2	0.14	0.0033	0.015	-0.33	3.3e-09	5.8e-08	-0.052	0.35	0.52	0.28	6.4e-07	5.3e-06	0.086	0.59	0.89	-0.22	0.51	0.93	-0.073	0.82	0.96	0.14	0.63	0.9	0.092	0.025	1	-0.055	0.58	0.85	0.16	0.13	0.56	0.21	0.028	0.12
ARNTL	0.1	0.19	0.33	-0.28	0.045	0.13	-0.087	0.53	0.69	0.2	0.16	0.27	0.074	0.55	0.88	0.058	0.82	0.98	0.2	0.48	0.86	0.14	0.55	0.87	0.14	0.012	0.069	-0.33	0.015	0.15	-0.0044	0.98	1	0.33	0.012	0.067
ARNTL2	0.24	0.00057	0.0035	-0.48	1.4e-06	1.5e-05	-0.01	0.92	0.95	0.47	2.1e-06	1.5e-05	0.54	0.016	0.19	-0.57	0.18	0.88	0.29	0.53	0.87	0.86	0.022	0.21	0.3	1.4e-05	0.00044	-0.21	0.18	0.54	0.44	0.0057	0.12	0.66	1.4e-05	0.0004
ARPC1A	0.077	0.0085	0.031	-0.12	0.043	0.12	0.031	0.6	0.75	0.15	0.011	0.029	0.0025	0.98	0.99	0.05	0.8	0.97	0.058	0.78	0.95	0.0081	0.96	0.99	0.048	0.15	1	-0.12	0.13	0.47	-0.015	0.86	0.97	0.1	0.16	0.38
ARPC1B	1.3	0.0093	0.033	-0.041	0.7	0.84	0.38	0.066	0.16	0.42	0.026	0.062	0.42	0.071	0.4	-0.39	0.38	0.92	0.27	0.56	0.88	0.66	0.088	0.42	0.84	0.00021	0.0035	-1.1	0.076	0.36	0.99	0.1	0.51	2.1	0.00034	0.0046
ARPC2	-0.014	0.75	0.84	-0.12	0.068	0.18	-0.14	0.025	0.074	-0.027	0.68	0.78	-0.11	0.32	0.74	0.065	0.81	0.97	-0.15	0.58	0.89	-0.22	0.35	0.76	-0.015	0.72	1	-0.035	0.76	0.92	-0.075	0.52	0.87	-0.04	0.71	0.86
ARPC3	-0.15	0.0017	0.0087	0.023	0.76	0.87	-0.27	0.00051	0.003	-0.29	0.00015	0.00075	0.029	0.87	0.97	0.078	0.81	0.98	0.14	0.7	0.93	0.057	0.85	0.97	-0.06	0.23	1	-0.17	0.16	0.52	-0.36	0.0047	0.11	-0.19	0.11	0.29
ARPC4	-0.036	0.19	0.33	0.005	0.93	0.97	-0.066	0.26	0.43	-0.071	0.23	0.35	-0.16	0.24	0.67	-0.13	0.62	0.95	-0.45	0.12	0.63	-0.32	0.2	0.61	-0.033	0.42	1	-0.028	0.79	0.94	-0.11	0.3	0.75	-0.082	0.41	0.64
ARPC4-TTLL3	-0.34	0.24	0.39	-0.34	0.19	0.36	-0.71	0.0047	0.019	-0.37	0.13	0.22	0.0094	0.95	0.99	0.28	0.37	0.92	0.31	0.34	0.8	0.031	0.91	0.98	-0.036	0.44	1	-0.25	0.5	0.81	-0.54	0.17	0.61	-0.28	0.43	0.67
ARPC5	-0.025	0.47	0.63	0.051	0.45	0.66	0.0031	0.96	0.98	-0.048	0.48	0.61	-0.24	0.18	0.6	0.094	0.82	0.98	-0.33	0.38	0.82	-0.42	0.19	0.59	-0.053	0.32	1	0.12	0.51	0.82	-0.048	0.8	0.96	-0.16	0.34	0.58
ARPC5L	-0.076	0.071	0.16	0.00082	0.99	1	-0.15	0.079	0.18	-0.15	0.076	0.15	-0.14	0.34	0.76	-0.11	0.71	0.96	-0.38	0.23	0.73	-0.28	0.32	0.73	-0.085	0.12	1	0.085	0.61	0.86	-0.16	0.37	0.8	-0.24	0.13	0.33
ARPIN	-0.13	0.038	0.1	-0.12	0.13	0.29	-0.38	2.4e-06	2.9e-05	-0.26	0.0012	0.0046	0.053	0.52	0.86	-0.11	0.59	0.95	-0.0092	0.96	0.99	0.099	0.58	0.88	-0.086	0.02	1	0.0031	0.97	0.99	-0.19	0.025	0.27	-0.2	0.014	0.074
ARPP19	-0.064	0.074	0.16	0.04	0.56	0.74	-0.086	0.21	0.37	-0.13	0.067	0.13	0.14	0.18	0.59	-0.4	0.044	0.71	-0.16	0.43	0.84	0.24	0.18	0.58	0.054	0.24	1	-0.18	0.12	0.46	-0.057	0.65	0.92	0.13	0.27	0.5
ARPP21	0.092	0.018	0.055	0.014	0.85	0.92	0.19	0.0071	0.027	0.18	0.012	0.032	0.22	0.47	0.84	-0.61	0.17	0.88	-0.33	0.45	0.85	0.28	0.52	0.85	0.013	0.78	1	0.38	0.12	0.46	0.47	0.066	0.42	0.088	0.71	0.86
ARRB1	0.25	2.7e-11	1.1e-09	-0.38	4.2e-10	8.4e-09	0.13	0.036	0.097	0.5	5.4e-17	1.8e-15	0.29	0.12	0.51	-0.39	0.3	0.91	0.096	0.82	0.96	0.48	0.15	0.53	0.2	0.0012	0.013	-0.14	0.38	0.73	0.34	0.032	0.3	0.48	0.0013	0.013
ARRB2	0.12	2.1e-05	0.00021	-0.09	0.15	0.32	0.16	0.012	0.042	0.25	7.9e-05	0.00041	-0.019	0.85	0.97	0.2	0.35	0.92	0.18	0.43	0.84	-0.025	0.9	0.98	0.097	0.022	1	-0.11	0.31	0.68	0.12	0.28	0.73	0.22	0.027	0.11
ARRDC1	-0.053	0.89	0.93	0.27	0.26	0.46	0.22	0.33	0.51	-0.042	0.87	0.92	0.13	0.63	0.91	0.46	0.24	0.9	0.68	0.11	0.6	0.22	0.56	0.87	0.048	0.36	1	-0.074	0.85	0.96	0.27	0.52	0.87	0.34	0.37	0.61
ARRDC2	0.0079	0.97	0.98	0.082	0.74	0.86	0.091	0.71	0.83	0.0092	0.97	0.98	-0.21	0.43	0.83	0.72	0.082	0.81	0.41	0.3	0.78	-0.31	0.46	0.82	-0.043	0.43	1	0.13	0.64	0.88	-0.07	0.81	0.96	-0.2	0.45	0.68
ARRDC3	-0.36	4.6e-07	7.2e-06	0.081	0.36	0.57	-0.61	4.7e-12	1.3e-10	-0.69	4.5e-15	1.2e-13	0.0072	0.98	0.99	1.2	6.4e-05	0.025	1.3	6.7e-05	0.021	0.055	0.82	0.96	-0.11	0.096	0.28	0.5	0.049	0.29	0.077	0.77	0.96	-0.42	0.086	0.25
ARRDC3-AS1	-0.11	0.53	0.68	-0.1	0.66	0.81	-0.26	0.28	0.46	-0.15	0.52	0.65	0.048	0.83	0.96	-0.41	0.29	0.91	-0.36	0.37	0.81	0.053	0.9	0.98	-0.0017	0.98	1	-0.19	0.43	0.77	-0.21	0.42	0.83	-0.017	0.94	0.98
ARRDC4	-0.35	0.00023	0.0016	0.14	0.34	0.55	-0.5	0.00046	0.0028	-0.63	8.1e-06	5.3e-05	-0.043	0.82	0.96	0.47	0.16	0.88	0.41	0.23	0.73	-0.056	0.87	0.97	-0.068	0.24	1	-0.077	0.75	0.92	-0.36	0.15	0.58	-0.28	0.22	0.45
ARSA	0.12	0.35	0.51	0.25	0.14	0.31	0.45	0.0085	0.031	0.2	0.24	0.35	-0.31	0.052	0.34	0.41	0.23	0.9	-0.14	0.7	0.93	-0.55	0.068	0.37	0.031	0.55	1	0.038	0.82	0.95	0.14	0.43	0.84	0.098	0.54	0.75
ARSB	-0.077	0.06	0.14	-0.046	0.5	0.69	-0.2	0.0036	0.016	-0.15	0.025	0.06	-0.31	0.081	0.42	-0.022	0.9	0.99	-0.58	0.1	0.59	-0.56	0.067	0.37	-0.15	0.028	0.12	0.28	0.17	0.54	-0.14	0.5	0.86	-0.42	0.033	0.13
ARSD	-0.1	0.0029	0.013	0.2	0.0014	0.0073	0.00031	1	1	-0.2	0.0013	0.0047	-0.14	0.46	0.84	-0.54	0.05	0.73	-0.85	0.004	0.18	-0.3	0.22	0.64	-0.1	0.1	1	0.13	0.52	0.82	-0.19	0.38	0.8	-0.33	0.11	0.29
ARSE	-0.36	0.042	0.11	0.42	0.081	0.2	-0.052	0.83	0.91	-0.48	0.049	0.1	-0.36	0.29	0.72	-0.095	0.77	0.97	-0.57	0.22	0.72	-0.48	0.27	0.68	-0.2	0.028	0.12	0.77	0.03	0.22	0.033	0.93	0.99	-0.74	0.032	0.13
ARSF	-0.43	0.12	0.24	1.3	1.6e-08	2.5e-07	0.65	0.0034	0.015	-0.65	0.0039	0.012	-1.6	3.6e-05	0.004	0.51	0.47	0.93	-1.4	0.0021	0.12	-1.9	7.2e-06	0.001	-0.53	0.0031	0.026	1.5	0.0021	0.046	0.11	0.84	0.97	-1.4	0.003	0.024
ARSG	0.0012	0.98	0.99	0.1	0.34	0.55	0.11	0.33	0.51	0.0024	0.98	0.99	-0.37	0.12	0.5	1.1	0.003	0.26	0.49	0.17	0.68	-0.6	0.083	0.41	-0.13	0.054	0.19	0.52	0.02	0.18	0.087	0.71	0.94	-0.44	0.045	0.16
ARSI	-0.16	0.61	0.75	1.1	9.4e-06	8.7e-05	0.84	0.00033	0.0021	-0.22	0.37	0.5	-0.82	0.0049	0.097	0.35	0.54	0.94	-0.8	0.083	0.57	-1.1	0.006	0.1	-0.061	0.16	1	1.6	0.0016	0.04	0.9	0.094	0.49	-0.71	0.14	0.35
ARSJ	0.11	0.72	0.83	0.68	0.0045	0.02	0.81	0.00088	0.0048	0.13	0.61	0.72	-0.46	0.52	0.87	-0.021	0.89	0.99	-0.26	0.49	0.86	-0.24	0.51		-0.019	0.57	1	1.8	0.0025	0.052	1.5	0.017	0.22	-0.33	0.56	0.77
ARSK	-0.07	0.46	0.62	0.16	0.35	0.55	0.04	0.81	0.89	-0.12	0.48	0.61	0.052	0.64	0.91	-0.0059	0.99	1	0.093	0.73	0.94	0.099	0.67	0.91	0.031	0.54	1	-0.14	0.38	0.73	-0.057	0.74	0.95	0.088	0.58	0.78
ART3	-0.47	0.0015	0.0079	-0.0032	0.98	0.99	-0.79	4.6e-05	0.00038	-0.79	4.6e-05	0.00025	9.3	3.1e-07	0.00011	-0.33	0.0033	0.28	-0.3	0.0096	0.27	0.03	0.84	0.97	-0.00076	0.95	1	0.23	0.87	0.96	0.16	0.91	0.99	-0.065	0.96	0.98
ART5	-0.056	0.84	0.91	0.22	0.38	0.59	0.17	0.5	0.66	-0.052	0.84	0.89	0.27	0.51	0.86	0.56	0.14	0.87	0.92	0.036	0.44	0.36	0.42	0.8	-0.027	0.57	1	0.048	0.9	0.97	-0.16	0.69	0.93	-0.21	0.56	0.77
ARTN	0.17	0.46	0.62	0.13	0.59	0.76	0.32	0.2	0.36	0.19	0.46	0.59	0.072	0.73	0.94	0.038	0.91	0.99	0.16	0.7	0.93	0.12	0.74	0.93	0.065	0.27	1	0.23	0.44	0.78	0.57	0.069	0.42	0.34	0.23	0.47
ARV1	-0.17	0.0017	0.0087	0.029	0.76	0.87	-0.29	0.002	0.0094	-0.32	0.00062	0.0025	-0.22	0.068	0.39	0.3	0.29	0.91	-0.11	0.7	0.93	-0.41	0.093	0.43	-0.12	0.031	0.13	0.014	0.92	0.98	-0.29	0.048	0.36	-0.3	0.026	0.11
ARVCF	0.28	0.042	0.11	0.1	0.57	0.74	0.58	0.0013	0.0068	0.47	0.0083	0.023	0.1	0.46	0.83	0.26	0.31	0.92	0.48	0.091	0.58	0.21	0.38	0.78	0.19	0.013	0.071	-0.1	0.62	0.87	0.39	0.067	0.42	0.5	0.013	0.068
ARX	-0.89	0.0032	0.014	-0.49	0.013	0.047	-1.9	7.4e-20	3.9e-18	-1.4	9.4e-12	1.7e-10	-0.077	0.89	0.98	0.63	0.082	0.81	0.56	0.11	0.61	-0.07	0.93	0.99	-0.78	0.00054	0.007	1.1	0.075	0.36	-0.95	0.15	0.59	-2.1	0.00069	0.0079
AS3MT	-0.085	0.45	0.61	-0.1	0.55	0.74	-0.25	0.15	0.28	-0.15	0.39	0.52	0.02	0.84	0.96	0.086	0.71	0.96	0.13	0.59	0.89	0.045	0.82	0.96	-0.022	0.66	1	-0.15	0.33	0.7	-0.23	0.16	0.6	-0.078	0.61	0.8
ASAH1	-0.068	0.4	0.56	-0.14	0.26	0.45	-0.27	0.028	0.081	-0.13	0.29	0.42	0.13	0.51	0.86	-0.58	0.1	0.84	-0.39	0.28	0.76	0.19	0.56	0.87	0.0025	0.98	1	-0.2	0.32	0.69	-0.21	0.33	0.78	-0.0037	0.98	0.99
ASAH2	0.068	0.29	0.45	-0.052	0.67	0.82	0.074	0.55	0.7	0.13	0.3	0.43	0.18	0.14	0.53	0.062	0.79	0.97	0.41	0.12	0.62	0.35	0.12	0.5	0.11	0.06	0.21	-0.11	0.52	0.82	0.19	0.28	0.73	0.3	0.066	0.21
ASAH2B	0.072	0.065	0.15	-0.057	0.5	0.7	0.084	0.32	0.49	0.14	0.094	0.17	0.077	0.49	0.85	-0.11	0.68	0.96	0.035	0.9	0.98	0.14	0.54	0.86	0.067	0.1	1	-0.026	0.79	0.94	0.13	0.21	0.67	0.16	0.1	0.29
ASAP1	0.074	0.2	0.34	-0.1	0.32	0.53	0.042	0.69	0.81	0.14	0.16	0.27	-0.16	0.27	0.7	-0.036	0.88	0.99	-0.33	0.29	0.76	-0.3	0.27	0.68	-0.0099	0.84	1	-0.0036	0.98	0.99	-0.034	0.83	0.97	-0.031	0.84	0.93
ASAP2	0.063	0.046	0.12	-0.088	0.19	0.36	0.036	0.59	0.73	0.12	0.061	0.12	-0.019	0.89	0.98	-0.23	0.41	0.92	-0.28	0.33	0.8	-0.052	0.83	0.96	0.033	0.48	1	-0.023	0.83	0.95	0.049	0.66	0.92	0.072	0.49	0.71
ASAP3	0.095	0.045	0.11	-0.0039	0.97	0.98	0.18	0.048	0.12	0.18	0.042	0.091	-0.053	0.62	0.9	0.33	0.13	0.86	0.24	0.28	0.76	-0.086	0.66	0.91	0.12	0.042	0.16	-0.25	0.11	0.44	0.051	0.75	0.95	0.3	0.048	0.17
ASB1	-0.082	0.022	0.066	0.14	0.042	0.12	-0.017	0.81	0.89	-0.16	0.022	0.054	-0.13	0.33	0.76	0.34	0.22	0.89	0.11	0.68	0.93	-0.22	0.37	0.77	-0.15	0.00022	0.0036	0.18	0.059	0.32	-0.15	0.14	0.58	-0.32	0.00039	0.0051
ASB12	0.39	0.11	0.22	-0.41	0.097	0.23	-0.02	0.93	0.96	0.39	0.11	0.2	0.23	0.47	0.84	-0.53	0.24	0.9	-0.25	0.57	0.89	0.29	0.52	0.85	0.096	0.074	1	-0.76	0.067	0.34	-0.074	0.86	0.98	0.68	0.087	0.25
ASB13	0.083	0.53	0.68	-0.019	0.93	0.97	0.099	0.67	0.79	0.12	0.61	0.72	0.32	0.0087	0.13	-0.46	0.083	0.82	0.12	0.68	0.92	0.58	0.014	0.16	0.1	0.1	0.29	-0.27	0.22	0.59	0.058	0.8	0.96	0.32	0.12	0.31
ASB14	0.29	0.25	0.4	-0.16	0.52	0.71	0.12	0.64	0.77	0.28	0.27	0.39	0.11	0.63	0.91	-0.15	0.72	0.97	0.021	0.97	0.99	0.17	0.66	0.91	0.12	0.077	0.24	-0.32	0.24	0.62	0.11	0.68	0.93	0.44	0.094	0.27
ASB16	0.11	0.46	0.62	-0.1	0.66	0.81	0.053	0.82	0.9	0.16	0.5	0.63	-0.2	0.31	0.74	0.36	0.34	0.92	0.039	0.9	0.98	-0.32	0.35	0.76	0.023	0.67	1	0.19	0.37	0.73	0.28	0.2	0.66	0.094	0.64	0.82
ASB2	-0.22	0.16	0.28	0.53	0.01	0.04	0.18	0.39	0.56	-0.35	0.087	0.16	-0.27	0.53	0.87	0.44	0.34	0.92	0.15	0.68	0.92	-0.29	0.56	0.87	-0.072	0.083	1	1.2	0.049	0.29	0.19	0.75	0.95	-0.97	0.089	0.26
ASB3	-0.088	0.23	0.38	0.04	0.76	0.87	-0.12	0.33	0.5	-0.16	0.2	0.31	-0.047	0.67	0.92	0.12	0.62	0.95	0.04	0.88	0.97	-0.083	0.71	0.93	-0.05	0.25	1	0.083	0.5	0.81	-0.048	0.7	0.94	-0.13	0.27	0.5
ASB4	0.17	0.52	0.67	0.24	0.32	0.53	0.41	0.1	0.22	0.17	0.51	0.64	-0.05	0.78	0.95	0.028	0.94	0.99	-0.059	0.88	0.97	-0.087	0.79	0.95	0.022	0.67	1	0.19	0.51	0.82	0.33	0.28	0.73	0.14	0.61	0.8
ASB5	-0.4	0.13	0.25	0.72	0.0046	0.02	0.26	0.26	0.43	-0.46	0.077	0.15	0.047	0.91	0.98	-0.5	0.29		-0.47	0.32	0.79	0.026	0.99		-0.067	0.16	1	1	0.034	0.24	0.41	0.41	0.82	-0.62	0.18	0.4
ASB6	0.14	0.0014	0.0072	-0.099	0.23	0.42	0.17	0.042	0.11	0.27	0.0012	0.0044	0.025	0.79	0.95	-0.19	0.37	0.92	-0.15	0.49	0.86	0.037	0.85	0.97	0.084	0.02	1	-0.059	0.49	0.8	0.13	0.15	0.58	0.19	0.023	0.1
ASB7	-0.055	0.14	0.27	0.013	0.87	0.93	-0.095	0.25	0.42	-0.11	0.19	0.3	-0.017	0.79	0.95	-0.074	0.64	0.95	-0.11	0.5	0.86	-0.04	0.78	0.94	-0.025	0.38	1	-0.063	0.29	0.66	-0.12	0.048	0.36	-0.06	0.3	0.54
ASB8	0.032	0.5	0.66	-0.18	0.018	0.062	-0.11	0.12	0.25	0.062	0.4	0.54	0.098	0.25	0.68	-0.17	0.4	0.92	0.011	0.96	0.99	0.18	0.31	0.72	0.018	0.64	1	-0.11	0.25	0.63	-0.071	0.48	0.86	0.039	0.68	0.84
ASCC1	-0.045	0.42	0.58	-0.049	0.62	0.78	-0.14	0.18	0.32	-0.086	0.39	0.52	0.084	0.46	0.84	0.041	0.86	0.98	0.21	0.44	0.85	0.16	0.47	0.83	0.032	0.52	1	-0.16	0.25	0.62	-0.083	0.57	0.89	0.08	0.55	0.76
ASCC2	0.043	0.43	0.59	0.099	0.27	0.47	0.18	0.043	0.11	0.082	0.35	0.48	-0.1	0.46	0.83	0.41	0.14	0.87	0.24	0.4	0.83	-0.18	0.49	0.84	-0.031	0.41	1	0.079	0.4	0.75	0.0077	0.94	0.99	-0.072	0.43	0.67
ASCC3	-0.089	0.1	0.21	-0.051	0.56	0.74	-0.22	0.012	0.041	-0.17	0.052	0.11	0.043	0.81	0.96	0.44	0.15	0.87	0.54	0.094	0.59	0.1	0.71	0.93	-0.063	0.18	1	0.025	0.84	0.96	-0.14	0.29	0.74	-0.17	0.18	0.4
ASCL1	-0.7	0.032	0.087	-0.69	4.1e-07	4.9e-06	-2	9.3e-44	2.7e-41	-1.3	2.2e-19	9.6e-18	0.48	0.32	0.74	-0.12	0.87	0.98	0.34	0.5	0.87	0.47	0.32	0.73	-0.066	0.061	1	0.76	0.28	0.65	-0.48	0.51	0.87	-1.2	0.066	0.21
ASCL4	-0.15	0.47	0.62	-0.4	0.091	0.22	-0.61	0.009	0.033	-0.21	0.35	0.48	0.92	0.3	0.72	-0.4	0.27		-0.076	0.81	0.96	0.32	0.34		-0.011	0.78	1	0.15	0.77	0.93	0.013	0.98	1	-0.14	0.78	0.9
ASF1A	-0.29	1.9e-11	7.8e-10	0.2	0.018	0.061	-0.38	7.9e-06	8.2e-05	-0.57	6.3e-12	1.1e-10	-0.097	0.52	0.87	-0.15	0.6	0.95	-0.34	0.28	0.76	-0.19	0.48	0.84	-0.12	0.0091	0.056	0.074	0.51	0.82	-0.21	0.073	0.44	-0.29	0.0092	0.053
ASF1B	-0.54	2.2e-08	4.8e-07	0.36	0.03	0.092	-0.6	0.00038	0.0024	-0.95	9.5e-09	1.1e-07	-0.033	0.92	0.98	0.18	0.69	0.96	0.14	0.75	0.94	-0.036	0.95	0.99	-0.36	0.0022	0.02	1	0.00025	0.012	0.1	0.73	0.95	-0.92	0.00064	0.0074
ASGR1	0.12	0.28	0.43	-0.12	0.52	0.71	0.09	0.61	0.75	0.2	0.25	0.37	0.16	0.31	0.74	0.42	0.099	0.84	0.75	0.0065	0.23	0.32	0.17	0.56	0.14	0.035	0.14	-0.31	0.14	0.48	0.1	0.64	0.92	0.41	0.041	0.16
ASH1L	0.047	0.17	0.3	-0.073	0.28	0.48	0.019	0.77	0.87	0.092	0.17	0.28	-0.048	0.72	0.94	-0.2	0.45	0.93	-0.31	0.28	0.76	-0.11	0.66	0.91	-0.014	0.72	1	0.08	0.44	0.77	0.047	0.66	0.92	-0.033	0.74	0.88
ASH2L	-0.058	0.21	0.36	0.036	0.68	0.82	-0.076	0.39	0.56	-0.11	0.2	0.31	0.026	0.75	0.94	-0.14	0.48	0.93	-0.093	0.65	0.92	0.044	0.8	0.95	-0.0085	0.77	1	0.014	0.83	0.95	-0.004	0.95	0.99	-0.018	0.78	0.9
ASIC1	0.1	0.094	0.2	-0.37	2.5e-12	6.8e-11	-0.17	0.0011	0.0056	0.2	0.00019	0.00089	0.33	0.016	0.18	-0.37	0.22	0.89	0.23	0.47	0.85	0.59	0.024	0.22	0.13	0.01	0.06	-0.22	0.076	0.36	0.079	0.54	0.88	0.3	0.013	0.069
ASIC2	0.33	0.00037	0.0024	-0.59	3.9e-06	3.9e-05	0.014	0.91	0.95	0.61	2.1e-06	1.5e-05	0.53	0.038	0.29	-0.39	0.41	0.92	0.42	0.37	0.81	0.81	0.046	0.31	0.29	0.0052	0.037	-0.43	0.16	0.52	0.38	0.24	0.69	0.82	0.0067	0.043
ASIC3	0.28	0.11	0.22	0.051	0.82	0.91	0.45	0.047	0.12	0.4	0.078	0.15	-0.035	0.88	0.98	0.43	0.27	0.91	0.39	0.33	0.79	-0.04	0.93	0.99	0.15	0.053	0.19	-0.26	0.44	0.78	0.35	0.31	0.76	0.6	0.058	0.2
ASIC4	0.14	0.098	0.2	-0.36	0.004	0.018	-0.095	0.44	0.61	0.26	0.034	0.077	-0.26	0.3	0.73	-0.071	0.82	0.98	-0.48	0.26	0.75	-0.41	0.28	0.7	0.016	0.76	1	-0.2	0.3	0.67	-0.15	0.46	0.85	0.054	0.77	0.89
ASL	0.058	0.64	0.77	0.42	0.0045	0.02	0.53	0.00035	0.0022	0.11	0.46	0.59	-0.023	0.91	0.98	0.62	0.069	0.78	0.6	0.087	0.58	-0.014	0.98	1	0.031	0.54	1	0.25	0.048	0.29	0.35	0.0071	0.14	0.1	0.38	0.62
ASMTL	0.092	0.064	0.15	-0.0027	0.98	0.99	0.17	0.055	0.14	0.18	0.051	0.11	0.12	0.45	0.83	0.25	0.39	0.92	0.48	0.12	0.63	0.23	0.39	0.78	0.06	0.24	1	-0.11	0.44	0.78	0.049	0.74	0.95	0.16	0.25	0.49
ASNA1	0.019	0.61	0.74	-0.065	0.37	0.58	-0.029	0.7	0.82	0.037	0.61	0.72	-0.096	0.31	0.73	0.041	0.86	0.98	-0.15	0.53	0.88	-0.19	0.35	0.75	-0.0066	0.87	1	-0.056	0.57	0.84	-0.075	0.47	0.85	-0.019	0.84	0.93
ASNS	0.11	0.0044	0.019	-0.16	0.031	0.096	0.06	0.41	0.58	0.22	0.0029	0.0095	0.33	0.12	0.5	-0.061	0.93	0.99	0.5	0.22	0.72	0.56	0.12	0.48	0.12	0.079	0.25	-0.39	0.14	0.48	0.035	0.9	0.98	0.42	0.093	0.26
ASNSD1	-0.061	0.085	0.18	-0.037	0.54	0.73	-0.16	0.011	0.038	-0.12	0.052	0.11	0.032	0.8	0.96	-0.29	0.26	0.91	-0.24	0.36	0.81	0.042	0.86	0.97	-0.013	0.73	1	-0.084	0.36	0.73	-0.12	0.2	0.66	-0.039	0.66	0.83
ASPA	-0.13	0.36	0.52	0.1	0.65	0.81	-0.086	0.7	0.82	-0.19	0.4	0.53	0.046	0.77	0.95	0.053	0.86	0.98	0.14	0.68	0.93	0.086	0.77	0.94	-0.041	0.45	1	-0.022	0.92	0.97	-0.17	0.42	0.83	-0.15	0.43	0.67
ASPH	-0.041	0.19	0.33	0.048	0.48	0.68	-0.032	0.63	0.77	-0.08	0.23	0.35	-0.19	0.091	0.44	0.19	0.46	0.93	-0.16	0.56	0.88	-0.35	0.12	0.49	-0.078	0.11	1	0.07	0.6	0.86	-0.13	0.35	0.79	-0.2	0.12	0.31
ASPHD1	0.33	0.0034	0.015	-0.2	0.25	0.44	0.37	0.033	0.092	0.57	0.00099	0.0038	0.0015	0.99	1	0.23	0.34	0.92	0.24	0.33	0.8	0.016	0.94	0.99	0.14	0.031	0.13	-0.15	0.42	0.77	0.22	0.24	0.69	0.37	0.036	0.14
ASPHD2	0.2	0.00016	0.0012	-0.24	0.016	0.055	0.14	0.15	0.29	0.38	0.00011	0.00058	0.17	0.094	0.45	-0.1	0.67	0.96	0.22	0.37	0.81	0.33	0.12	0.49	0.2	0.00042	0.0058	-0.27	0.044	0.27	0.17	0.22	0.67	0.45	0.00064	0.0074
ASPM	-0.75	8.3e-08	1.6e-06	0.1	0.43	0.64	-1.3	4.3e-22	2.7e-20	-1.4	1.3e-25	1e-23	-0.21	0.57	0.89	0.22	0.65	0.96	-0.025	0.98	1	-0.25	0.59	0.89	-0.56	0.00024	0.0038	0.83	0.028	0.22	-0.5	0.21	0.66	-1.3	0.00029	0.0041
ASPRV1	0.12	0.17	0.31	-0.33	0.031	0.097	-0.1	0.49	0.66	0.23	0.14	0.24	-0.31	0.092	0.45	0.34	0.37	0.92	-0.19	0.64	0.91	-0.53	0.11	0.48	-0.024	0.65	1	0.11	0.64	0.88	0.012	0.96	0.99	-0.1	0.66	0.83
ASPSCR1	0.09	0.4	0.56	0.12	0.47	0.67	0.28	0.091	0.2	0.16	0.33	0.46	-3e-05	1	1	0.22	0.46	0.93	0.23	0.46	0.85	0.012	0.96	0.99	0.054	0.28	1	-0.091	0.54	0.83	0.059	0.71	0.94	0.15	0.3	0.54
ASRGL1	0.13	0.077	0.17	-0.47	9.6e-11	2.1e-09	-0.21	0.0038	0.016	0.26	0.00032	0.0014	0.26	0.21	0.63	-0.46	0.23	0.9	-0.043	0.89	0.98	0.42	0.23	0.65	0.14	0.014	0.077	-0.24	0.11	0.44	0.11	0.5	0.86	0.35	0.018	0.086
ASS1	0.42	2.6e-06	3.3e-05	-0.15	0.29	0.49	0.61	8.2e-06	8.4e-05	0.76	2.8e-08	2.9e-07	0.65	0.16	0.57	0.31	0.26	0.91	1.1	0.016	0.33	0.77	0.11	0.47	0.074	0.2	1	-0.33	0.17	0.53	-0.044	0.86	0.98	0.29	0.22	0.45
ASTE1	-0.18	0.043	0.11	0.24	0.1	0.24	-0.073	0.63	0.76	-0.32	0.033	0.074	0.043	0.71	0.93	-0.18	0.5	0.93	-0.1	0.7	0.93	0.072	0.76	0.94	-0.04	0.41	1	0.15	0.28	0.66	0.045	0.75	0.95	-0.1	0.44	0.67
ASTN1	0.14	0.044	0.11	-0.46	1.2e-15	4.8e-14	-0.19	0.0012	0.0061	0.28	1.9e-06	1.4e-05	0.29	0.045	0.31	-0.41	0.19	0.89	0.11	0.74	0.94	0.52	0.06	0.35	0.11	0.035	0.14	-0.25	0.078	0.36	0.032	0.82	0.97	0.28	0.039	0.15
ASTN2	0.14	0.027	0.077	-0.4	3.4e-10	7e-09	-0.13	0.036	0.097	0.27	2.7e-05	0.00016	0.48	0.006	0.11	-0.94	0.0022	0.23	-0.11	0.68	0.93	0.83	0.0028	0.066	0.21	0.0042	0.032	-0.52	0.0033	0.061	-0.028	0.88	0.98	0.5	0.004	0.029
ASXL1	0.2	3.5e-08	7.3e-07	-0.11	0.076	0.19	0.29	9.1e-06	9.2e-05	0.4	4.8e-10	6.7e-09	0.098	0.36	0.78	-0.24	0.32	0.92	-0.062	0.8	0.96	0.18	0.41	0.8	0.15	0.0021	0.019	-0.091	0.44	0.78	0.26	0.033	0.3	0.35	0.002	0.018
ASXL2	-0.12	0.062	0.14	0.37	3.5e-05	0.00029	0.13	0.15	0.29	-0.24	0.0066	0.019	-0.22	0.04	0.3	0.016	0.97	1	-0.42	0.089	0.58	-0.43	0.038	0.28	-0.12	0.0094	0.057	0.23	0.035	0.24	-0.038	0.74	0.95	-0.27	0.011	0.061
ASXL3	0.19	0.0011	0.0061	-0.39	1.7e-07	2.2e-06	-0.026	0.73	0.84	0.37	1e-06	8.1e-06	0.21	0.39	0.8	-0.4	0.35	0.92	-0.086	0.82	0.96	0.31	0.43	0.81	0.15	0.0016	0.016	-0.064	0.57	0.84	0.28	0.015	0.2	0.35	0.0013	0.013
ATAD1	-0.074	0.045	0.11	-0.045	0.43	0.63	-0.19	0.00077	0.0043	-0.15	0.01	0.028	0.16	0.062	0.37	-0.2	0.34	0.92	0.1	0.64	0.91	0.3	0.098	0.45	0.018	0.69	1	-0.14	0.22	0.59	-0.1	0.39	0.81	0.039	0.72	0.87
ATAD2	-0.49	7.1e-05	0.0006	0.54	0.004	0.018	-0.29	0.13	0.25	-0.82	1e-05	6.7e-05	-0.082	0.77	0.95	0.26	0.55	0.94	0.14	0.73	0.94	-0.11	0.8	0.95	-0.099	0.13	1	0.62	0.076	0.36	0.11	0.76	0.95	-0.51	0.13	0.33
ATAD2B	0.019	0.6	0.74	-0.006	0.94	0.97	0.032	0.68	0.8	0.038	0.62	0.73	-0.029	0.82	0.96	-0.19	0.47	0.93	-0.26	0.36	0.81	-0.068	0.77	0.94	-0.004	0.92	1	0.041	0.66	0.89	0.034	0.73	0.95	-0.0079	0.93	0.97
ATAD3A	0.18	0.14	0.26	0.18	0.26	0.45	0.49	0.0021	0.0098	0.31	0.05	0.11	-0.011	0.95	0.99	0.61	0.033	0.66	0.62	0.039	0.46	0.0078	0.96	0.99	0.1	0.065	0.22	0.054	0.7	0.91	0.33	0.029	0.28	0.27	0.048	0.17
ATAD3B	-0.061	0.77	0.86	0.35	0.13	0.29	0.27	0.25	0.41	-0.082	0.73	0.82	-0.041	0.84	0.96	0.57	0.097	0.84	0.52	0.14	0.65	-0.048	0.89	0.98	-0.036	0.51	1	0.48	0.11	0.44	0.29	0.35	0.79	-0.18	0.53	0.75
ATAD3C	0.23	0.29	0.44	0.017	0.94	0.97	0.29	0.25	0.42	0.27	0.28	0.4	-0.3	0.29	0.72	0.53	0.23	0.9	0.1	0.77	0.95	-0.43	0.31	0.73	-0.038	0.48	1	0.043	0.88	0.97	-0.15	0.62	0.91	-0.2	0.49	0.71
ATAD5	-0.28	7.7e-05	0.00063	0.22	0.095	0.22	-0.3	0.022	0.068	-0.52	7.2e-05	0.00038	0.041	0.74	0.94	0.027	0.92	0.99	0.11	0.71	0.93	0.08	0.75	0.94	-0.14	0.0097	0.058	0.35	0.0066	0.092	0.017	0.9	0.98	-0.33	0.0075	0.046
ATAT1	0.18	0.00055	0.0034	-0.39	1.3e-10	2.8e-09	-0.034	0.58	0.73	0.36	4e-09	4.8e-08	0.19	0.19	0.61	-0.25	0.44	0.93	0.098	0.77	0.95	0.34	0.22	0.63	0.17	0.0023	0.021	-0.19	0.17	0.53	0.2	0.15	0.59	0.39	0.0031	0.025
ATCAY	0.1	0.00045	0.0029	-0.18	0.00084	0.0049	0.029	0.58	0.72	0.2	9.5e-05	0.00049	0.29	0.0019	0.055	-0.19	0.39	0.92	0.37	0.11	0.6	0.57	0.0039	0.079	0.13	0.00058	0.0073	-0.13	0.16	0.51	0.16	0.084	0.47	0.29	0.00088	0.0095
ATE1	0.033	0.37	0.53	-0.06	0.43	0.63	0.0045	0.95	0.97	0.065	0.39	0.53	0.043	0.68	0.92	-0.25	0.26	0.91	-0.18	0.43	0.84	0.068	0.73	0.93	0.06	0.13	1	-0.15	0.12	0.46	-0.013	0.9	0.98	0.13	0.14	0.35
ATF1	-0.16	0.12	0.23	0.016	0.93	0.96	-0.27	0.12	0.24	-0.29	0.096	0.18	-0.04	0.85	0.97	-0.58	0.08	0.81	-0.7	0.045	0.48	-0.12	0.68	0.92	-0.045	0.4	1	-0.16	0.43	0.77	-0.35	0.092	0.48	-0.19	0.32	0.56
ATF2	-0.055	0.047	0.12	0.05	0.41	0.62	-0.058	0.34	0.52	-0.11	0.074	0.14	0.16	0.013	0.16	-0.23	0.16	0.88	0.084	0.63	0.91	0.31	0.031	0.25	0.045	0.29	1	-0.11	0.3	0.67	-0.0073	0.95	0.99	0.1	0.31	0.56
ATF3	0.42	0.0011	0.0061	-0.09	0.63	0.79	0.61	0.00087	0.0047	0.7	0.00013	0.00063	0.44	0.24	0.67	0.29	0.39	0.92	0.89	0.055	0.51	0.6	0.19	0.59	0.076	0.17	1	-0.34	0.27	0.64	0.056	0.86	0.98	0.4	0.18	0.4
ATF4	0.076	0.14	0.26	-0.098	0.28	0.48	0.049	0.59	0.73	0.15	0.1	0.19	0.26	0.25	0.68	0.058	0.83	0.98	0.5	0.23	0.73	0.44	0.23	0.65	0.064	0.25	1	-0.23	0.24	0.62	-0.028	0.89	0.98	0.2	0.28	0.52
ATF5	0.032	0.5	0.65	0.0077	0.93	0.97	0.07	0.46	0.62	0.062	0.5	0.63	0.5	0.43	0.82	0.47	0.047	0.72	0.96	0.0062	0.22	0.49	0.31	0.72	-0.18	0.018	0.089	0.34	0.28	0.65	-0.36	0.27	0.72	-0.7	0.021	0.096
ATF6	-0.051	0.066	0.15	0.063	0.3	0.5	-0.038	0.54	0.69	-0.1	0.096	0.18	-0.033	0.81	0.96	0.35	0.21	0.89	0.3	0.29	0.77	-0.045	0.87	0.97	-0.074	0.024	1	0.1	0.2	0.56	-0.062	0.44	0.84	-0.16	0.03	0.12
ATF6B	0.054	0.22	0.37	-0.031	0.71	0.84	0.074	0.36	0.54	0.1	0.2	0.31	-0.044	0.74	0.94	0.076	0.79	0.97	-0.0026	1	1	-0.078	0.76	0.94	-0.024	0.66	1	-0.019	0.89	0.97	-0.079	0.58	0.9	-0.06	0.65	0.83
ATF7	-0.027	0.57	0.71	0.16	0.043	0.12	0.11	0.18	0.32	-0.052	0.5	0.63	-0.16	0.23	0.66	0.2	0.49	0.93	-0.088	0.78	0.95	-0.29	0.27	0.69	-0.07	0.17	1	0.19	0.19	0.55	0.005	0.97	1	-0.19	0.19	0.41
ATF7IP	-0.057	0.042	0.11	0.091	0.11	0.25	-0.022	0.7	0.82	-0.11	0.046	0.098	0.11	0.39	0.8	-0.12	0.68	0.96	0.082	0.78	0.95	0.2	0.43	0.81	-0.057	0.21	1	0.013	0.91	0.97	-0.12	0.29	0.74	-0.13	0.21	0.44
ATF7IP2	-0.4	0.026	0.075	0.15	0.51	0.7	-0.41	0.068	0.16	-0.57	0.013	0.034	-0.21	0.17	0.58	0.27	0.41	0.92	-0.093	0.79	0.95	-0.36	0.21	0.62	-0.23	0.0065	0.043	0.26	0.28	0.65	-0.35	0.16	0.61	-0.61	0.0083	0.05
ATG10	-0.14	0.078	0.17	0.14	0.36	0.57	-0.11	0.49	0.65	-0.25	0.11	0.19	-0.59	0.0057	0.11	0.096	0.89	0.99	-0.92	0.019	0.35	-1	0.0029	0.068	-0.22	0.0048	0.035	0.16	0.45	0.78	-0.42	0.063	0.41	-0.58	0.0053	0.036
ATG101	0.14	0.017	0.054	0.076	0.37	0.58	0.34	6.4e-05	0.00051	0.26	0.0017	0.0061	0.041	0.8	0.96	0.31	0.31	0.92	0.4	0.22	0.72	0.091	0.74	0.94	0.047	0.26	1	0.00076	0.99	1	0.12	0.29	0.74	0.12	0.25	0.49
ATG12	-0.078	0.072	0.16	0.069	0.41	0.62	-0.082	0.33	0.5	-0.15	0.07	0.14	-0.04	0.71	0.93	-0.17	0.45	0.93	-0.26	0.28	0.76	-0.091	0.66	0.91	-0.00055	0.99	1	-0.074	0.47	0.8	-0.08	0.46	0.85	-0.0059	0.95	0.98
ATG13	0.012	0.69	0.8	0.035	0.56	0.74	0.059	0.33	0.5	0.024	0.69	0.79	0.07	0.65	0.91	0.24	0.42	0.92	0.38	0.23	0.72	0.14	0.6	0.89	0.013	0.7	1	-0.081	0.3	0.68	-0.056	0.5	0.86	0.025	0.74	0.88
ATG14	-0.13	0.0019	0.0095	0.12	0.15	0.32	-0.14	0.11	0.24	-0.26	0.0025	0.0085	0.061	0.69	0.93	0.16	0.6	0.95	0.28	0.39	0.82	0.12	0.66	0.91	-0.093	0.12	1	0.25	0.18	0.54	-0.023	0.9	0.98	-0.27	0.13	0.32
ATG16L1	0.2	0.16	0.29	-0.019	0.94	0.97	0.26	0.27	0.44	0.28	0.24	0.36	-0.071	0.39	0.79	-0.035	0.85	0.98	-0.18	0.38	0.82	-0.14	0.4	0.79	0.077	0.19	1	-0.2	0.34	0.71	0.058	0.79	0.96	0.26	0.2	0.43
ATG16L2	-0.13	0.54	0.69	-0.21	0.4	0.61	-0.36	0.14	0.27	-0.16	0.51	0.64	0.0055	0.97	0.99	0.087	0.8	0.97	0.1	0.78	0.95	0.014	0.96	0.99	-0.019	0.7	1	-0.38	0.18	0.54	-0.52	0.08	0.46	-0.14	0.6	0.8
ATG2A	0.19	0.057	0.14	0.12	0.38	0.59	0.46	0.00069	0.0039	0.34	0.012	0.031	-0.15	0.35	0.77	0.46	0.14	0.87	0.21	0.5	0.87	-0.25	0.38	0.78	0.051	0.32	1	0.078	0.59	0.86	0.22	0.15	0.58	0.14	0.31	0.55
ATG2B	-0.07	0.16	0.3	0.24	0.00086	0.005	0.1	0.15	0.29	-0.14	0.056	0.11	0.052	0.7	0.93	-0.17	0.56	0.94	-0.082	0.78	0.95	0.087	0.74	0.94	-0.034	0.4	1	0.082	0.58	0.85	-0.034	0.83	0.97	-0.12	0.42	0.66
ATG3	-0.042	0.37	0.53	-0.0018	0.98	0.99	-0.083	0.37	0.54	-0.081	0.38	0.51	-0.077	0.47	0.84	0.2	0.41	0.92	0.059	0.81	0.96	-0.14	0.52	0.86	-0.0064	0.86	1	0.0015	0.99	0.99	-0.014	0.89	0.98	-0.015	0.86	0.94
ATG4A	-0.4	0.025	0.072	1.1	1.4e-09	2.7e-08	0.38	0.033	0.091	-0.69	7e-05	0.00037	-0.35	0.041	0.3	0.13	0.75	0.97	-0.5	0.17	0.68	-0.63	0.044	0.3	-0.29	0.0025	0.022	0.45	0.085	0.38	-0.28	0.3	0.75	-0.73	0.0037	0.028
ATG4B	0.25	0.0015	0.0079	-0.047	0.7	0.83	0.42	0.00047	0.0029	0.47	9.9e-05	0.0005	0.21	0.088	0.44	-0.21	0.47	0.93	0.19	0.52	0.87	0.39	0.11	0.48	0.22	0.001	0.011	-0.3	0.071	0.35	0.21	0.23	0.68	0.51	0.0015	0.014
ATG4C	-0.17	0.093	0.2	0.29	0.076	0.19	-0.0041	0.98	0.99	-0.3	0.071	0.14	0.013	0.92	0.98	0.21	0.43	0.92	0.25	0.38	0.82	0.037	0.87	0.97	-0.03	0.57	1	0.17	0.34	0.71	0.082	0.66	0.92	-0.089	0.61	0.8
ATG4D	0.39	0.12	0.24	0.66	0.0013	0.0069	1.3	8.6e-10	1.8e-08	0.62	0.0029	0.0097	-0.025	0.83	0.96	-0.18	0.46	0.93	-0.24	0.35	0.8	-0.061	0.78	0.95	0.18	0.032	0.13	0.088	0.74	0.92	0.7	0.012	0.18	0.61	0.017	0.084
ATG5	-0.11	0.03	0.084	0.062	0.52	0.71	-0.15	0.13	0.26	-0.21	0.031	0.071	0.003	0.98	0.99	0.034	0.89	0.99	0.042	0.87	0.97	0.008	0.97	0.99	-0.033	0.41	1	-0.11	0.23	0.61	-0.2	0.037	0.32	-0.09	0.31	0.55
ATG7	-0.0045	0.93	0.96	0.032	0.75	0.87	0.024	0.81	0.89	-0.0082	0.93	0.96	-0.048	0.61	0.9	0.27	0.17	0.88	0.19	0.35	0.81	-0.08	0.66	0.91	-0.0079	0.82	1	0.032	0.71	0.91	0.014	0.88	0.98	-0.018	0.83	0.92
ATG9A	0.16	0.019	0.058	0.018	0.87	0.93	0.33	0.0022	0.01	0.31	0.0038	0.012	0.25	0.042	0.3	0.045	0.83	0.98	0.53	0.044	0.48	0.49	0.031	0.25	0.15	0.0002	0.0033	-0.088	0.35	0.71	0.25	0.0096	0.16	0.34	0.00017	0.0028
ATG9B	0.0022	1	1	0.11	0.59	0.76	0.11	0.59	0.73	0.00056	1	1	0.35	0.52	0.86	-0.21	0.68	0.96	0.085	0.89	0.98	0.29	0.53	0.86	-0.005	0.83	1	-0.23	0.78	0.93	-0.45	0.59	0.9	-0.22	0.77	0.89
ATIC	-0.16	0.034	0.092	0.5	8.4e-10	1.6e-08	0.18	0.028	0.081	-0.32	7.3e-05	0.00038	-0.25	0.018	0.2	0.27	0.28	0.91	-0.2	0.44	0.85	-0.47	0.031	0.25	-0.19	0.0018	0.017	0.4	0.0043	0.071	-0.027	0.86	0.97	-0.43	0.0016	0.015
ATL1	0.024	0.72	0.82	-0.32	3.9e-07	4.7e-06	-0.27	1.4e-05	0.00014	0.046	0.46	0.59	0.25	0.033	0.27	-0.42	0.11	0.84	0.047	0.88	0.97	0.47	0.045	0.3	0.056	0.12	1	-0.13	0.12	0.46	-0.0092	0.92	0.99	0.12	0.14	0.34
ATL2	-0.079	0.022	0.066	0.089	0.22	0.41	-0.065	0.37	0.54	-0.15	0.034	0.076	-0.033	0.81	0.96	0.046	0.88	0.99	-0.012	0.97	0.99	-0.059	0.83	0.96	-0.057	0.23	1	-0.07	0.57	0.85	-0.23	0.076	0.45	-0.16	0.18	0.41
ATL3	-0.041	0.41	0.57	0.091	0.37	0.58	0.013	0.9	0.94	-0.079	0.43	0.57	0.15	0.29	0.72	0.11	0.68	0.96	0.4	0.19	0.7	0.29	0.27	0.69	0.01	0.83	1	0.053	0.71	0.91	0.083	0.57	0.89	0.03	0.82	0.92
ATM	-0.066	0.47	0.62	0.28	0.032	0.098	0.16	0.22	0.38	-0.12	0.36	0.49	-0.33	0.02	0.21	0.51	0.09	0.83	-0.084	0.81	0.96	-0.59	0.027	0.23	-0.11	0.061	0.21	0.23	0.2	0.58	-0.087	0.64	0.92	-0.32	0.069	0.22
ATMIN	-0.087	0.05	0.12	-0.0025	0.97	0.99	-0.17	0.026	0.075	-0.17	0.028	0.064	0.023	0.9	0.98	-0.4	0.22	0.89	-0.39	0.25	0.74	0.013	0.98	0.99	-0.035	0.3	1	0.025	0.77	0.93	-0.056	0.52	0.87	-0.081	0.32	0.56
ATN1	0.32	3.7e-11	1.4e-09	-0.27	0.0016	0.0086	0.35	5.6e-05	0.00046	0.62	6.8e-13	1.4e-11	0.22	0.043	0.31	0.028	0.88	0.99	0.46	0.057	0.52	0.44	0.035	0.27	0.27	1e-06	6.2e-05	-0.12	0.29	0.66	0.46	0.00013	0.011	0.58	1.9e-07	1.4e-05
ATOH7	-0.32	0.13	0.25	0.25	0.34	0.54	-0.11	0.66	0.79	-0.35	0.16	0.26	-0.042	0.88	0.98	-0.15	0.73	0.97	-0.21	0.63	0.91	-0.067	0.87	0.97	-0.072	0.21	1	0.38	0.27	0.64	-0.014	0.97	0.99	-0.39	0.24	0.47
ATOH8	-0.11	0.71	0.82	-0.014	0.96	0.98	-0.11	0.65	0.78	-0.1	0.69	0.78	0.55	0.24	0.67	-0.5	0.31	0.92	0.013	0.96	0.99	0.51	0.28		-0.011	0.79	1	0.41	0.42	0.77	0.28	0.59	0.9	-0.13	0.8	0.91
ATOX1	-0.058	0.25	0.4	-0.083	0.32	0.53	-0.2	0.02	0.061	-0.11	0.18	0.28	-0.035	0.76	0.94	0.031	0.91	0.99	-0.035	0.9	0.98	-0.066	0.78	0.95	-0.042	0.4	1	0.0012	0.99	1	-0.12	0.44	0.84	-0.12	0.4	0.64
ATP10A	0.59	0.16	0.3	0.11	0.59	0.76	0.58	0.021	0.064	0.47	0.074	0.14	0.44	0.33	0.75	-0.076	0.96		0.36	0.48	0.86	0.43	0.36		0.029	0.35	1	1	0.15	0.51	1.8	0.017	0.22	0.73	0.29	0.53
ATP10B	-0.37	0.28	0.43	-0.6	0.021	0.071	-0.98	0.00011	0.00085	-0.38	0.1	0.19	1.4			-0.21			0.33			0.54			0.013	0.61	1	-0.56	0.42	0.77	-0.21	0.77	0.95	0.35	0.61	0.8
ATP10D	-0.12	0.12	0.24	0.25	0.063	0.16	0.026	0.84	0.91	-0.22	0.095	0.18	-0.44	0.0078	0.13	0.35	0.32	0.92	-0.42	0.24	0.73	-0.78	0.012	0.14	-0.19	0.01	0.06	0.19	0.36	0.72	-0.33	0.14	0.58	-0.52	0.012	0.064
ATP11A	0.12	0.032	0.089	0.024	0.8	0.89	0.25	0.0059	0.023	0.23	0.012	0.033	0.28	0.072	0.4	0.18	0.5	0.93	0.72	0.018	0.35	0.54	0.04	0.28	0.13	0.0043	0.032	-0.086	0.42	0.77	0.2	0.065	0.42	0.29	0.0048	0.034
ATP11B	-0.2	0.00053	0.0033	0.4	1.4e-06	1.6e-05	0.007	0.93	0.96	-0.39	2e-06	1.5e-05	0.093	0.31	0.74	-0.23	0.26	0.91	-0.064	0.76	0.95	0.17	0.36	0.77	-0.076	0.11	1	0.12	0.36	0.72	-0.069	0.6	0.91	-0.19	0.13	0.33
ATP11C	-0.14	0.004	0.017	0.015	0.86	0.93	-0.26	0.0022	0.01	-0.28	0.0011	0.0043	0.19	0.22	0.65	-0.46	0.14	0.87	-0.13	0.68	0.92	0.33	0.25	0.66	-0.015	0.75	1	-0.057	0.68	0.9	-0.1	0.48	0.86	-0.045	0.73	0.87
ATP12A	0.22	0.42	0.58	-0.41	0.11	0.24	-0.2	0.45	0.62	0.21	0.38	0.51	1.7	1.3e-05	0.0018	-0.94	0.06	0.76	0.98	0.087	0.58	1.9	3.3e-05	0.0031	0.25	0.0091	0.055	-1.2	0.013	0.14	-0.031	0.95	0.99	1.1	0.012	0.064
ATP13A1	0.19	0.044	0.11	0.13	0.3	0.5	0.47	0.00011	0.00084	0.35	0.0047	0.014	-0.076	0.54	0.88	0.29	0.26	0.91	0.16	0.54	0.88	-0.13	0.59	0.88	0.06	0.24	1	0.014	0.92	0.98	0.18	0.23	0.68	0.17	0.23	0.47
ATP13A2	0.32	7.2e-05	0.0006	-0.29	0.025	0.082	0.3	0.022	0.068	0.59	6.3e-06	4.2e-05	0.18	0.15	0.55	-0.092	0.75	0.97	0.24	0.4	0.83	0.34	0.17	0.57	0.21	0.0026	0.022	-0.14	0.43	0.77	0.36	0.042	0.34	0.5	0.0028	0.022
ATP13A3	-0.18	0.00038	0.0025	0.24	0.0076	0.031	-0.11	0.23	0.39	-0.35	0.0001	0.00053	0.18	0.26	0.69	-0.45	0.15	0.87	-0.15	0.63	0.91	0.3	0.29	0.7	-0.0019	0.97	1	0.025	0.88	0.97	0.02	0.91	0.99	-0.005	0.98	0.99
ATP13A4	-0.42	0.036	0.096	-0.078	0.74	0.86	-0.65	0.006	0.023	-0.57	0.015	0.038	-0.34	0.15	0.55	0.39	0.37	0.92	-0.13	0.79	0.95	-0.52	0.18	0.58	-0.19	0.021	0.1	0.13	0.72	0.91	-0.68	0.07	0.43	-0.81	0.02	0.093
ATP13A5	-0.14	0.67	0.79	-0.1	0.69	0.83	-0.21	0.4	0.57	-0.11	0.66	0.76	-0.45	0.037	0.29	0.44	0.3	0.92	-0.28	0.52	0.87	-0.72	0.052	0.32	-0.028	0.55	1	-0.21	0.59	0.86	-0.43	0.29	0.74	-0.22	0.55	0.76
ATP1A1	0.26	8.6e-05	0.0007	-0.53	1.8e-13	5.6e-12	-0.024	0.74	0.85	0.51	1.9e-12	3.8e-11	0.34	0.0025	0.065	-0.076	0.78	0.97	0.59	0.019	0.35	0.66	0.0017	0.049	0.19	4.3e-05	0.0011	-0.31	0.0025	0.053	0.1	0.35	0.79	0.42	3.8e-05	0.0009
ATP1A2	-0.57	0.0048	0.02	-0.42	0.0026	0.013	-1.5	5.9e-24	4.6e-22	-1	7.3e-13	1.5e-11	0.48	0.22	0.65	0.26	0.43	0.92	0.87	0.06	0.52	0.62	0.18	0.58	-0.0082	0.82	1	0.13	0.83	0.95	-0.0068	0.99	1	-0.14	0.82	0.92
ATP1A3	0.19	0.0001	0.00081	-0.099	0.22	0.42	0.26	0.0013	0.0066	0.36	9.1e-06	5.9e-05	-0.071	0.33	0.76	0.044	0.81	0.97	-0.095	0.62	0.91	-0.14	0.39	0.78	0.073	0.093	1	-0.036	0.74	0.92	0.14	0.22	0.68	0.18	0.099	0.28
ATP1B1	0.064	0.16	0.29	-0.22	0.00087	0.005	-0.089	0.17	0.32	0.13	0.05	0.1	0.093	0.33	0.76	-0.32	0.12	0.85	-0.15	0.46	0.85	0.16	0.37	0.77	0.06	0.16	1	-0.22	0.032	0.23	-0.081	0.45	0.84	0.14	0.16	0.37
ATP1B2	-0.0026	0.97	0.98	-0.34	2.2e-07	2.9e-06	-0.35	1.4e-07	2.1e-06	-0.006	0.93	0.96	0.24	0.26	0.69	0.64	0.037	0.67	1.1	0.00085	0.083	0.46	0.11	0.46	-0.01	0.84	1	0.04	0.83	0.95	0.0043	0.98	1	-0.036	0.85	0.93
ATP1B3	-0.09	0.2	0.34	-0.21	0.0022	0.011	-0.39	2.5e-08	4.3e-07	-0.18	0.012	0.032	0.018	0.89	0.98	-0.23	0.41	0.92	-0.21	0.47	0.85	0.019	0.95	0.99	-0.038	0.3	1	-0.044	0.66	0.89	-0.15	0.15	0.59	-0.1	0.28	0.51
ATP23	0.013	0.92	0.95	-0.00099	1	1	0.018	0.93	0.96	0.019	0.93	0.96	-0.0032	0.99	1	-0.13	0.72	0.96	-0.15	0.71	0.93	-0.013	0.97	0.99	0.08	0.18	1	-0.37	0.14	0.49	-0.064	0.8	0.96	0.3	0.21	0.43
ATP2A1	-0.33	0.44	0.6	2.4	9.3e-72	7.3e-69	1.8	2.6e-40	6.4e-38	-0.62	8.2e-07	6.6e-06	-1	0.0041	0.089	1.4	0.0024	0.24	0.049	0.72	0.94	-1.4	0.0025	0.061	-0.1	0.061	0.21	2.5	2e-12	2.4e-09	1.4	0.00017	0.014	-1.1	0.0012	0.012
ATP2A2	0.045	0.22	0.37	-0.048	0.5	0.69	0.04	0.57	0.72	0.088	0.21	0.32	0.017	0.87	0.97	-0.0059	0.98	1	0.027	0.92	0.98	0.032	0.88	0.97	-0.032	0.51	1	0.19	0.18	0.55	0.1	0.49	0.86	-0.086	0.52	0.74
ATP2A3	0.66	0.024	0.07	0.73	0.00023	0.0016	1.8	5.4e-19	2.7e-17	1.1	1.9e-08	2.1e-07	0.28	0.45	0.83	0.57	0.14	0.87	0.96	0.03	0.41	0.4	0.35	0.76	0.27	0.0056	0.039	0.033	0.9	0.97	0.81	0.004	0.098	0.78	0.0025	0.021
ATP2B1	-0.05	0.16	0.29	-0.075	0.15	0.31	-0.18	0.00073	0.0041	-0.1	0.053	0.11	0.049	0.81	0.96	-0.55	0.11	0.84	-0.5	0.16	0.67	0.047	0.9	0.98	-0.017	0.59	1	-0.053	0.44	0.78	-0.094	0.19	0.64	-0.041	0.54	0.75
ATP2B1-AS1	0.0043	0.97	0.98	0.31	0.067	0.17	0.31	0.062	0.15	0.0062	0.97	0.98	-0.094	0.41	0.81	0.15	0.55	0.94	-0.017	0.96	0.99	-0.17	0.46	0.83	0.049	0.38	1	0.036	0.85	0.96	0.2	0.32	0.77	0.16	0.38	0.62
ATP2B2	0.029	0.74	0.83	0.25	0.03	0.093	0.3	0.0083	0.031	0.054	0.64	0.75	-0.085	0.56	0.88	0.074	0.82	0.98	-0.08	0.81	0.96	-0.15	0.58	0.88	-0.052	0.35	1	0.26	0.2	0.57	0.09	0.67	0.93	-0.17	0.39	0.63
ATP2B3	0.39	1.4e-09	3.9e-08	-0.43	0.00014	0.00099	0.3	0.0069	0.026	0.74	6.8e-11	1.1e-09	0.44	0.0019	0.056	-0.41	0.19	0.89	0.39	0.23	0.73	0.8	0.0037	0.077	0.29	3.4e-06	0.00015	-0.33	0.024	0.2	0.31	0.045	0.35	0.64	7.1e-06	0.00024
ATP2B4	-0.048	0.29	0.45	-0.058	0.44	0.64	-0.15	0.044	0.11	-0.093	0.21	0.33	0.0013	0.99	1	-0.052	0.89	0.99	-0.052	0.89	0.98	-0.00077	1	1	-0.14	0.05	0.18	0.34	0.2	0.57	-0.15	0.59	0.9	-0.49	0.057	0.19
ATP2C1	0.022	0.66	0.78	-0.22	0.00043	0.0027	-0.17	0.0051	0.021	0.044	0.47	0.6	0.049	0.63	0.91	-0.069	0.77	0.97	0.023	0.93	0.98	0.092	0.66	0.91	0.032	0.46	1	-0.12	0.28	0.65	-0.044	0.7	0.94	0.076	0.48	0.7
ATP2C2	-0.45	0.069	0.16	0.34	0.2	0.38	-0.1	0.68	0.8	-0.44	0.087	0.16	-0.27	0.25	0.68	0.92	0.016	0.51	0.49	0.19	0.69	-0.43	0.23	0.64	-0.28	0.009	0.055	0.95	0.0012	0.032	0.18	0.58	0.9	-0.77	0.0055	0.037
ATP5A1	-0.095	0.012	0.042	0.079	0.27	0.47	-0.11	0.13	0.26	-0.19	0.0092	0.026	-0.016	0.81	0.96	-0.005	0.98	1	-0.037	0.83	0.96	-0.032	0.83	0.96	-0.052	0.082	1	0.014	0.84	0.95	-0.1	0.15	0.6	-0.11	0.081	0.24
ATP5B	-0.054	0.11	0.23	0.057	0.39	0.6	-0.049	0.46	0.63	-0.11	0.11	0.19	-0.0025	0.98	1	0.12	0.59	0.95	0.13	0.6	0.9	0.0026	0.99	1	-0.035	0.26	1	-0.018	0.8	0.94	-0.099	0.19	0.64	-0.081	0.25	0.48
ATP5C1	-0.12	0.037	0.098	0.022	0.82	0.91	-0.2	0.033	0.091	-0.22	0.018	0.045	-0.19	0.12	0.51	-0.058	0.8	0.97	-0.43	0.11	0.61	-0.37	0.11	0.47	-0.054	0.19	1	-0.082	0.43	0.77	-0.23	0.032	0.3	-0.15	0.13	0.34
ATP5D	0.17	0.32	0.48	0.21	0.32	0.52	0.48	0.024	0.071	0.27	0.21	0.32	0.11	0.54	0.88	0.35	0.27	0.91	0.56	0.098	0.59	0.22	0.46	0.83	0.087	0.16	1	0.03	0.89	0.97	0.33	0.14	0.58	0.3	0.15	0.36
ATP5E	-0.049	0.39	0.55	-0.16	0.044	0.13	-0.25	0.0011	0.0058	-0.096	0.21	0.33	-0.0046	0.98	0.99	-0.42	0.11	0.84	-0.46	0.095	0.59	-0.041	0.86	0.97	-0.02	0.68	1	-0.14	0.34	0.7	-0.21	0.16	0.6	-0.071	0.61	0.8
ATP5F1	-0.057	0.61	0.74	-0.23	0.13	0.28	-0.34	0.028	0.08	-0.1	0.5	0.63	-0.036	0.76	0.94	-0.28	0.2	0.89	-0.37	0.11	0.6	-0.091	0.64	0.91	-0.11	0.074	0.24	0.084	0.66	0.89	-0.25	0.22	0.68	-0.33	0.078	0.24
ATP5G1	-0.032	0.59	0.73	-0.054	0.6	0.77	-0.11	0.26	0.43	-0.062	0.55	0.67	-0.025	0.83	0.96	0.13	0.62	0.95	0.09	0.74	0.94	-0.04	0.87	0.97	-0.042	0.39	1	0.051	0.72	0.91	-0.065	0.66	0.92	-0.11	0.4	0.64
ATP5G2	-0.15	0.00049	0.003	0.2	0.011	0.043	-0.097	0.22	0.38	-0.3	0.00017	0.00084	0.047	0.81	0.96	0.33	0.33	0.92	0.43	0.23	0.73	0.099	0.75	0.94	-0.13	0.0032	0.026	0.098	0.36	0.72	-0.2	0.067	0.42	-0.3	0.0036	0.027
ATP5G3	-0.086	0.04	0.1	0.11	0.16	0.33	-0.057	0.48	0.64	-0.17	0.034	0.076	-0.056	0.6	0.9	-0.093	0.69	0.96	-0.21	0.4	0.83	-0.12	0.58	0.88	-0.041	0.36	1	0.026	0.83	0.95	-0.08	0.53	0.88	-0.11	0.37	0.61
ATP5H	-0.092	0.076	0.17	-0.025	0.77	0.88	-0.2	0.018	0.056	-0.18	0.037	0.082	-0.11	0.27	0.7	-0.11	0.61	0.95	-0.34	0.14	0.65	-0.23	0.24	0.65	-0.091	0.044	1	0.061	0.59	0.86	-0.16	0.18	0.63	-0.22	0.047	0.17
ATP5I	-0.06	0.21	0.35	-0.064	0.42	0.63	-0.18	0.024	0.07	-0.12	0.14	0.24	-0.076	0.5	0.86	-0.018	0.93	0.99	-0.17	0.53	0.88	-0.15	0.51	0.85	-0.077	0.11	1	-0.077	0.52	0.82	-0.29	0.021	0.24	-0.21	0.069	0.22
ATP5J	-0.1	0.015	0.048	0.053	0.5	0.7	-0.15	0.06	0.14	-0.2	0.01	0.029	-0.17	0.14	0.54	-0.11	0.62	0.95	-0.45	0.064	0.53	-0.34	0.1	0.45	-0.096	0.03	1	0.06	0.59	0.85	-0.17	0.14	0.57	-0.23	0.031	0.13
ATP5J2	-0.073	0.31	0.47	-0.13	0.22	0.41	-0.27	0.011	0.038	-0.14	0.18	0.29	-0.17	0.13	0.52	-0.074	0.73	0.97	-0.41	0.092	0.58	-0.34	0.1	0.46	-0.091	0.08	1	0.027	0.85	0.96	-0.22	0.14	0.58	-0.24	0.078	0.24
ATP5J2-PTCD1	0.17	0.066	0.15	-0.048	0.76	0.87	0.25	0.11	0.23	0.3	0.055	0.11	-0.15	0.34	0.76	-0.099	0.73	0.97	-0.38	0.24	0.73	-0.28	0.31	0.73	0.029	0.59	1	-0.1	0.64	0.88	0.0047	0.98	1	0.11	0.61	0.8
ATP5L	-0.077	0.18	0.31	-0.11	0.17	0.34	-0.26	0.0013	0.0067	-0.15	0.065	0.13	-0.12	0.23	0.66	-0.053	0.8	0.97	-0.29	0.2	0.71	-0.23	0.22	0.63	-0.016	0.72	1	-0.24	0.011	0.12	-0.3	0.0023	0.073	-0.06	0.52	0.73
ATP5O	-0.13	0.0051	0.021	0.041	0.6	0.77	-0.21	0.0089	0.032	-0.25	0.0016	0.0059	-0.1	0.48	0.85	-0.16	0.55	0.94	-0.36	0.22	0.72	-0.2	0.43	0.81	-0.05	0.29	1	-0.02	0.88	0.96	-0.16	0.24	0.69	-0.14	0.27	0.5
ATP5S	-0.14	0.033	0.089	0.12	0.27	0.47	-0.14	0.24	0.4	-0.26	0.022	0.054	0.036	0.75	0.94	-0.051	0.85	0.98	0.016	0.96	0.99	0.067	0.78	0.94	-0.086	0.072	1	0.27	0.019	0.17	0.064	0.59	0.9	-0.2	0.064	0.21
ATP6AP1	0.14	0.0013	0.0069	-0.22	0.0025	0.012	0.046	0.53	0.69	0.27	0.00025	0.0012	0.2	0.095	0.45	0.12	0.58	0.95	0.52	0.038	0.45	0.39	0.063	0.36	0.13	0.00013	0.0025	-0.19	0.01	0.12	0.078	0.31	0.76	0.27	0.00018	0.0029
ATP6AP1L	0.0046	0.96	0.98	-0.055	0.75	0.87	-0.047	0.78	0.88	0.0081	0.96	0.98	0.01	0.93	0.99	0.34	0.15	0.88	0.38	0.13	0.63	0.039	0.85	0.97	0.018	0.73	1	-0.025	0.89	0.97	0.031	0.87	0.98	0.057	0.74	0.88
ATP6AP2	-0.079	0.28	0.44	-0.22	0.0076	0.031	-0.38	6.1e-06	6.5e-05	-0.15	0.064	0.13	0.4	0.078	0.41	-0.67	0.096	0.84	-0.043	0.88	0.97	0.63	0.089	0.43	-0.0085	0.86	1	-0.42	0.03	0.22	-0.49	0.014	0.2	-0.072	0.7	0.86
ATP6V0A1	0.22	6.6e-13	3.7e-11	-0.3	2.1e-08	3.2e-07	0.14	0.0094	0.034	0.43	2.3e-16	7e-15	0.27	0.069	0.39	0.084	0.74	0.97	0.6	0.051	0.5	0.51	0.051	0.32	0.17	0.0014	0.014	-0.27	0.039	0.26	0.12	0.36	0.79	0.4	0.0018	0.017
ATP6V0A2	-0.1	0.017	0.053	0.11	0.19	0.37	-0.079	0.37	0.54	-0.19	0.027	0.062	0.067	0.61	0.9	0.27	0.28	0.91	0.42	0.12	0.62	0.14	0.53	0.86	-0.031	0.48	1	0.074	0.52	0.82	-0.0023	0.98	1	-0.076	0.5	0.72
ATP6V0B	0.11	0.0096	0.034	-0.073	0.34	0.55	0.13	0.081	0.18	0.21	0.0069	0.02	0.008	0.94	0.99	0.015	0.95	0.99	0.032	0.9	0.98	0.017	0.94	0.99	0.07	0.067	1	-0.21	0.0079	0.1	-0.064	0.45	0.84	0.15	0.053	0.18
ATP6V0C	0.25	0.00015	0.0011	-0.16	0.14	0.31	0.31	0.0043	0.018	0.48	1.6e-05	9.7e-05	0.16	0.11	0.5	-0.022	0.94	0.99	0.3	0.23	0.73	0.32	0.13	0.5	0.18	0.00069	0.0084	-0.17	0.2	0.57	0.25	0.067	0.42	0.41	0.00095	0.01
ATP6V0D1	0.073	0.022	0.066	-0.14	0.02	0.067	0.0052	0.93	0.96	0.14	0.015	0.04	-0.078	0.44	0.83	0.034	0.89	0.99	-0.12	0.63	0.91	-0.15	0.47	0.83	0.022	0.58	1	-0.034	0.75	0.92	0.02	0.86	0.97	0.053	0.6	0.79
ATP6V0E1	-0.29	6.2e-09	1.6e-07	0.34	0.00023	0.0016	-0.2	0.032	0.09	-0.55	5e-09	5.8e-08	-0.15	0.32	0.74	0.14	0.68	0.96	-0.14	0.69	0.93	-0.27	0.35	0.75	-0.19	0.00088	0.0099	0.2	0.14	0.5	-0.23	0.11	0.53	-0.44	0.0013	0.012
ATP6V0E2	0.17	0.0016	0.0082	-0.26	0.0046	0.02	0.072	0.44	0.6	0.33	0.0003	0.0013	0.26	0.044	0.31	-0.29	0.31	0.92	0.19	0.54	0.88	0.48	0.061	0.36	0.18	0.0026	0.022	-0.2	0.17	0.53	0.21	0.17	0.61	0.42	0.0035	0.027
ATP6V1A	0.08	0.021	0.064	-0.15	0.02	0.066	0.0094	0.88	0.93	0.16	0.013	0.034	0.15	0.26	0.69	-0.32	0.27	0.91	-0.051	0.85	0.97	0.27	0.3	0.71	0.13	0.025	0.11	-0.26	0.099	0.41	0.071	0.66	0.92	0.33	0.03	0.12
ATP6V1B1	-0.031	0.92	0.96	0.74	0.0026	0.013	0.7	0.004	0.017	-0.035	0.89	0.93	0.52	0.22	0.65	0.14	0.6	0.95	0.76	0.11	0.6	0.62	0.19	0.59	-0.0035	0.93	1	0.13	0.78	0.93	0.11	0.83	0.97	-0.025	0.96	0.98
ATP6V1B2	0.062	0.12	0.23	-0.1	0.16	0.32	0.018	0.81	0.89	0.12	0.098	0.18	0.059	0.54	0.88	-0.17	0.44	0.93	-0.063	0.78	0.95	0.1	0.59	0.89	0.087	0.041	1	-0.17	0.091	0.39	0.023	0.83	0.97	0.2	0.048	0.17
ATP6V1C1	0.047	0.19	0.33	-0.13	0.038	0.11	-0.04	0.53	0.69	0.093	0.15	0.25	0.059	0.64	0.91	-0.28	0.28	0.91	-0.19	0.48	0.86	0.094	0.69	0.92	0.079	0.034	1	-0.16	0.073	0.35	0.018	0.85	0.97	0.17	0.039	0.15
ATP6V1C2	-0.081	0.65	0.78	0.14	0.58	0.75	0.035	0.88	0.93	-0.1	0.68	0.78	-0.26	0.083	0.43	0.21	0.54	0.94	-0.26	0.46	0.85	-0.47	0.11	0.47	-0.075	0.2	1	-0.032	0.89	0.97	-0.34	0.18	0.62	-0.31	0.18	0.4
ATP6V1D	-0.057	0.31	0.47	-0.16	0.02	0.068	-0.27	7.9e-05	0.00061	-0.11	0.1	0.19	0.044	0.76	0.94	0.014	0.96	1	0.097	0.76	0.95	0.083	0.76	0.94	-0.033	0.47	1	-0.1	0.41	0.76	-0.2	0.12	0.55	-0.098	0.42	0.65
ATP6V1E1	-0.0068	0.9	0.94	-0.1	0.25	0.45	-0.11	0.2	0.35	-0.013	0.88	0.92	-0.089	0.32	0.75	-0.031	0.87	0.98	-0.21	0.34	0.8	-0.18	0.34	0.74	-0.01	0.79	1	-0.12	0.2	0.58	-0.16	0.12	0.54	-0.034	0.72	0.87
ATP6V1E2	0.04	0.79	0.87	-0.17	0.44	0.64	-0.11	0.61	0.75	0.059	0.79	0.86	0.065	0.77	0.95	-0.15	0.72	0.96	-0.047	0.9	0.98	0.099	0.79	0.95	-0.015	0.76	1	-0.29	0.28	0.65	-0.39	0.16	0.6	-0.11	0.68	0.84
ATP6V1F	0.084	0.029	0.08	-0.15	0.038	0.11	0.016	0.83	0.9	0.16	0.021	0.052	-0.005	0.96	0.99	-0.13	0.56	0.94	-0.15	0.53	0.88	-0.019	0.93	0.98	0.07	0.094	1	-0.28	0.00047	0.018	-0.13	0.12	0.54	0.15	0.053	0.19
ATP6V1G1	-0.014	0.7	0.81	0.021	0.77	0.88	-0.0062	0.93	0.96	-0.027	0.7	0.79	0.023	0.82	0.96	-0.27	0.19	0.89	-0.24	0.26	0.75	0.026	0.89	0.98	0.016	0.58	1	-0.029	0.67	0.89	0.0043	0.95	0.99	0.033	0.61	0.8
ATP6V1G2	0.064	0.051	0.12	-0.07	0.29	0.49	0.056	0.39	0.57	0.13	0.055	0.11	0.2	0.17	0.58	0.018	0.92	0.99	0.4	0.21	0.71	0.38	0.16	0.56	0.072	0.16	1	-0.18	0.19	0.56	-0.0027	0.98	1	0.17	0.18	0.4
ATP6V1H	0.0073	0.77	0.86	-0.0096	0.87	0.93	0.0047	0.93	0.96	0.014	0.8	0.87	0.1	0.22	0.65	-0.068	0.75	0.97	0.13	0.53	0.88	0.2	0.27	0.69	0.043	0.21	1	-0.099	0.22	0.6	-0.0055	0.95	0.99	0.094	0.23	0.47
ATP7A	-0.051	0.3	0.45	0.16	0.07	0.18	0.064	0.48	0.64	-0.098	0.27	0.39	-0.2	0.096	0.46	0.11	0.69	0.96	-0.26	0.35	0.8	-0.38	0.12	0.48	-0.066	0.2	1	0.12	0.43	0.77	-0.062	0.69	0.93	-0.18	0.21	0.44
ATP7B	0.072	0.14	0.26	-0.0084	0.93	0.97	0.13	0.18	0.33	0.14	0.15	0.25	0.043	0.75	0.94	0.19	0.5	0.93	0.28	0.34	0.8	0.092	0.71	0.93	0.028	0.59	1	0.15	0.34	0.7	0.25	0.14	0.57	0.093	0.55	0.76
ATP8A1	0.072	0.014	0.046	-0.13	0.013	0.049	0.0077	0.89	0.94	0.14	0.0087	0.024	-0.1	0.62	0.9	-0.2	0.58	0.95	-0.39	0.32	0.78	-0.19	0.57	0.88	0.034	0.52	1	-0.096	0.5	0.81	-0.013	0.93	0.99	0.083	0.54	0.75
ATP8A2	0.13	0.0063	0.024	-0.33	4e-10	8.2e-09	-0.07	0.19	0.34	0.26	7.5e-07	6.1e-06	0.47	0.0062	0.11	-0.71	0.036	0.67	0.1	0.81	0.96	0.81	0.0076	0.12	0.21	6.7e-05	0.0015	-0.27	0.032	0.23	0.2	0.13	0.55	0.47	0.00012	0.0021
ATP8B1	0.021	0.9	0.94	0.54	0.0086	0.034	0.57	0.0053	0.021	0.033	0.87	0.92	-0.73	0.0061	0.11	0.75	0.11	0.84	-0.33	0.5	0.87	-1.1	0.0086	0.12	-0.078	0.15	1	0.88	0.026	0.2	0.32	0.44	0.84	-0.56	0.14	0.34
ATP8B2	0.099	0.13	0.26	0.17	0.041	0.12	0.36	9.6e-06	9.7e-05	0.19	0.017	0.043	0.045	0.8	0.96	0.45	0.15	0.87	0.56	0.091	0.58	0.1	0.71	0.93	0.061	0.22	1	0.026	0.85	0.96	0.19	0.18	0.63	0.16	0.21	0.44
ATP8B3	0.68	0.075	0.17	-0.65	0.0063	0.027	-0.11	0.68	0.81	0.54	0.02	0.048	1.2	1.1e-05	0.0015	-0.98	0.035	0.67	0.75	0.13	0.64	1.7	2.8e-05	0.0027	0.9	7.4e-05	0.0016	-1.6	0.0048	0.076	0.52	0.36	0.8	2.1	0.0001	0.0019
ATP9A	0.1	0.048	0.12	-0.32	2e-10	4.3e-09	-0.12	0.017	0.053	0.2	7.3e-05	0.00038	0.28	0.13	0.52	-0.51	0.15	0.87	-0.044	0.88	0.97	0.47	0.15	0.53	0.11	0.0014	0.014	-0.068	0.38	0.73	0.17	0.036	0.31	0.24	0.0015	0.014
ATP9B	-0.11	0.0032	0.014	0.057	0.45	0.66	-0.16	0.034	0.093	-0.22	0.0039	0.012	-0.07	0.44	0.83	0.083	0.7	0.96	-0.05	0.83	0.96	-0.13	0.49	0.84	-0.14	0.0022	0.02	0.23	0.041	0.26	-0.094	0.42	0.83	-0.32	0.0029	0.023
ATPAF1	-0.092	0.0096	0.034	0.14	0.046	0.13	-0.042	0.55	0.7	-0.18	0.009	0.025	0.021	0.83	0.96	-0.076	0.74	0.97	-0.039	0.87	0.97	0.037	0.86	0.97	0.0081	0.86	1	-0.036	0.77	0.93	-0.017	0.89	0.98	0.018	0.88	0.94
ATPAF2	0.026	0.69	0.8	-0.037	0.77	0.88	0.012	0.93	0.96	0.049	0.7	0.8	0.02	0.86	0.97	0.045	0.86	0.98	0.086	0.75	0.94	0.041	0.86	0.97	0.053	0.28	1	-0.099	0.48	0.8	0.039	0.79	0.96	0.14	0.3	0.55
ATPIF1	0.076	0.038	0.1	-0.16	0.014	0.051	-0.013	0.84	0.91	0.15	0.024	0.057	-0.022	0.85	0.97	-0.12	0.64	0.95	-0.17	0.53	0.87	-0.051	0.82	0.96	0.061	0.17	1	-0.16	0.17	0.53	-0.012	0.92	0.99	0.15	0.19	0.41
ATR	-0.042	0.41	0.57	0.17	0.052	0.14	0.089	0.31	0.48	-0.08	0.35	0.48	0.04	0.66	0.92	0.052	0.8	0.97	0.13	0.55	0.88	0.083	0.66	0.91	0.0024	0.96	1	0.071	0.52	0.82	0.082	0.48	0.86	0.011	0.92	0.97
ATRAID	-0.25	3.3e-09	8.8e-08	0.24	0.0057	0.025	-0.25	0.0033	0.015	-0.49	1.1e-08	1.2e-07	-0.087	0.7	0.93	0.51	0.17	0.88	0.39	0.31	0.78	-0.12	0.74	0.94	-0.22	8.1e-05	0.0017	0.15	0.26	0.64	-0.36	0.009	0.16	-0.51	7e-05	0.0014
ATRIP	0.14	0.036	0.096	-0.027	0.84	0.92	0.23	0.076	0.17	0.26	0.047	0.099	-0.12	0.29	0.72	0.076	0.78	0.97	-0.15	0.59	0.89	-0.22	0.33	0.74	0.042	0.37	1	0.068	0.58	0.85	0.18	0.16	0.61	0.11	0.34	0.58
ATRN	0.042	0.22	0.37	-0.13	0.021	0.071	-0.051	0.38	0.55	0.083	0.16	0.26	0.054	0.59	0.89	0.14	0.52	0.93	0.25	0.27	0.75	0.11	0.56	0.87	0.011	0.78	1	0.021	0.84	0.96	0.049	0.66	0.92	0.028	0.78	0.9
ATRNL1	0.011	0.9	0.94	-0.4	1.2e-08	2e-07	-0.38	7.5e-08	1.2e-06	0.022	0.75	0.83	0.33	0.042	0.31	-0.93	0.0002	0.059	-0.36	0.16	0.67	0.58	0.011	0.14	0.042	0.37	1	-0.25	0.025	0.2	-0.16	0.18	0.63	0.096	0.38	0.62
ATRX	0.012	0.75	0.84	-0.052	0.46	0.67	-0.028	0.69	0.81	0.024	0.74	0.82	-0.0062	0.98	0.99	-0.43	0.25	0.91	-0.47	0.23	0.73	-0.041	0.89	0.98	0.012	0.74	1	-0.00018	1	1	0.028	0.76	0.95	0.028	0.74	0.88
ATXN1	0.15	0.00042	0.0027	-0.12	0.16	0.32	0.17	0.052	0.13	0.29	0.00073	0.0029	0.053	0.57	0.89	-0.2	0.36	0.92	-0.1	0.64	0.91	0.092	0.63	0.9	0.14	0.0018	0.017	-0.22	0.034	0.24	0.084	0.43	0.83	0.3	0.0023	0.02
ATXN10	-0.0095	0.78	0.87	-0.067	0.27	0.47	-0.086	0.16	0.3	-0.019	0.76	0.84	0.032	0.74	0.94	-0.13	0.55	0.94	-0.077	0.74	0.94	0.054	0.78	0.95	0.029	0.45	1	-0.089	0.34	0.7	-0.025	0.8	0.96	0.064	0.48	0.7
ATXN1L	-0.031	0.63	0.76	0.28	0.00077	0.0045	0.22	0.0088	0.032	-0.062	0.46	0.59	-0.081	0.3	0.72	0.037	0.85	0.98	-0.12	0.54	0.88	-0.16	0.35	0.75	-0.066	0.097	1	0.22	0.0099	0.12	0.077	0.39	0.81	-0.14	0.081	0.24
ATXN2	0.15	2.3e-07	3.9e-06	-0.18	0.0056	0.024	0.12	0.047	0.12	0.3	1.7e-06	1.3e-05	0.11	0.088	0.44	0.076	0.55	0.94	0.3	0.028	0.41	0.22	0.05	0.32	0.1	0.0013	0.013	-0.038	0.59	0.85	0.19	0.01	0.17	0.22	0.00088	0.0095
ATXN2L	0.26	1.6e-05	0.00016	-0.07	0.43	0.64	0.43	9.5e-07	1.2e-05	0.5	1.2e-08	1.4e-07	0.31	0.066	0.38	0.24	0.38	0.92	0.83	0.0077	0.25	0.59	0.028	0.24	0.21	0.00019	0.0032	-0.11	0.41	0.76	0.37	0.0055	0.12	0.48	0.00012	0.0022
ATXN3	-0.038	0.29	0.45	-0.06	0.36	0.57	-0.13	0.042	0.11	-0.074	0.26	0.38	0.1	0.43	0.83	0.1	0.7	0.96	0.3	0.3	0.77	0.2	0.42	0.8	-0.023	0.62	1	0.021	0.88	0.96	-0.042	0.77	0.95	-0.064	0.63	0.81
ATXN7	0.035	0.45	0.61	-0.09	0.33	0.53	-0.021	0.82	0.89	0.068	0.45	0.58	-0.00075	0.99	1	-0.19	0.44	0.93	-0.2	0.43	0.84	-0.014	0.94	0.99	0.012	0.7	1	-0.047	0.52	0.82	-0.022	0.77	0.96	0.025	0.73	0.87
ATXN7L1	0.21	5.6e-06	6.5e-05	-0.23	0.016	0.057	0.18	0.062	0.15	0.41	1.7e-05	0.0001	0.07	0.59	0.89	-0.21	0.45	0.93	-0.091	0.75	0.94	0.12	0.63	0.9	0.11	0.02	0.097	0.0061	0.96	0.99	0.27	0.02	0.24	0.27	0.015	0.075
ATXN7L2	0.052	0.8	0.88	0.61	0.0031	0.015	0.7	0.00081	0.0044	0.083	0.69	0.79	-0.14	0.3	0.73	0.14	0.66	0.96	-0.12	0.69	0.93	-0.26	0.33	0.74	0.0049	0.93	1	0.37	0.14	0.5	0.43	0.1	0.51	0.06	0.81	0.91
ATXN7L3	0.16	0.0005	0.0031	-0.34	5.9e-11	1.3e-09	-0.028	0.6	0.74	0.31	1.6e-09	2.1e-08	0.17	0.052	0.34	-0.35	0.059	0.76	-0.044	0.81	0.96	0.31	0.063	0.36	0.15	6.4e-06	0.00026	-0.3	1.3e-06	0.00025	0.021	0.75	0.95	0.32	8.7e-08	7.6e-06
ATXN7L3B	0.015	0.74	0.84	-0.18	0.0039	0.018	-0.15	0.016	0.052	0.03	0.63	0.74	0.19	0.13	0.52	-0.53	0.025	0.61	-0.2	0.41	0.83	0.33	0.12	0.49	0.062	0.1	1	-0.14	0.12	0.45	-0.0048	0.96	0.99	0.14	0.12	0.31
AUH	-0.045	0.44	0.6	0.15	0.18	0.36	0.062	0.57	0.72	-0.085	0.44	0.57	0.15	0.2	0.63	-0.18	0.51	0.93	0.098	0.73	0.94	0.28	0.25	0.66	0.035	0.48	1	-0.18	0.16	0.52	-0.1	0.44	0.84	0.08	0.53	0.74
AUNIP	-0.13	0.2	0.35	0.19	0.3	0.51	-0.027	0.89	0.93	-0.22	0.24	0.35	-0.024	0.93	0.98	-0.43	0.3	0.92	-0.5	0.25	0.74	-0.066	0.85	0.97	-0.05	0.37	1	0.25	0.19	0.56	0.094	0.63	0.91	-0.15	0.41	0.64
AUP1	-0.0029	0.95	0.97	0.089	0.29	0.5	0.083	0.33	0.5	-0.006	0.94	0.97	-0.2	0.27	0.7	0.45	0.19	0.89	0.12	0.71	0.93	-0.33	0.3	0.71	-0.12	0.037	0.15	0.3	0.074	0.35	-0.034	0.84	0.97	-0.33	0.039	0.15
AURKA	-0.54	1.8e-07	3.2e-06	0.17	0.22	0.41	-0.82	1.6e-08	2.9e-07	-1	5.5e-12	1e-10	-0.034	0.8	0.96	0.16	0.58	0.95	0.1	0.72	0.94	-0.054	0.84	0.97	-0.31	8.1e-05	0.0017	0.31	0.1	0.42	-0.4	0.047	0.36	-0.72	0.00013	0.0022
AURKAIP1	0.047	0.67	0.79	0.28	0.061	0.16	0.36	0.014	0.048	0.085	0.56	0.69	0.084	0.7	0.93	0.39	0.28	0.91	0.55	0.16	0.67	0.16	0.63	0.9	-0.002	0.96	1	0.035	0.79	0.94	0.031	0.82	0.97	-0.0036	0.98	0.99
AURKB	-0.66	1.4e-15	1.3e-13	0.68	3.9e-06	3.9e-05	-0.5	0.00095	0.0051	-1.2	2.4e-15	6.7e-14	-0.21	0.48	0.85	0.24	0.62	0.95	-0.05	0.94	0.99	-0.29	0.51	0.85	-0.44	0.00033	0.0048	1.1	3.3e-05	0.003	0.073	0.79	0.96	-1	6.3e-05	0.0013
AUTS2	0.093	0.0039	0.017	-0.024	0.68	0.83	0.16	0.0067	0.026	0.18	0.0018	0.0063	0.0073	0.96	0.99	-0.051	0.88	0.98	-0.041	0.9	0.98	0.01	0.97	0.99	0.1	0.031	1	-0.012	0.91	0.97	0.22	0.053	0.38	0.24	0.028	0.12
AVEN	-0.022	0.77	0.86	-0.091	0.49	0.69	-0.13	0.32	0.49	-0.04	0.76	0.84	0.0054	0.98	1	-0.34	0.4	0.92	-0.35	0.4	0.83	-0.013	0.96	0.99	-0.00078	1	1	0.0082	0.97	0.99	0.0088	0.96	0.99	0.00064	1	1
AVIL	-0.15	0.85	0.91	0.085	0.45	0.65	0.061	0.55	0.7	-0.024	0.88	0.92	-0.57	0.12	0.51	-0.25	0.5	0.93	-1	0.029	0.41	-0.76	0.066	0.37	-0.0065	0.8	1	0.27	0.77	0.93	0.074	0.94	0.99	-0.2	0.82	0.92
AVL9	-0.046	0.1	0.21	0.028	0.65	0.8	-0.063	0.3	0.47	-0.091	0.13	0.22	0.14	0.15	0.56	-0.17	0.47	0.93	0.095	0.7	0.93	0.26	0.2	0.6	0.0089	0.83	1	-0.0032	0.98	0.99	0.018	0.87	0.98	0.022	0.83	0.92
AVPI1	0.32	0.01	0.035	-0.1	0.59	0.76	0.42	0.029	0.083	0.52	0.0063	0.019	0.33	0.21	0.64	0.39	0.27	0.91	0.94	0.022	0.38	0.55	0.14	0.52	0.11	0.065	0.22	-0.029	0.88	0.96	0.3	0.12	0.54	0.32	0.064	0.21
AXIN1	0.25	0.0019	0.0096	-0.19	0.17	0.34	0.27	0.048	0.12	0.46	0.00078	0.0031	0.069	0.57	0.88	-0.22	0.41	0.92	-0.099	0.71	0.93	0.12	0.62	0.9	0.15	0.013	0.071	-0.14	0.38	0.74	0.23	0.16	0.6	0.36	0.015	0.077
AXIN2	-0.066	0.26	0.42	-0.082	0.41	0.62	-0.21	0.039	0.1	-0.13	0.21	0.32	0.22	0.094	0.45	-0.28	0.33	0.92	0.12	0.71	0.93	0.4	0.12	0.49	0.02	0.65	1	0.012	0.92	0.98	0.066	0.61	0.91	0.054	0.65	0.83
AXL	0.09	0.28	0.44	0.059	0.69	0.83	0.22	0.14	0.27	0.16	0.27	0.4	-0.29	0.28	0.71	0.68	0.11	0.84	0.25	0.51	0.87	-0.43	0.3	0.71	-0.069	0.21	1	0.59	0.06	0.32	0.19	0.57	0.89	-0.41	0.18	0.4
AZI2	0.0052	0.91	0.95	-0.15	0.054	0.15	-0.14	0.072	0.17	0.0098	0.9	0.94	-0.029	0.81	0.96	-0.27	0.24	0.9	-0.35	0.16	0.67	-0.076	0.72	0.93	0.026	0.54	1	-0.21	0.033	0.24	-0.15	0.13	0.56	0.054	0.57	0.77
AZIN1	-0.038	0.42	0.58	-0.13	0.035	0.1	-0.21	0.001	0.0053	-0.074	0.24	0.36	0.1	0.3	0.72	-0.36	0.072	0.79	-0.18	0.39	0.82	0.18	0.31	0.73	0.012	0.71	1	-0.14	0.037	0.25	-0.12	0.085	0.47	0.02	0.76	0.89
AZIN2	0.021	0.89	0.94	0.04	0.86	0.93	0.071	0.75	0.85	0.031	0.89	0.93	-0.096	0.54	0.88	0.29	0.38	0.92	0.12	0.7	0.93	-0.16	0.59	0.88	-0.013	0.8	1	0.043	0.86	0.96	-0.014	0.96	0.99	-0.057	0.81	0.91
B2M	-0.36	0.017	0.054	0.76	3.8e-05	0.00031	0.15	0.43	0.6	-0.62	0.00086	0.0034	-1	0.0083	0.13	0.15	0.91	0.99	-1.1	0.021	0.37	-1.2	0.0041	0.082	-0.23	0.015	0.08	0.67	0.14	0.48	-0.36	0.44	0.84	-1	0.019	0.088
B3GALNT1	0.032	0.63	0.76	-0.33	6.8e-07	7.9e-06	-0.26	6.3e-05	0.0005	0.064	0.33	0.46	0.16	0.47	0.84	-0.46	0.25	0.91	-0.21	0.58	0.89	0.24	0.52	0.85	0.079	0.14	1	-0.21	0.18	0.55	0.0064	0.97	0.99	0.22	0.16	0.37
B3GALNT2	-0.12	0.23	0.37	0.41	0.0062	0.026	0.19	0.22	0.38	-0.22	0.13	0.22	-0.21	0.19	0.61	-0.018	0.93	0.99	-0.4	0.23	0.73	-0.39	0.19	0.59	-0.12	0.068	0.22	0.54	0.0021	0.046	0.21	0.26	0.71	-0.34	0.048	0.17
B3GALT1	-0.0031	0.97	0.98	-0.28	0.0022	0.011	-0.29	0.0018	0.0088	-0.0055	0.95	0.97	0.23	0.4	0.8	-0.87	0.034	0.66	-0.56	0.17	0.68	0.31	0.44	0.81	0.018	0.74	1	-0.17	0.47	0.79	-0.11	0.65	0.92	0.06	0.79	0.9
B3GALT2	0.12	0.00099	0.0055	-0.11	0.16	0.32	0.12	0.12	0.25	0.23	0.0029	0.0096	-0.36	0.22	0.66	-0.095	0.76	0.97	-0.63	0.17	0.68	-0.53	0.19	0.6	-0.019	0.71	1	0.077	0.65	0.88	0.018	0.92	0.99	-0.059	0.72	0.87
B3GALT4	0.28	0.033	0.089	-0.32	0.12	0.27	0.12	0.56	0.71	0.44	0.032	0.072	0.094	0.64	0.91	0.33	0.34	0.92	0.51	0.17	0.68	0.18	0.58	0.88	0.083	0.16	1	-0.25	0.23	0.6	0.022	0.92	0.99	0.27	0.17	0.39
B3GALT5	-0.36	0.0031	0.014	0.011	0.96	0.98	-0.61	0.00086	0.0047	-0.62	0.00065	0.0026	-0.11	0.62	0.91	0.72	0.043	0.71	0.57	0.12	0.62	-0.16	0.66	0.91	-0.36	8e-05	0.0017	0.48	0.03	0.23	-0.34	0.14	0.58	-0.82	0.00013	0.0023
B3GALT6	0.027	0.61	0.74	-0.15	0.096	0.23	-0.098	0.28	0.45	0.053	0.56	0.68	-0.15	0.42	0.82	-0.28	0.38	0.92	-0.56	0.1	0.59	-0.29	0.34	0.74	-0.023	0.66	1	-0.032	0.86	0.96	-0.11	0.55	0.89	-0.078	0.65	0.83
B3GAT1	0.15	0.0022	0.01	-0.26	0.0015	0.0081	0.034	0.67	0.8	0.29	0.00032	0.0014	0.11	0.48	0.85	-0.21	0.53	0.93	-0.015	0.96	0.99	0.19	0.52	0.86	0.14	0.0029	0.025	-0.1	0.34	0.71	0.2	0.073	0.44	0.31	0.0036	0.027
B3GAT2	0.16	0.17	0.3	-0.74	1.5e-20	1.1e-18	-0.42	8.2e-08	1.3e-06	0.32	7.5e-05	0.00039	0.73	0.0036	0.083	-0.62	0.18	0.88	0.5	0.29	0.77	1.1	0.0051	0.093	0.37	2.5e-05	0.00071	-0.43	0.04	0.26	0.4	0.068	0.42	0.83	4.3e-05	0.00099
B3GAT3	0.27	0.0026	0.012	-0.098	0.49	0.69	0.4	0.0049	0.02	0.5	0.00045	0.0019	0.22	0.21	0.65	0.18	0.56	0.94	0.58	0.093	0.59	0.4	0.18	0.58	0.19	0.0019	0.018	-0.28	0.08	0.37	0.18	0.27	0.72	0.46	0.0027	0.022
B3GLCT	-0.1	0.34	0.5	-0.4	6.7e-06	6.3e-05	-0.6	2.8e-11	7e-10	-0.2	0.029	0.068	-0.17	0.18	0.6	0.16	0.57	0.94	-0.15	0.62	0.91	-0.31	0.22	0.63	-0.091	0.12	1	-0.17	0.29	0.66	-0.45	0.0085	0.15	-0.28	0.082	0.25
B3GNT2	0.36	0.0074	0.028	0.1	0.54	0.72	0.72	2.4e-05	0.00022	0.62	0.00028	0.0012	-0.073	0.74	0.94	0.31	0.42	0.92	0.2	0.6	0.9	-0.11	0.78	0.94	0.038	0.47	1	0.53	0.093	0.4	0.75	0.022	0.25	0.22	0.47	0.69
B3GNT4	0.56	6.1e-05	0.00053	-0.8	3.5e-05	0.00029	0.13	0.5	0.66	0.93	1.4e-06	1e-05	0.52	0.02	0.2	-0.18	0.73	0.97	0.67	0.11	0.6	0.85	0.02	0.2	0.47	6.4e-05	0.0014	-0.5	0.089	0.39	0.59	0.048	0.36	1.1	0.0001	0.0019
B3GNT5	-0.32	0.02	0.061	-0.35	0.00078	0.0045	-0.96	2.1e-19	1.1e-17	-0.61	1.1e-08	1.2e-07	0.29	0.36	0.77	-0.6	0.19	0.89	-0.23	0.59	0.89	0.37	0.4	0.79	-0.13	0.059	0.2	0.13	0.59	0.85	-0.3	0.23	0.68	-0.44	0.065	0.21
B3GNT7	0.58	0.0072	0.027	0.15	0.49	0.69	0.98	2.1e-05	0.0002	0.83	0.0003	0.0013	0.36	0.067	0.39	0.18	0.55	0.94	0.82	0.024	0.39	0.64	0.042	0.29	0.22	0.021	0.1	0.37	0.2	0.57	1.1	0.00011	0.01	0.78	0.0045	0.032
B3GNT9	-0.024	0.92	0.95	0.68	0.0024	0.012	0.65	0.0039	0.017	-0.035	0.88	0.92	-0.3	0.45	0.83	0.5	0.29	0.91	0.15	0.68	0.93	-0.35	0.47	0.83	-0.052	0.26	1	0.32	0.46	0.79	-0.13	0.78	0.96	-0.46	0.28	0.52
B3GNTL1	0.25	0.094	0.2	-0.35	0.13	0.28	0.018	0.94	0.97	0.37	0.11	0.19	0.035	0.86	0.97	0.22	0.55	0.94	0.29	0.45	0.85	0.071	0.83	0.96	0.05	0.36	1	-0.22	0.43	0.77	0.017	0.95	0.99	0.24	0.38	0.62
B4GALNT1	0.43	2.2e-11	8.9e-10	-0.34	0.0052	0.023	0.46	0.00014	0.001	0.8	3.5e-11	5.7e-10	0.22	0.25	0.68	-0.4	0.27	0.91	-0.046	0.88	0.97	0.36	0.28	0.7	0.37	2.2e-06	0.00011	-0.41	0.026	0.21	0.4	0.033	0.31	0.81	4.3e-06	0.00016
B4GALNT2	0.035	0.8	0.88	0.17	0.42	0.63	0.22	0.29	0.46	0.054	0.8	0.86	-0.065	0.74	0.94	-0.18	0.6	0.95	-0.31	0.41	0.83	-0.12	0.7	0.92	0.098	0.13	1	-0.2	0.44	0.77	0.16	0.55	0.88	0.36	0.14	0.35
B4GALNT3	0.26	0.016	0.05	0.23	0.045	0.13	0.73	1.6e-10	3.8e-09	0.5	9.3e-06	6e-05	0.29	0.01	0.15	-0.13	0.62	0.95	0.42	0.12	0.62	0.55	0.014	0.17	0.13	0.069	0.22	0.33	0.067	0.34	0.76	4.4e-05	0.0052	0.43	0.012	0.067
B4GALNT4	0.24	1.9e-05	0.00019	-0.27	0.0071	0.029	0.19	0.059	0.14	0.46	4.4e-06	3.1e-05	0.16	0.28	0.71	-0.19	0.53	0.93	0.084	0.8	0.96	0.28	0.31	0.73	0.24	0.001	0.011	-0.37	0.043	0.27	0.19	0.31	0.76	0.57	0.0014	0.014
B4GALT1	0.29	0.037	0.098	0.4	0.00055	0.0034	0.95	1.8e-16	7.5e-15	0.55	1.2e-06	9.5e-06	-0.16	0.29	0.72	0.3	0.33	0.92	0.028	0.92	0.98	-0.28	0.33	0.74	0.042	0.45	1	0.37	0.11	0.43	0.56	0.018	0.23	0.2	0.38	0.62
B4GALT2	0.18	5.9e-05	0.00051	-0.25	0.0013	0.0072	0.093	0.24	0.4	0.35	1.1e-05	7e-05	0.22	0.15	0.56	-0.24	0.46	0.93	0.15	0.68	0.92	0.39	0.18	0.58	0.16	0.012	0.069	-0.12	0.49	0.8	0.28	0.1	0.51	0.4	0.014	0.071
B4GALT3	0.022	0.62	0.76	-0.023	0.79	0.89	0.019	0.83	0.9	0.042	0.62	0.73	-0.057	0.55	0.88	0.11	0.63	0.95	0.0016	0.99	1	-0.1	0.6	0.89	-0.027	0.5	1	0.0065	0.95	0.98	-0.059	0.58	0.9	-0.066	0.5	0.72
B4GALT4	-0.02	0.82	0.89	-0.17	0.23	0.42	-0.2	0.14	0.28	-0.037	0.79	0.86	0.066	0.67	0.92	0.29	0.32	0.92	0.43	0.17	0.68	0.14	0.6	0.89	-0.015	0.76	1	-0.1	0.48	0.8	-0.15	0.32	0.77	-0.047	0.74	0.88
B4GALT5	-0.05	0.15	0.28	-0.064	0.23	0.42	-0.16	0.0024	0.011	-0.099	0.065	0.13	0.07	0.7	0.93	-0.49	0.14	0.87	-0.4	0.24	0.73	0.092	0.77	0.94	0.025	0.61	1	-0.18	0.22	0.6	-0.11	0.45	0.84	0.064	0.65	0.83
B4GALT6	0.09	0.35	0.51	-0.46	8.9e-05	0.00067	-0.29	0.014	0.046	0.17	0.14	0.24	0.41	0.0046	0.094	-0.35	0.27	0.91	0.38	0.25	0.74	0.74	0.0084	0.12	0.087	0.11	1	-0.19	0.22	0.59	0.04	0.81	0.96	0.23	0.12	0.32
B4GALT7	0.067	0.34	0.5	-0.01	0.94	0.97	0.11	0.37	0.54	0.12	0.32	0.45	-0.17	0.13	0.53	0.3	0.24	0.9	-0.015	0.97	0.99	-0.32	0.17	0.56	-0.015	0.73	1	0.0036	0.98	0.99	-0.038	0.78	0.96	-0.041	0.74	0.88
B4GAT1	0.092	0.11	0.22	-0.24	0.0074	0.03	-0.061	0.49	0.66	0.18	0.046	0.098	0.11	0.46	0.84	0.11	0.71	0.96	0.32	0.32	0.79	0.21	0.44	0.82	0.06	0.18	1	-0.3	0.0025	0.052	-0.16	0.13	0.56	0.14	0.14	0.34
B9D1	-0.056	0.47	0.63	-0.1	0.47	0.67	-0.2	0.14	0.28	-0.1	0.45	0.58	-0.19	0.19	0.61	0.61	0.022	0.59	0.28	0.3	0.78	-0.33	0.17	0.57	-0.038	0.45	1	-0.047	0.75	0.92	-0.16	0.31	0.76	-0.11	0.44	0.67
B9D2	0.14	0.19	0.33	-0.048	0.79	0.89	0.18	0.31	0.48	0.23	0.2	0.31	-0.025	0.84	0.96	-0.25	0.34	0.92	-0.31	0.25	0.74	-0.066	0.77	0.94	0.039	0.46	1	-0.034	0.84	0.96	0.086	0.63	0.91	0.12	0.46	0.69
BAALC	-0.082	0.091	0.19	-0.062	0.41	0.62	-0.22	0.0032	0.014	-0.16	0.033	0.075	-0.16	0.41	0.81	-0.18	0.58	0.95	-0.48	0.2	0.7	-0.29	0.36	0.76	-0.047	0.33	1	-0.018	0.9	0.97	-0.15	0.3	0.75	-0.13	0.32	0.57
BAAT	-0.097	0.64	0.77	0.017	0.95	0.98	-0.091	0.72	0.83	-0.11	0.67	0.77	-0.38	0.34	0.76	-0.33	0.43	0.92	-0.8	0.089	0.58	-0.48	0.25	0.67	-0.039	0.42	1	-0.082	0.81	0.95	-0.37	0.32	0.77	-0.28	0.4	0.64
BABAM1	0.05	0.3	0.46	0.068	0.42	0.62	0.16	0.05	0.12	0.097	0.25	0.37	-0.044	0.73	0.94	0.15	0.58	0.95	0.075	0.79	0.95	-0.075	0.76	0.94	0.0062	0.88	1	-0.034	0.76	0.92	-0.021	0.86	0.97	0.014	0.9	0.96
BABAM2	0.027	0.62	0.76	0.063	0.53	0.72	0.11	0.25	0.42	0.051	0.61	0.72	-0.39	0.0017	0.051	0.072	0.81	0.97	-0.68	0.0092	0.27	-0.75	0.0007	0.028	-0.072	0.13	1	0.069	0.6	0.86	-0.12	0.4	0.82	-0.19	0.14	0.35
BACE1	-0.023	0.28	0.44	0.059	0.21	0.39	0.013	0.78	0.87	-0.046	0.33	0.46	-0.057	0.57	0.88	-0.22	0.26	0.91	-0.35	0.092	0.58	-0.13	0.46	0.83	-0.034	0.14	1	0.051	0.37	0.73	-0.026	0.65	0.92	-0.077	0.16	0.37
BACE2	-0.14	0.29	0.45	0.4	0.047	0.13	0.18	0.38	0.55	-0.22	0.27	0.39	-0.18	0.59	0.89	0.27	0.57	0.94	0.045	0.89	0.98	-0.23	0.62	0.9	-0.071	0.21	1	0.89	0.0088	0.11	0.44	0.22	0.67	-0.46	0.16	0.38
BACH1	-0.16	0.00033	0.0022	0.2	0.013	0.049	-0.1	0.23	0.39	-0.3	0.00022	0.001	0.092	0.33	0.75	-0.1	0.65	0.96	0.07	0.77	0.95	0.17	0.38	0.78	-0.023	0.61	1	0.091	0.46	0.78	0.035	0.78	0.96	-0.056	0.63	0.82
BACH2	0.05	0.12	0.24	-0.14	0.0081	0.033	-0.043	0.42	0.59	0.1	0.065	0.13	0.3	0.13	0.52	-0.51	0.17	0.88	-0.018	0.93	0.99	0.49	0.15	0.54	0.12	0.021	0.1	-0.062	0.65	0.88	0.24	0.088	0.48	0.3	0.021	0.097
BAD	0.17	0.036	0.096	-0.074	0.6	0.77	0.24	0.082	0.18	0.32	0.023	0.055	0.066	0.63	0.91	-0.15	0.62	0.95	-0.03	0.92	0.98	0.12	0.67	0.91	0.14	0.024	0.11	-0.31	0.077	0.36	0.062	0.73	0.95	0.38	0.028	0.12
BAG1	-0.0043	0.92	0.96	0.033	0.7	0.83	0.024	0.77	0.87	-0.0084	0.92	0.95	-0.036	0.87	0.97	-0.41	0.25	0.91	-0.5	0.19	0.69	-0.092	0.77	0.94	0.025	0.6	1	-0.011	0.93	0.98	0.056	0.69	0.93	0.066	0.6	0.8
BAG2	0.23	0.0083	0.031	-0.16	0.35	0.56	0.25	0.13	0.26	0.41	0.013	0.035	-0.24	0.13	0.52	-0.15	0.59	0.95	-0.61	0.05	0.5	-0.46	0.084	0.41	0.083	0.098	1	-0.2	0.14	0.5	0.011	0.94	0.99	0.21	0.11	0.3
BAG3	0.22	0.011	0.038	-0.048	0.76	0.87	0.35	0.022	0.066	0.4	0.0086	0.024	-0.13	0.4	0.81	0.28	0.37	0.92	0.065	0.83	0.96	-0.22	0.44	0.82	0.13	0.017	0.087	-0.42	0.0011	0.03	-0.097	0.46	0.85	0.32	0.0089	0.052
BAG4	0.028	0.59	0.73	-0.056	0.58	0.76	-0.0021	0.98	0.99	0.054	0.59	0.71	0.18	0.13	0.52	-0.41	0.095	0.84	-0.095	0.7	0.93	0.32	0.15	0.54	0.11	0.014	0.074	-0.18	0.11	0.43	0.076	0.51	0.87	0.25	0.018	0.086
BAG5	-0.089	0.013	0.044	0.066	0.35	0.56	-0.11	0.12	0.25	-0.18	0.013	0.035	0.26	0.069	0.39	-0.097	0.78	0.97	0.39	0.22	0.72	0.48	0.076	0.4	-0.04	0.28	1	0.086	0.34	0.7	-0.0029	0.98	1	-0.088	0.31	0.55
BAG6	0.096	0.0078	0.029	0.015	0.8	0.89	0.2	0.00033	0.0021	0.19	0.00084	0.0033	0.064	0.6	0.9	0.14	0.58	0.95	0.27	0.32	0.79	0.13	0.58	0.88	0.057	0.11	1	-0.062	0.47	0.79	0.067	0.46	0.85	0.13	0.12	0.32
BAHCC1	0.13	0.19	0.33	0.25	0.029	0.09	0.49	2.2e-05	0.00021	0.24	0.04	0.088	-0.1	0.41	0.81	0.15	0.59	0.95	-0.034	0.91	0.98	-0.18	0.45	0.82	0.035	0.51	1	0.29	0.027	0.21	0.4	0.0033	0.088	0.11	0.38	0.62
BAHD1	0.22	8.3e-07	1.2e-05	-0.14	0.085	0.21	0.28	0.00066	0.0038	0.43	2.7e-07	2.3e-06	0.35	0.0095	0.14	0.09	0.68	0.96	0.76	0.0032	0.16	0.67	0.0023	0.057	0.25	1.1e-05	0.00039	-0.18	0.16	0.52	0.36	0.0068	0.13	0.54	1.2e-05	0.00038
BAIAP2	0.022	0.81	0.88	0.17	0.23	0.42	0.21	0.14	0.27	0.041	0.77	0.85	0.08	0.64	0.91	0.39	0.19	0.89	0.56	0.082	0.57	0.17	0.54	0.87	0.044	0.36	1	-0.047	0.73	0.92	0.07	0.62	0.91	0.12	0.38	0.62
BAIAP2-AS1	-0.21	1.9e-06	2.5e-05	0.37	2.1e-08	3.2e-07	-0.047	0.49	0.65	-0.42	2.4e-10	3.5e-09	-0.32	0.096	0.46	0.14	0.75	0.97	-0.41	0.28	0.76	-0.55	0.1	0.45	-0.12	0.05	0.18	0.18	0.34	0.71	-0.17	0.39	0.81	-0.35	0.057	0.19
BAIAP2L1	0.26	0.1	0.21	-0.17	0.46	0.66	0.19	0.43	0.6	0.36	0.12	0.21	0.38	0.31	0.74	0.38	0.3	0.91	0.89	0.051	0.5	0.51	0.25	0.67	0.061	0.25	1	-0.3	0.4	0.75	0.081	0.83	0.97	0.38	0.27	0.51
BAIAP2L2	0.092	0.68	0.8	0.25	0.3	0.51	0.36	0.14	0.28	0.11	0.66	0.76	-0.21	0.42	0.82	0.74	0.067	0.77	0.43	0.28	0.76	-0.32	0.43	0.81	0.022	0.68	1	0.16	0.57	0.84	0.29	0.34	0.78	0.12	0.65	0.82
BAIAP3	0.49	0.0045	0.019	0.12	0.53	0.72	0.92	3.3e-06	3.7e-05	0.8	5.2e-05	0.00028	0.66	0.0028	0.07	0.11	0.66	0.96	1.3	0.0007	0.073	1.2	0.00039	0.019	0.6	4.1e-05	0.001	-0.49	0.16	0.52	0.88	0.015	0.2	1.4	4.3e-05	0.00099
BAK1	0.042	0.46	0.61	0.073	0.5	0.69	0.15	0.16	0.3	0.08	0.45	0.58	0.096	0.18	0.59	-0.16	0.35	0.92	0.018	0.93	0.98	0.18	0.25	0.66	0.073	0.048	1	-0.076	0.4	0.75	0.088	0.35	0.78	0.16	0.058	0.2
BAMBI	0.091	0.12	0.24	-0.097	0.42	0.63	0.075	0.53	0.69	0.17	0.15	0.25	0.28	0.11	0.49	-0.77	0.013	0.48	-0.29	0.34	0.8	0.47	0.095	0.44	0.016	0.76	1	-0.015	0.96	0.99	0.063	0.82	0.97	0.078	0.76	0.89
BANF1	-0.025	0.66	0.78	-0.12	0.16	0.32	-0.17	0.05	0.13	-0.049	0.58	0.7	-0.094	0.35	0.77	-0.045	0.83	0.98	-0.23	0.33	0.79	-0.19	0.36	0.76	-0.053	0.26	1	-0.027	0.84	0.96	-0.19	0.2	0.65	-0.16	0.24	0.48
BANP	0.26	0.06	0.14	-0.11	0.58	0.76	0.31	0.13	0.26	0.42	0.039	0.086	-0.017	0.88	0.97	0.1	0.67	0.96	0.077	0.76	0.95	-0.026	0.91	0.98	0.16	0.011	0.063	-0.19	0.27	0.65	0.22	0.22	0.68	0.42	0.014	0.073
BAP1	0.11	0.0051	0.021	-0.0018	0.98	0.99	0.21	0.0014	0.0068	0.21	0.0012	0.0044	-0.03	0.72	0.94	0.13	0.51	0.93	0.08	0.7	0.93	-0.052	0.77	0.94	0.074	0.024	1	-0.11	0.14	0.5	0.048	0.54	0.88	0.16	0.03	0.12
BARD1	-0.51	4.1e-06	5e-05	0.26	0.13	0.28	-0.62	0.00047	0.0029	-0.88	5.2e-07	4.4e-06	-0.51	0.04	0.3	0.19	0.72	0.96	-0.6	0.17	0.68	-0.79	0.041	0.29	-0.38	0.00084	0.0097	0.35	0.24	0.62	-0.6	0.055	0.38	-0.95	0.001	0.011
BASP1	0.025	0.62	0.75	-0.071	0.43	0.63	-0.022	0.8	0.88	0.048	0.59	0.7	0.11	0.4	0.81	-0.17	0.56	0.94	0.031	0.93	0.98	0.2	0.44	0.82	0.057	0.24	1	-0.0031	0.98	0.99	0.15	0.29	0.74	0.15	0.24	0.48
BATF2	0.29	0.36	0.52	0.19	0.41	0.62	0.46	0.067	0.16	0.27	0.31	0.43	-0.53	0.062	0.37	0.097	0.92	0.99	-0.68	0.14	0.64	-0.78	0.058	0.35	0.0061	0.88	1	0.25	0.6	0.86	0.36	0.48	0.86	0.11	0.82	0.92
BAX	-0.094	0.11	0.22	0.064	0.56	0.74	-0.11	0.3	0.47	-0.18	0.1	0.19	-0.25	0.044	0.31	0.39	0.15	0.88	-0.064	0.83	0.96	-0.45	0.061	0.35	-0.13	0.02	0.097	0.17	0.27	0.64	-0.16	0.31	0.76	-0.33	0.025	0.11
BAZ1A	-0.36	2.3e-06	3e-05	0.6	4.3e-08	6.2e-07	-0.093	0.4	0.57	-0.69	2.2e-10	3.3e-09	-0.29	0.057	0.36	0.26	0.44	0.92	-0.26	0.45	0.85	-0.52	0.074	0.39	-0.33	0.0003	0.0045	0.75	0.00022	0.011	-0.011	0.96	0.99	-0.76	0.0001	0.0019
BAZ1B	0.78	1.7e-75	2.6e-71	-0.87	6.3e-34	1.1e-31	0.66	3.9e-21	2.3e-19	1.5	4.1e-103	6.4e-100	0.53	0.00096	0.036	-0.68	0.037	0.67	0.24	0.5	0.87	0.92	0.0015	0.044	0.76	2.5e-89	5.1e-85	-0.88	3.8e-35	2.4e-31	0.64	3.1e-18	6.1e-14	1.5	1.2e-108	2.3e-104
BAZ2A	0.02	0.77	0.86	0.28	3.2e-05	0.00026	0.32	2.2e-06	2.6e-05	0.038	0.56	0.69	0.068	0.68	0.92	0.4	0.17	0.88	0.55	0.075	0.56	0.15	0.58	0.88	0.0019	0.97	1	0.2	0.035	0.24	0.21	0.03	0.29	0.014	0.88	0.95
BAZ2B	0.013	0.73	0.83	-0.081	0.23	0.42	-0.056	0.41	0.58	0.025	0.71	0.8	0.069	0.65	0.91	-0.34	0.26	0.91	-0.24	0.45	0.85	0.1	0.71	0.93	0.025	0.5	1	-0.036	0.69	0.9	0.02	0.83	0.97	0.056	0.52	0.74
BBC3	0.2	0.17	0.3	-0.24	0.25	0.45	0.064	0.76	0.86	0.31	0.15	0.25	0.8	0.011	0.15	0.21	0.45	0.93	1.4	0.0012	0.098	1.2	0.0027	0.064	0.31	0.0043	0.032	-0.62	0.049	0.29	0.22	0.49	0.86	0.85	0.0054	0.036
BBIP1	-0.083	0.073	0.16	-0.003	0.97	0.99	-0.16	0.067	0.16	-0.16	0.071	0.14	-0.032	0.8	0.96	-0.25	0.34	0.92	-0.33	0.23	0.73	-0.08	0.73	0.93	0.01	0.78	1	-0.21	0.1	0.42	-0.19	0.16	0.61	0.024	0.85	0.93
BBOF1	0.088	0.087	0.19	-0.11	0.29	0.5	0.057	0.6	0.74	0.17	0.11	0.2	0.23	0.16	0.57	-0.59	0.059	0.76	-0.2	0.52	0.87	0.39	0.17	0.57	0.14	6.9e-05	0.0015	-0.12	0.14	0.49	0.19	0.031	0.29	0.31	0.00012	0.0021
BBOX1	-1.2	0.00098	0.0054	0.4	0.14	0.3	-0.39	0.047	0.12	-0.8	0.00074	0.003	0.36	0.5	0.86	0.2	0.48	0.93	0.54	0.2	0.71	0.34	0.47	0.83	-0.027	0.43	1	1.3	0.092	0.4	0.72	0.36	0.79	-0.54	0.45	0.68
BBS1	0.082	0.027	0.076	-0.065	0.42	0.62	0.096	0.23	0.39	0.16	0.042	0.091	-0.25	0.053	0.34	0.17	0.58	0.95	-0.3	0.32	0.79	-0.47	0.067	0.37	-0.012	0.81	1	0.029	0.85	0.96	-0.0047	0.98	1	-0.033	0.82	0.92
BBS10	-0.21	0.0069	0.026	0.24	0.071	0.18	-0.15	0.25	0.42	-0.39	0.003	0.01	-0.072	0.55	0.88	0.27	0.29	0.91	0.15	0.57	0.89	-0.12	0.6	0.89	-0.11	0.05	0.18	0.1	0.48	0.8	-0.17	0.27	0.72	-0.28	0.056	0.19
BBS12	-0.16	0.057	0.14	-0.046	0.74	0.86	-0.35	0.015	0.048	-0.3	0.033	0.075	-0.13	0.38	0.79	-0.059	0.83	0.98	-0.3	0.34	0.8	-0.24	0.37	0.77	-0.05	0.32	1	-0.075	0.6	0.86	-0.22	0.14	0.58	-0.15	0.29	0.53
BBS2	-0.073	0.19	0.33	-0.033	0.74	0.86	-0.17	0.079	0.18	-0.14	0.15	0.25	0.061	0.48	0.85	0.16	0.39	0.92	0.29	0.14	0.64	0.13	0.42	0.8	0.0072	0.87	1	-0.11	0.34	0.7	-0.098	0.41	0.82	0.013	0.91	0.96
BBS4	-0.027	0.63	0.76	-0.091	0.36	0.57	-0.14	0.15	0.29	-0.051	0.61	0.72	0.033	0.77	0.95	0.24	0.28	0.91	0.32	0.18	0.69	0.077	0.7	0.92	0.035	0.48	1	-0.2	0.11	0.43	-0.12	0.35	0.79	0.08	0.5	0.72
BBS5	0.1	0.19	0.34	-0.021	0.88	0.94	0.17	0.24	0.4	0.19	0.18	0.29	0.18	0.14	0.54	-0.015	0.98	1	0.33	0.24	0.73	0.34	0.15	0.54	0.12	0.032	0.14	0.03	0.83	0.95	0.34	0.021	0.24	0.3	0.023	0.1
BBS7	0.021	0.65	0.77	-0.06	0.51	0.7	-0.019	0.83	0.91	0.041	0.65	0.76	0.1	0.25	0.68	-0.15	0.48	0.93	0.04	0.86	0.97	0.19	0.31	0.73	0.052	0.23	1	-0.13	0.24	0.62	-0.0063	0.96	0.99	0.12	0.25	0.49
BBS9	0.015	0.84	0.91	-0.17	0.15	0.31	-0.15	0.23	0.39	0.027	0.82	0.88	-0.0035	0.98	1	-0.038	0.9	0.99	-0.047	0.88	0.97	-0.0088	0.97	0.99	0.014	0.8	1	-0.26	0.044	0.27	-0.25	0.068	0.42	0.015	0.9	0.96
BBX	-0.2	0.015	0.049	0.47	1.6e-05	0.00014	0.095	0.39	0.56	-0.38	0.00055	0.0023	-0.17	0.21	0.63	0.23	0.43	0.92	-0.075	0.82	0.96	-0.31	0.24	0.66	-0.12	0.029	0.13	0.18	0.22	0.59	-0.12	0.44	0.84	-0.3	0.035	0.14
BCAM	0.29	0.014	0.046	-0.13	0.47	0.67	0.37	0.038	0.1	0.49	0.0051	0.016	0.12	0.61	0.9	0.53	0.15	0.87	0.76	0.056	0.52	0.23	0.51	0.85	0.1	0.084	0.25	-0.18	0.31	0.68	0.11	0.55	0.89	0.3	0.093	0.27
BCAN	-0.43	0.041	0.11	-0.4	0.004	0.018	-1.2	2.5e-17	1.1e-15	-0.78	2.2e-08	2.3e-07	0.54	0.077	0.41	0.0097	0.86	0.98	0.8	0.086	0.58	0.79	0.063	0.36	-0.0019	0.96	1	0.17	0.68	0.9	0.15	0.72	0.94	-0.02	0.96	0.98
BCAP29	-0.11	0.014	0.047	0.12	0.18	0.36	-0.09	0.32	0.49	-0.21	0.019	0.048	-0.11	0.24	0.67	0.11	0.64	0.95	-0.11	0.65	0.92	-0.21	0.29	0.7	-0.058	0.24	1	-0.036	0.78	0.93	-0.19	0.16	0.6	-0.15	0.22	0.45
BCAP31	-0.026	0.52	0.67	-0.048	0.52	0.71	-0.1	0.18	0.33	-0.052	0.49	0.62	-0.072	0.52	0.87	0.099	0.7	0.96	-0.033	0.9	0.98	-0.13	0.56	0.87	-0.045	0.24	1	-0.11	0.18	0.54	-0.23	0.0076	0.14	-0.12	0.14	0.35
BCAR1	0.27	0.014	0.046	0.12	0.42	0.62	0.61	1.7e-05	0.00016	0.5	0.00046	0.002	-0.076	0.61	0.9	0.31	0.31	0.92	0.18	0.55	0.88	-0.12	0.66	0.91	0.11	0.05	0.18	-0.057	0.71	0.91	0.23	0.15	0.59	0.29	0.052	0.18
BCAR3	0.11	0.25	0.41	-0.41	0.0023	0.011	-0.2	0.13	0.26	0.21	0.12	0.21	0.56	0.0036	0.083	-0.4	0.32	0.92	0.55	0.16	0.67	0.95	0.0052	0.093	0.082	0.11	1	-0.23	0.11	0.43	-0.013	0.93	0.99	0.21	0.12	0.31
BCAS1	-0.25	0.3	0.46	0.16	0.53	0.72	-0.085	0.73	0.84	-0.25	0.33	0.46	0.34	0.28	0.72	0.016	0.89	0.99	0.47	0.33	0.79	0.46	0.3		-0.056	0.26	1	0.45	0.28	0.66	0.023	0.96	0.99	-0.42	0.29	0.53
BCAS2	-0.098	0.13	0.25	0.05	0.65	0.81	-0.14	0.23	0.39	-0.19	0.097	0.18	0.054	0.63	0.91	-0.2	0.43	0.92	-0.1	0.68	0.92	0.092	0.68	0.92	0.0042	0.93	1	-0.063	0.6	0.86	-0.057	0.65	0.92	0.0065	0.96	0.98
BCAS3	-0.0077	0.87	0.92	0.024	0.8	0.9	0.0088	0.92	0.96	-0.015	0.87	0.92	0.12	0.48	0.85	-0.018	0.97	1	0.19	0.58	0.89	0.21	0.49	0.84	-0.0035	0.94	1	-0.17	0.18	0.54	-0.2	0.14	0.57	-0.026	0.83	0.93
BCAS4	0.29	1.3e-08	3e-07	-0.43	2.3e-07	3e-06	0.13	0.1	0.22	0.57	8.8e-12	1.6e-10	0.34	0.025	0.23	-0.11	0.75	0.97	0.5	0.12	0.62	0.62	0.026	0.23	0.21	0.00088	0.01	-0.24	0.12	0.45	0.24	0.14	0.57	0.48	0.0013	0.012
BCAT1	-0.085	0.27	0.43	0.42	3.9e-07	4.7e-06	0.25	0.0021	0.0098	-0.16	0.046	0.097	-0.098	0.53	0.87	0.63	0.017	0.53	0.48	0.084	0.57	-0.16	0.53	0.86	-0.075	0.18	1	0.44	0.0016	0.039	0.23	0.1	0.51	-0.2	0.13	0.32
BCAT2	0.14	0.059	0.14	0.067	0.57	0.75	0.33	0.0053	0.021	0.26	0.025	0.06	-0.14	0.42	0.82	0.6	0.06	0.76	0.37	0.26	0.74	-0.24	0.43	0.81	0.0041	0.93	1	0.058	0.65	0.88	0.07	0.59	0.9	0.013	0.92	0.96
BCCIP	-0.18	1.3e-05	0.00014	0.16	0.043	0.12	-0.19	0.02	0.061	-0.35	1.2e-05	7.7e-05	-0.37	0.003	0.074	0.18	0.54	0.94	-0.52	0.065	0.53	-0.69	0.0037	0.076	-0.22	2.7e-06	0.00013	0.27	0.0092	0.11	-0.19	0.086	0.47	-0.46	5.7e-06	0.0002
BCDIN3D	-0.0044	0.94	0.96	-0.092	0.37	0.58	-0.1	0.33	0.51	-0.0084	0.93	0.96	-0.096	0.34	0.76	0.12	0.61	0.95	-0.057	0.82	0.96	-0.18	0.39	0.79	-0.039	0.39	1	-0.015	0.91	0.97	-0.12	0.36	0.79	-0.1	0.39	0.63
BCHE	-0.47	1.7e-10	5.8e-09	0.62	1.2e-07	1.6e-06	-0.25	0.036	0.097	-0.87	1.2e-13	2.8e-12	-0.58	0.028	0.25	0.25	0.64	0.95	-0.62	0.17	0.68	-0.87	0.028	0.24	-0.25	0.003	0.025	0.37	0.084	0.38	-0.23	0.31	0.76	-0.6	0.004	0.029
BCKDHA	0.21	0.3	0.46	0.56	0.0039	0.018	0.9	4.2e-06	4.7e-05	0.34	0.084	0.16	0.34	0.34	0.76	0.66	0.082	0.81	1.2	0.008	0.25	0.5	0.23	0.65	0.054	0.36	1	0.31	0.14	0.48	0.55	0.012	0.18	0.24	0.24	0.47
BCKDHB	-0.18	0.0056	0.022	0.27	0.022	0.074	-0.068	0.58	0.73	-0.34	0.0042	0.013	-0.094	0.35	0.77	-0.058	0.79	0.97	-0.25	0.3	0.78	-0.19	0.35	0.76	-0.12	0.017	0.086	0.17	0.19	0.56	-0.12	0.38	0.81	-0.29	0.022	0.1
BCKDK	0.0041	0.95	0.97	0.12	0.33	0.54	0.12	0.3	0.47	0.008	0.95	0.97	-0.28	0.14	0.54	0.76	0.022	0.59	0.3	0.36	0.81	-0.46	0.13	0.5	-0.056	0.3	1	0.19	0.29	0.66	0.017	0.93	0.99	-0.18	0.31	0.55
BCL10	-0.072	0.28	0.43	0.091	0.46	0.66	-0.043	0.73	0.84	-0.13	0.27	0.4	0.072	0.48	0.85	-0.2	0.39	0.92	-0.072	0.76	0.95	0.13	0.54	0.86	-0.00023	0.99	1	0.0062	0.95	0.98	0.0078	0.94	0.99	0.0015	0.99	0.99
BCL11A	-0.082	0.19	0.33	-0.19	0.0033	0.016	-0.35	6.3e-08	1e-06	-0.16	0.013	0.034	-0.12	0.73	0.94	-0.59	0.18	0.88	-0.81	0.08	0.57	-0.21	0.58	0.88	-0.049	0.35	1	0.18	0.57	0.84	-0.096	0.77	0.95	-0.27	0.36	0.6
BCL11B	-0.24	1.6e-13	1e-11	0.19	0.0065	0.027	-0.28	7.2e-05	0.00056	-0.47	1.7e-11	2.9e-10	0.05	0.9	0.98	-0.98	0.033	0.66	-1	0.031	0.42	-0.03	0.88	0.97	-0.073	0.16	1	0.4	0.3	0.67	-0.1	0.8	0.96	-0.5	0.18	0.4
BCL2	-0.065	0.11	0.22	0.13	0.11	0.25	0.0011	0.99	0.99	-0.13	0.11	0.2	-0.14	0.24	0.67	0.19	0.5	0.93	-0.074	0.8	0.96	-0.26	0.28	0.7	-0.085	0.12	1	0.27	0.068	0.34	0.048	0.76	0.95	-0.23	0.12	0.31
BCL2L1	0.0067	0.81	0.88	0.0055	0.92	0.96	0.019	0.74	0.85	0.013	0.82	0.88	0.16	0.33	0.75	-0.17	0.63	0.95	0.12	0.75	0.94	0.29	0.36	0.76	0.0034	0.98	1	0.17	0.46	0.78	0.18	0.44	0.84	0.012	0.96	0.98
BCL2L10	-0.17	0.49	0.64	0.2	0.43	0.64	0.032	0.89	0.94	-0.17	0.51	0.64	0.088	0.85	0.97	-0.37	0.43	0.92	-0.3	0.52	0.87	0.07	0.91		-0.017	0.67	1	0.12	0.81	0.94	-0.073	0.89	0.98	-0.19	0.69	0.85
BCL2L11	-0.059	0.21	0.36	0.13	0.16	0.33	0.017	0.85	0.92	-0.11	0.22	0.34	-0.18	0.18	0.6	0.42	0.14	0.87	0.099	0.72	0.94	-0.32	0.21	0.62	-0.13	0.041	0.16	0.36	0.046	0.28	0.004	0.98	1	-0.35	0.041	0.15
BCL2L12	-0.47	0.015	0.048	0.95	1.2e-05	0.0001	0.23	0.27	0.44	-0.72	0.0008	0.0032	-0.94	3.8e-06	0.0007	0.97	0.016	0.51	-0.58	0.16	0.67	-1.5	1.1e-05	0.0014	-0.54	1.3e-05	0.00044	0.93	0.001	0.03	-0.26	0.39	0.81	-1.2	1.4e-05	0.00042
BCL2L13	-0.092	0.014	0.045	0.2	0.0043	0.02	0.017	0.81	0.89	-0.18	0.0086	0.024	0.04	0.77	0.95	0.28	0.3	0.92	0.37	0.2	0.7	0.091	0.71	0.93	-0.073	0.072	1	0.16	0.11	0.44	-0.0084	0.93	0.99	-0.16	0.084	0.25
BCL2L2	-0.094	0.025	0.073	0.21	0.0034	0.016	0.024	0.73	0.84	-0.18	0.0093	0.026	0.086	0.42	0.82	0.15	0.49	0.93	0.33	0.16	0.67	0.18	0.38	0.78	-0.065	0.11	1	0.22	0.015	0.15	0.076	0.42	0.83	-0.14	0.099	0.28
BCL2L2-PABPN1	0.44	0.53	0.68	0.18	0.11	0.26	0.35	0.021	0.063	0.17	0.46	0.59	0.23	0.57	0.89	0.053	0.85	0.98	0.32	0.5	0.87	0.27	0.56	0.87	0.02	0.5	1	0.8	0.34	0.7	1.5	0.08	0.46	0.71	0.37	0.61
BCL3	0.21	0.24	0.39	-0.22	0.36	0.57	0.049	0.85	0.91	0.27	0.27	0.39	0.34	0.29	0.72	0.58	0.12	0.85	1.1	0.01	0.28	0.53	0.19	0.59	0.13	0.072	0.23	-0.25	0.4	0.75	0.24	0.43	0.83	0.48	0.083	0.25
BCL6	0.48	2.5e-06	3.1e-05	-0.27	0.13	0.28	0.56	0.0013	0.0067	0.82	2e-06	1.5e-05	-0.068	0.72	0.93	-0.1	0.76	0.97	-0.23	0.55	0.88	-0.12	0.7	0.93	0.082	0.16	1	0.032	0.92	0.98	0.48	0.15	0.6	0.45	0.15	0.36
BCL7A	-0.057	0.1	0.21	0.16	0.0049	0.022	0.05	0.39	0.56	-0.11	0.05	0.1	-0.12	0.19	0.61	-0.078	0.69	0.96	-0.33	0.12	0.63	-0.25	0.17	0.56	-0.056	0.14	1	0.075	0.43	0.77	-0.054	0.58	0.9	-0.13	0.16	0.37
BCL7B	0.7	3.3e-14	2.4e-12	-0.85	8.7e-09	1.4e-07	0.42	0.003	0.013	1.3	3.1e-18	1.2e-16	0.66	0.0025	0.065	-1.1	0.0017	0.2	-0.067	0.8	0.96	1.1	0.0011	0.036	0.75	1.7e-15	1.4e-12	-1.1	2.2e-11	2e-08	0.37	0.034	0.31	1.5	3.8e-20	4.7e-17
BCL7C	0.12	0.018	0.057	-0.13	0.19	0.36	0.099	0.31	0.49	0.23	0.019	0.048	-0.076	0.6	0.9	-0.056	0.84	0.98	-0.2	0.53	0.88	-0.15	0.6	0.89	0.03	0.57	1	-0.031	0.86	0.96	0.062	0.73	0.95	0.093	0.58	0.78
BCL9	0.12	0.00069	0.004	-0.12	0.087	0.21	0.12	0.097	0.21	0.24	0.00073	0.0029	-0.04	0.81	0.96	0.013	0.97	1	-0.059	0.87	0.97	-0.072	0.81	0.96	0.053	0.25	1	0.092	0.43	0.77	0.23	0.059	0.4	0.14	0.22	0.46
BCL9L	0.29	0.004	0.017	0.062	0.64	0.8	0.6	5.3e-06	5.8e-05	0.54	4.3e-05	0.00024	0.18	0.18	0.6	0.38	0.068	0.78	0.76	0.0007	0.073	0.38	0.047	0.31	0.18	0.01	0.06	0.21	0.11	0.44	0.67	2.3e-06	0.00056	0.45	0.00057	0.0068
BCLAF1	-0.034	0.39	0.55	0.067	0.37	0.58	0.00043	0.99	1	-0.067	0.37	0.5	-0.028	0.9	0.98	-0.59	0.089	0.83	-0.68	0.059	0.52	-0.097	0.74	0.94	-0.013	0.86	1	-0.071	0.62	0.87	-0.1	0.5	0.87	-0.031	0.83	0.92
BCLAF3	-0.43	2e-07	3.5e-06	0.78	8.2e-19	4.7e-17	-0.056	0.53	0.69	-0.84	1.7e-21	8.9e-20	0.069	0.68	0.92	-0.29	0.38	0.92	-0.18	0.59	0.9	0.11	0.72	0.93	-0.19	0.01	0.06	0.56	0.00095	0.028	0.11	0.53	0.88	-0.45	0.0061	0.04
BCO2	0.2	0.32	0.47	0.057	0.81	0.9	0.31	0.2	0.36	0.26	0.3	0.42	0.27	0.25	0.68	-0.22	0.63	0.95	0.2	0.65	0.92	0.42	0.28	0.69	0.13	0.067	0.22	0.099	0.74	0.92	0.65	0.034	0.31	0.55	0.051	0.18
BCOR	-0.12	1.1e-05	0.00012	0.088	0.13	0.28	-0.16	0.0073	0.027	-0.24	2.4e-05	0.00014	-0.043	0.88	0.98	-0.94	0.01	0.43	-1.1	0.004	0.18	-0.17	0.59	0.88	-0.035	0.45	1	-0.42	0.14	0.48	-0.71	0.017	0.22	-0.28	0.31	0.55
BCORL1	0.32	6.9e-06	7.9e-05	-0.28	0.021	0.071	0.32	0.0092	0.033	0.6	8.9e-07	7.1e-06	0.3	0.014	0.17	0.1	0.62	0.95	0.7	0.0035	0.16	0.6	0.0033	0.073	0.29	2.9e-05	0.00079	-0.16	0.33	0.69	0.5	0.0024	0.075	0.65	1.9e-05	0.00052
BCR	0.22	3.3e-10	1.1e-08	-0.17	0.012	0.044	0.25	0.00012	0.0009	0.42	1.9e-10	2.8e-09	0.16	0.086	0.43	-0.083	0.71	0.96	0.22	0.33	0.79	0.3	0.11	0.48	0.15	0.00087	0.0098	0.011	0.9	0.97	0.35	0.00021	0.016	0.34	0.00011	0.002
BCS1L	0.18	0.00015	0.0011	-0.23	0.02	0.068	0.13	0.18	0.33	0.36	0.00024	0.0011	-0.048	0.56	0.88	0.055	0.79	0.97	-0.037	0.86	0.97	-0.092	0.61	0.89	0.061	0.19	1	-0.1	0.41	0.76	0.051	0.7	0.93	0.16	0.2	0.43
BDH1	0.11	0.071	0.16	-0.21	0.082	0.2	0.0018	0.99	0.99	0.21	0.077	0.15	0.34	0.053	0.34	-0.36	0.32	0.92	0.22	0.57	0.89	0.58	0.07	0.38	0.19	0.0014	0.014	-0.16	0.27	0.64	0.27	0.066	0.42	0.43	0.0018	0.016
BDH2	-0.33	5.6e-08	1.1e-06	0.33	0.0076	0.031	-0.29	0.024	0.072	-0.62	7.3e-07	6e-06	-0.46	0.0033	0.079	0.17	0.63	0.95	-0.67	0.042	0.47	-0.84	0.003	0.068	-0.23	0.00041	0.0057	0.083	0.58	0.85	-0.47	0.0032	0.088	-0.56	0.00017	0.0028
BDKRB1	0.034	0.68	0.79	-0.23	0.087	0.21	-0.17	0.21	0.37	0.064	0.63	0.74	0.092	0.82	0.96	1.7	2.5e-05	0.011	1.8	8.8e-06	0.0057	0.18	0.6	0.89	-0.022	0.48	1	1.7	0.0086	0.11	0.96	0.15	0.6	-0.75	0.23	0.47
BDKRB2	-0.24	0.05	0.12	0.41	0.036	0.11	0.024	0.9	0.94	-0.38	0.046	0.099	-1	0.0015	0.047	0.68	0.21	0.89	-0.67	0.16	0.67	-1.3	0.0019	0.052	-0.37	0.0019	0.018	0.052	0.87	0.96	-1.1	0.002	0.068	-1.1	0.00046	0.0058
BDNF	0.39	0.038	0.1	-0.092	0.69	0.83	0.45	0.058	0.14	0.54	0.022	0.053	0.31	0.26	0.69	-0.59	0.19	0.89	-0.15	0.7	0.93	0.44	0.3	0.71	0.22	0.018	0.091	-0.091	0.78	0.93	0.65	0.048	0.36	0.74	0.016	0.079
BDP1	-0.05	0.28	0.44	0.1	0.24	0.43	0.0044	0.96	0.98	-0.097	0.26	0.38	0.033	0.83	0.96	-0.19	0.55	0.94	-0.14	0.67	0.92	0.049	0.87	0.97	-0.022	0.55	1	0.16	0.045	0.28	0.12	0.17	0.62	-0.047	0.55	0.76
BEAN1	0.35	0.0018	0.0091	-0.68	9.6e-06	8.8e-05	-0.048	0.74	0.85	0.63	3.6e-05	0.00021	0.86	1.5e-06	0.00036	-0.89	0.016	0.51	0.59	0.13	0.64	1.5	5.7e-06	0.00086	0.39	1e-05	0.00036	-0.65	0.0013	0.034	0.21	0.31	0.76	0.86	9.8e-06	0.00031
BECN1	-0.099	0.036	0.097	0.11	0.2	0.39	-0.076	0.4	0.58	-0.19	0.034	0.077	-0.097	0.22	0.65	0.11	0.56	0.94	-0.073	0.73	0.94	-0.19	0.28	0.7	-0.1	0.012	0.066	0.2	0.039	0.25	-0.032	0.75	0.95	-0.23	0.013	0.069
BEGAIN	0.37	0.00018	0.0013	-0.6	6e-05	0.00047	0.08	0.59	0.74	0.68	5e-06	3.4e-05	0.48	0.018	0.2	-0.52	0.19	0.89	0.27	0.53	0.88	0.8	0.025	0.22	0.27	0.0029	0.024	-0.51	0.042	0.27	0.19	0.46	0.85	0.7	0.0037	0.028
BEND3	0.03	0.52	0.67	0.04	0.67	0.81	0.098	0.29	0.46	0.058	0.53	0.65	0.062	0.45	0.83	-0.031	0.88	0.99	0.09	0.67	0.92	0.12	0.5	0.84	0.0091	0.81	1	0.15	0.052	0.3	0.18	0.028	0.28	0.027	0.72	0.87
BEND4	0.19	0.16	0.29	-0.8	5.9e-13	1.7e-11	-0.44	6.2e-05	0.0005	0.36	0.0012	0.0046	0.76	0.029	0.25	-1.5	0.0011	0.16	-0.47	0.27	0.75	1	0.017	0.18	0.33	0.0034	0.027	-1.1	0.00079	0.025	-0.18	0.59	0.9	0.9	0.0038	0.028
BEND5	0.079	0.45	0.61	0.08	0.63	0.79	0.22	0.19	0.34	0.14	0.41	0.54	0.2	0.0019	0.054	-0.26	0.11	0.85	0.12	0.49	0.86	0.38	0.0084	0.12	0.11	0.039	0.16	-0.061	0.66	0.89	0.21	0.14	0.58	0.27	0.042	0.16
BEND6	0.34	0.0021	0.01	-0.78	2e-10	4.3e-09	-0.13	0.28	0.45	0.65	1.1e-07	1e-06	-0.15	0.35	0.77	0.2	0.56	0.94	-0.065	0.86	0.97	-0.26	0.39	0.78	0.025	0.62	1	-0.37	0.13	0.48	-0.24	0.34	0.78	0.13	0.59	0.79
BEND7	0.066	0.53	0.68	-0.54	1.1e-07	1.5e-06	-0.41	5.3e-05	0.00043	0.13	0.2	0.32	0.17	0.14	0.54	-0.38	0.12	0.85	-0.08	0.74	0.94	0.3	0.17	0.56	0.078	0.16	1	-0.5	0.00036	0.015	-0.28	0.057	0.39	0.22	0.1	0.28
BEST1	0.092	0.42	0.58	-0.14	0.46	0.66	0.012	0.95	0.97	0.15	0.42	0.55	-0.16	0.39	0.79	0.47	0.18	0.88	0.21	0.54	0.88	-0.26	0.42	0.8	-0.017	0.75	1	-0.14	0.5	0.81	-0.21	0.33	0.77	-0.072	0.72	0.87
BEST3	-0.71	0.024	0.07	-0.28	0.28	0.48	-1	4.5e-05	0.00037	-0.74	0.0019	0.0067	-0.16	0.59	0.89	0.69	0.11	0.84	0.47	0.26	0.74	-0.22	0.62	0.9	-0.58	0.00031	0.0045	0.38	0.35	0.72	-1.1	0.016	0.21	-1.5	0.00038	0.0051
BEST4	0.12	0.62	0.75	-0.29	0.25	0.45	-0.16	0.53	0.69	0.13	0.6	0.71	0.15	0.38	0.79	0.21	0.5	0.93	0.48	0.16	0.67	0.28	0.34	0.75	0.084	0.16	1	-0.34	0.3	0.67	0.074	0.83	0.97	0.41	0.19	0.41
BET1	-0.21	0.0016	0.0083	0.3	0.02	0.067	-0.094	0.47	0.64	-0.4	0.0021	0.0074	0.026	0.89	0.98	0.31	0.38	0.92	0.37	0.32	0.79	0.059	0.85	0.97	-0.075	0.19	1	0.048	0.8	0.94	-0.19	0.33	0.78	-0.23	0.19	0.41
BET1L	0.067	0.083	0.18	0.039	0.58	0.76	0.17	0.015	0.049	0.13	0.059	0.12	-0.074	0.72	0.93	0.47	0.19	0.89	0.37	0.32	0.79	-0.11	0.77	0.94	0.011	0.83	1	-0.052	0.75	0.92	-0.02	0.91	0.99	0.032	0.84	0.93
BEX1	-0.03	0.61	0.74	-0.2	0.005	0.022	-0.26	0.00027	0.0017	-0.06	0.4	0.53	0.082	0.47	0.84	-0.2	0.42	0.92	-0.06	0.81	0.96	0.14	0.52	0.86	-0.0026	0.95	1	-0.16	0.16	0.52	-0.18	0.14	0.57	-0.019	0.87	0.94
BEX2	-0.36	5.7e-10	1.8e-08	0.57	3.7e-15	1.4e-13	-0.13	0.081	0.18	-0.7	6.4e-22	3.5e-20	0.019	0.91	0.98	-0.46	0.13	0.86	-0.45	0.15	0.66	0.0022	0.99	1	-0.14	0.038	0.15	0.21	0.32	0.69	-0.2	0.35	0.79	-0.41	0.044	0.16
BEX3	-0.51	4.7e-15	4.2e-13	0.8	4.8e-34	8.5e-32	-0.21	0.0015	0.0073	-1	3.2e-53	1.2e-50	-0.048	0.73	0.94	-0.45	0.047	0.72	-0.58	0.016	0.33	-0.13	0.52	0.85	-0.27	0.00082	0.0095	0.31	0.12	0.46	-0.32	0.12	0.55	-0.63	0.0011	0.011
BEX4	-0.42	1.4e-12	7.1e-11	0.68	2.3e-34	4.2e-32	-0.15	0.0096	0.035	-0.83	7.6e-50	2.5e-47	0.077	0.59	0.89	-0.53	0.031	0.64	-0.42	0.099	0.59	0.11	0.63	0.9	-0.12	0.069	0.22	0.15	0.48	0.8	-0.22	0.32	0.77	-0.37	0.074	0.23
BEX5	0.22	0.06	0.14	-0.78	8.1e-16	3.4e-14	-0.35	0.00026	0.0017	0.43	1e-05	6.6e-05	-0.033	0.87	0.97	0.18	0.63	0.95	0.13	0.73	0.94	-0.048	0.9	0.98	0.048	0.38	1	-0.2	0.37	0.73	-0.017	0.94	0.99	0.19	0.39	0.63
BFAR	-0.051	0.15	0.28	0.049	0.5	0.69	-0.052	0.47	0.64	-0.1	0.16	0.27	0.025	0.79	0.95	0.16	0.41	0.92	0.22	0.29	0.77	0.058	0.74	0.94	-0.025	0.46	1	0.11	0.15	0.5	0.06	0.46	0.85	-0.053	0.48	0.7
BFSP1	0.15	0.37	0.53	-0.53	0.011	0.041	-0.3	0.15	0.29	0.23	0.26	0.38	-0.17	0.42	0.82	-0.19	0.57	0.95	-0.5	0.2	0.7	-0.3	0.37	0.77	-0.022	0.64	1	-0.11	0.72	0.91	-0.25	0.44	0.84	-0.14	0.65	0.82
BGN	0.51	0.13	0.25	1.1	9.3e-17	4.3e-15	2	1e-56	7.8e-54	0.95	1.3e-14	3.3e-13	0.58	0.057	0.36	-0.95	0.035	0.67	-0.16	0.67	0.92	0.79	0.06	0.35	0.045	0.21	1	1	0.085	0.38	2.1	0.0011	0.046	1	0.084	0.25
BHLHB9	0.087	0.11	0.23	-0.29	0.00011	0.00079	-0.11	0.12	0.24	0.17	0.02	0.05	0.14	0.38	0.79	-0.26	0.43	0.92	-0.019	0.94	0.99	0.24	0.42	0.8	0.092	0.075	1	-0.15	0.29	0.66	0.085	0.56	0.89	0.23	0.087	0.25
BHLHE22	-0.29	0.094	0.2	-0.35	0.055	0.15	-0.83	5.4e-06	5.8e-05	-0.49	0.0078	0.022	1	0.012	0.16	-0.9	0.065	0.77	0.21	0.77	0.95	1.1	0.015	0.17	-0.012	0.8	1	0.14	0.73	0.92	0.045	0.91	0.99	-0.091	0.82	0.92
BHLHE40	-0.035	0.75	0.85	-0.18	0.29	0.49	-0.24	0.15	0.29	-0.063	0.71	0.8	0.59	0.33	0.75	0.77	0.0075	0.39	1.5	0.00012	0.03	0.74	0.12	0.49	-0.044	0.34	1	0.61	0.16	0.52	0.16	0.73	0.94	-0.45	0.29	0.53
BHLHE41	0.38	0.0029	0.013	-0.6	0.0017	0.0089	0.036	0.85	0.92	0.63	0.00083	0.0033	0.52	0.02	0.21	-0.52	0.22	0.89	0.3	0.52	0.87	0.82	0.03	0.25	0.16	0.033	0.14	-0.51	0.11	0.44	0.13	0.7	0.94	0.64	0.04	0.15
BHMT2	-1.3	0.00016	0.0012	1.3	1.8e-06	1.9e-05	0.0036	0.96	0.98	-1.3	1.5e-06	1.1e-05	-0.47	0.11	0.48	-0.18	0.6	0.95	-0.91	0.042	0.47	-0.73	0.068	0.37	-0.89	3.8e-05	0.00097	1.3	0.011	0.13	-0.68	0.22	0.68	-2	9.6e-05	0.0018
BICC1	0.068	0.29	0.45	-0.045	0.73	0.85	0.08	0.53	0.69	0.12	0.33	0.46	-0.042	0.75	0.94	-0.005	0.98	1	-0.085	0.78	0.95	-0.08	0.76	0.94	-0.042	0.45	1	0.48	0.031	0.23	0.31	0.19	0.64	-0.18	0.42	0.65
BICD1	-0.19	8e-05	0.00065	0.23	0.0089	0.035	-0.15	0.096	0.21	-0.38	1.9e-05	0.00011	-0.18	0.32	0.75	-0.078	0.79	0.97	-0.4	0.27	0.75	-0.32	0.3	0.72	-0.15	0.0024	0.021	0.25	0.03	0.22	-0.083	0.5	0.86	-0.34	0.0029	0.023
BICD2	0.093	0.0014	0.0075	-0.14	0.019	0.064	0.04	0.51	0.67	0.18	0.0025	0.0084	0.041	0.68	0.92	-0.12	0.58	0.95	-0.053	0.82	0.96	0.072	0.72	0.93	0.063	0.1	1	-0.094	0.32	0.69	0.05	0.61	0.91	0.14	0.11	0.3
BICDL1	0.4	1.3e-14	1e-12	-0.29	0.0024	0.012	0.47	7.7e-07	1e-05	0.76	1.2e-15	3.5e-14	0.43	0.005	0.098	-0.26	0.45	0.93	0.52	0.12	0.62	0.78	0.0068	0.11	0.46	1e-05	0.00037	-0.48	0.053	0.3	0.55	0.032	0.3	1	1.6e-05	0.00047
BICRA	0.19	0.023	0.068	0.042	0.74	0.86	0.4	0.0019	0.0091	0.35	0.0053	0.016	-0.095	0.52	0.87	0.35	0.24	0.9	0.2	0.52	0.87	-0.16	0.57	0.88	0.029	0.58	1	0.28	0.12	0.45	0.38	0.042	0.34	0.1	0.56	0.76
BICRAL	0.11	0.0025	0.011	-0.18	0.0081	0.033	0.029	0.67	0.79	0.21	0.002	0.0069	0.026	0.88	0.97	-0.46	0.13	0.86	-0.44	0.16	0.67	0.016	0.97	0.99	0.076	0.059	1	-0.15	0.13	0.47	0.024	0.81	0.97	0.17	0.069	0.22
BID	0.11	0.0089	0.032	-0.13	0.17	0.34	0.09	0.35	0.52	0.22	0.019	0.048	0.21	0.074	0.4	-0.46	0.06	0.76	-0.08	0.74	0.94	0.38	0.083	0.41	0.11	0.011	0.062	-0.12	0.27	0.64	0.14	0.22	0.67	0.26	0.014	0.071
BIK	-0.02	0.94	0.96	-0.1	0.69	0.83	-0.12	0.63	0.77	-0.02	0.94	0.96	0.59	0.0065	0.11	-0.87	0.029	0.63	0.081	0.89	0.98	0.95	0.0082	0.12	0.11	0.074	0.24	-0.67	0.057	0.31	-0.077	0.83	0.97	0.59	0.081	0.24
BIN1	0.23	1.5e-06	2.1e-05	-0.094	0.22	0.42	0.35	5.1e-06	5.5e-05	0.45	7e-09	8e-08	0.23	0.039	0.29	0.12	0.55	0.94	0.58	0.0097	0.28	0.46	0.015	0.17	0.24	5.5e-05	0.0013	-0.21	0.12	0.45	0.3	0.032	0.3	0.52	8.2e-05	0.0016
BIN3	-0.042	0.52	0.67	0.18	0.11	0.25	0.11	0.36	0.53	-0.078	0.49	0.62	0.073	0.53	0.87	0.2	0.42	0.92	0.35	0.18	0.69	0.15	0.48	0.84	-0.011	0.74	1	0.14	0.1	0.42	0.12	0.18	0.63	-0.02	0.81	0.91
BIRC2	-0.00082	0.98	0.99	0.016	0.82	0.91	0.014	0.84	0.91	-0.0019	0.98	0.99	0.068	0.32	0.74	0.016	0.92	0.99	0.15	0.38	0.82	0.14	0.35	0.76	0.019	0.52	1	-0.0078	0.91	0.97	0.033	0.64	0.92	0.04	0.53	0.74
BIRC5	-0.65	4e-19	7.5e-17	0.36	0.0001	0.00076	-0.91	7.5e-21	4.2e-19	-1.3	5e-40	9.2e-38	-0.087	0.81	0.96	0.0013	0.98	1	-0.11	0.82	0.96	-0.11	0.81	0.96	-0.41	0.00018	0.003	0.76	0.0023	0.049	-0.16	0.54	0.88	-0.92	0.00014	0.0025
BIRC6	-0.088	0.043	0.11	0.18	0.021	0.07	0.0027	0.97	0.98	-0.17	0.023	0.055	0.019	0.84	0.96	0.022	0.92	0.99	0.061	0.79	0.95	0.039	0.84	0.97	-0.085	0.022	1	0.18	0.033	0.24	-0.0053	0.95	0.99	-0.19	0.023	0.1
BIRC7	0.25	0.72	0.82	0.68	0.00044	0.0028	0.89	6.3e-05	0.0005	0.21	0.47	0.6	0.83	0.12	0.51	0.42	0.062	0.76	1.4	0.00091	0.084	0.92	0.062	0.36	-0.004	0.91	1	1.7	0.0051	0.078	1.9	0.0039	0.097	0.15	0.79	0.9
BIVM	0.025	0.66	0.78	-0.13	0.17	0.35	-0.081	0.39	0.57	0.048	0.61	0.72	0.026	0.87	0.97	-0.36	0.25	0.91	-0.33	0.3	0.77	0.023	0.94	0.99	0.052	0.21	1	-0.087	0.34	0.71	0.017	0.86	0.97	0.1	0.24	0.47
BIVM-ERCC5	-0.043	0.46	0.62	-0.14	0.098	0.23	-0.22	0.0084	0.031	-0.084	0.32	0.45	-0.008	0.96	0.99	0.32	0.3	0.92	0.32	0.32	0.79	0.0015	0.99	1	-0.046	0.34	1	-0.094	0.48	0.8	-0.23	0.1	0.5	-0.13	0.3	0.54
BLACAT1	0.1	0.19	0.33	-0.12	0.38	0.59	0.064	0.64	0.77	0.19	0.18	0.29	0.4	0.29	0.72	-0.45	0.36	0.92	0.011	0.97	0.99	0.46	0.32	0.73	0.092	0.16	1	0.19	0.49	0.8	0.62	0.031	0.3	0.43	0.11	0.3
BLCAP	0.14	0.022	0.066	-0.4	4.3e-09	7.4e-08	-0.12	0.075	0.17	0.28	4.2e-05	0.00023	0.3	0.0095	0.14	-0.092	0.74	0.97	0.48	0.066	0.54	0.58	0.01	0.14	0.25	0.00011	0.0021	-0.33	0.031	0.23	0.22	0.16	0.6	0.55	0.00017	0.0028
BLM	-0.47	0.00037	0.0024	0.3	0.12	0.27	-0.47	0.018	0.057	-0.77	9.3e-05	0.00048	-0.25	0.31	0.73	0.38	0.38	0.92	-0.00085	0.97	0.99	-0.38	0.34	0.74	-0.4	0.0003	0.0045	0.87	0.00075	0.024	-0.087	0.75	0.95	-0.95	0.00013	0.0022
BLMH	-0.1	0.031	0.085	0.23	0.0015	0.008	0.04	0.59	0.73	-0.19	0.0082	0.023	-0.11	0.27	0.7	0.038	0.88	0.99	-0.18	0.47	0.86	-0.21	0.3	0.72	-0.066	0.13	1	0.064	0.57	0.84	-0.097	0.41	0.82	-0.16	0.14	0.35
BLOC1S1	0.039	0.47	0.62	-0.18	0.039	0.12	-0.11	0.22	0.39	0.076	0.4	0.53	-0.17	0.3	0.72	-0.19	0.52	0.93	-0.53	0.11	0.6	-0.34	0.24	0.65	-0.0032	0.9	1	-0.11	0.44	0.78	-0.13	0.37	0.8	-0.022	0.88	0.94
BLOC1S2	-0.13	0.0027	0.013	0.014	0.84	0.92	-0.23	0.0011	0.0057	-0.25	0.0005	0.0021	0.12	0.28	0.71	-0.32	0.18	0.88	-0.11	0.66	0.92	0.21	0.32	0.73	-0.003	0.94	1	-0.072	0.5	0.81	-0.086	0.44	0.84	-0.013	0.9	0.96
BLOC1S3	0.063	0.27	0.42	-0.053	0.63	0.79	0.067	0.55	0.7	0.12	0.28	0.4	0.23	0.062	0.37	-0.00051	0.98	1	0.44	0.11	0.6	0.44	0.06	0.35	0.09	0.017	1	-0.057	0.53	0.82	0.15	0.12	0.54	0.2	0.019	0.091
BLOC1S4	-0.028	0.76	0.85	0.079	0.62	0.78	0.03	0.85	0.91	-0.049	0.76	0.83	-0.086	0.34	0.76	-0.056	0.78	0.97	-0.23	0.29	0.77	-0.18	0.34	0.75	-0.013	0.77	1	-0.043	0.73	0.92	-0.082	0.53	0.88	-0.039	0.75	0.88
BLOC1S5	-0.21	5.2e-05	0.00046	0.22	0.034	0.1	-0.17	0.11	0.23	-0.39	0.00018	0.00086	0.019	0.79	0.95	-0.11	0.55	0.94	-0.075	0.68	0.93	0.031	0.84	0.97	-0.1	0.0087	0.053	0.11	0.26	0.63	-0.12	0.2	0.66	-0.23	0.011	0.062
BLOC1S6	-0.13	0.00011	0.00087	0.063	0.31	0.52	-0.2	0.0019	0.0089	-0.26	3.7e-05	0.00021	0.15	0.06	0.37	-0.085	0.66	0.96	0.2	0.31	0.78	0.29	0.09	0.43	-0.077	0.00094	1	0.16	0.00038	0.016	0.00052	0.99	1	-0.16	0.00024	0.0036
BLVRA	0.036	0.63	0.76	-0.31	0.0013	0.0069	-0.24	0.012	0.041	0.069	0.48	0.61	-0.081	0.61	0.9	0.22	0.48	0.93	0.09	0.78	0.95	-0.14	0.65	0.91	-0.028	0.58	1	-0.1	0.55	0.83	-0.19	0.26	0.72	-0.094	0.56	0.77
BLVRB	0.083	0.56	0.7	-0.41	0.031	0.096	-0.27	0.16	0.3	0.14	0.46	0.59	0.47	0.16	0.58	0.35	0.32	0.92	1	0.022	0.38	0.68	0.11	0.47	0.033	0.54	1	-0.53	0.011	0.12	-0.42	0.056	0.39	0.12	0.57	0.77
BLZF1	-0.014	0.79	0.87	0.029	0.8	0.89	0.00084	0.99	1	-0.028	0.8	0.87	-0.062	0.76	0.94	0.45	0.22	0.89	0.36	0.33	0.79	-0.087	0.81	0.96	-0.025	0.62	1	-0.094	0.62	0.87	-0.19	0.33	0.78	-0.095	0.6	0.79
BMF	-0.058	0.14	0.27	0.091	0.28	0.48	-0.02	0.81	0.89	-0.11	0.18	0.29	0.062	0.77	0.95	0.2	0.58	0.95	0.31	0.42	0.83	0.12	0.73	0.93	-0.039	0.46	1	-0.0071	0.97	0.99	-0.14	0.47	0.85	-0.14	0.46	0.69
BMI1	-0.043	0.58	0.72	0.13	0.32	0.52	0.049	0.7	0.82	-0.08	0.53	0.66	-0.11	0.65	0.91	-0.48	0.21	0.89	-0.71	0.081	0.57	-0.23	0.51	0.85	0.019	0.72	1	-0.24	0.28	0.65	-0.18	0.44	0.84	0.064	0.77	0.89
BMP1	-0.054	0.71	0.82	-0.13	0.51	0.7	-0.21	0.28	0.45	-0.085	0.67	0.77	-0.42	0.033	0.27	0.74	0.045	0.71	0.035	0.88	0.97	-0.7	0.036	0.27	-0.14	0.05	0.18	0.1	0.69	0.9	-0.37	0.16	0.61	-0.47	0.055	0.19
BMP2	0.25	0.013	0.044	0.13	0.33	0.53	0.58	1.4e-05	0.00013	0.45	0.00066	0.0027	0.45	0.059	0.36	-0.99	0.01	0.43	-0.29	0.43	0.84	0.7	0.049	0.32	0.15	0.053	0.19	-0.00074	1	1	0.65	0.054	0.38	0.65	0.039	0.15
BMP2K	-0.12	0.074	0.16	0.23	0.057	0.15	-0.0035	0.98	0.99	-0.24	0.053	0.11	-0.081	0.46	0.84	-0.0058	0.97	1	-0.16	0.53	0.88	-0.16	0.48	0.84	-0.075	0.081	1	0.21	0.042	0.27	0.036	0.73	0.95	-0.17	0.082	0.25
BMP3	0.13	0.46	0.61	0.34	0.13	0.29	0.53	0.02	0.061	0.19	0.4	0.53	0.66	0.14	0.54	-0.92	0.059	0.76	-0.26	0.54	0.88	0.66	0.16	0.55	0.076	0.17	1	-0.038	0.93	0.98	0.51	0.24	0.69	0.54	0.17	0.39
BMP4	0.21	0.44	0.6	1.1	7.8e-10	1.5e-08	1.5	6e-16	2.4e-14	0.37	0.041	0.089	-0.31	0.2	0.63	0.062	0.94	0.99	-0.43	0.33	0.8	-0.49	0.21	0.62	2.4e-05	0.99	1	1.5	0.0055	0.082	1.6	0.0039	0.097	0.12	0.82	0.92
BMP5	0.23	0.27	0.42	0.18	0.46	0.66	0.47	0.055	0.14	0.3	0.23	0.35	0.45	0.26	0.69	-0.77	0.11	0.84	-0.28	0.52	0.87	0.49	0.29	0.71	0.1	0.05	1	-0.44	0.4	0.75	0.54	0.32	0.77	0.99	0.054	0.19
BMP6	0.017	0.92	0.96	-0.4	0.071	0.18	-0.37	0.09	0.2	0.025	0.91	0.94	0.72	0.15	0.56	0.057	0.65	0.96	0.78	0.1	0.59	0.72	0.14		-0.03	0.42	1	0.78	0.16	0.52	0.3	0.6	0.91	-0.48	0.36	0.6
BMP7	-0.11	0.61	0.75	-1	1.8e-16	8e-15	-1.2	3.4e-23	2.4e-21	-0.22	0.082	0.16	0.99	0.0012	0.042	-1	0.027	0.62	0.32	0.58	0.89	1.4	0.0016	0.045	0.088	0.13	1	-0.73	0.014	0.14	-0.29	0.35	0.78	0.44	0.12	0.32
BMP8A	0.7	0.00065	0.0039	-0.42	0.077	0.19	0.38	0.15	0.29	0.8	0.0014	0.005	0.26	0.38	0.79	0.39	0.3	0.92	0.8	0.07	0.55	0.41	0.31	0.72	0.18	0.028	0.12	-0.12	0.78	0.93	0.76	0.083	0.47	0.89	0.03	0.13
BMP8B	0.15	0.083	0.18	-0.3	0.059	0.16	-0.029	0.85	0.92	0.27	0.087	0.16	0.24	0.32	0.74	-0.076	0.89	0.99	0.3	0.49	0.86	0.38	0.33	0.74	0.1	0.084	0.25	-0.62	0.0006	0.021	-0.31	0.1	0.51	0.32	0.071	0.22
BMPER	0.46	3.7e-08	7.8e-07	-0.47	0.0033	0.016	0.36	0.021	0.064	0.82	1.4e-07	1.3e-06	0.098	0.75	0.94	-1.3	9.4e-05	0.034	-1.3	0.00024	0.042	0.029	0.97	0.99	0.081	0.11	1	-0.65	0.082	0.37	-0.1	0.8	0.96	0.55	0.13	0.33
BMPR1A	-0.2	0.022	0.065	0.49	2.1e-05	0.00018	0.12	0.29	0.46	-0.37	0.0013	0.0048	-0.02	0.93	0.98	-0.41	0.26	0.91	-0.47	0.22	0.72	-0.063	0.84	0.97	-0.026	0.63	1	0.082	0.72	0.91	-0.02	0.93	0.99	-0.1	0.65	0.82
BMPR1B	-0.65	1.4e-07	2.6e-06	0.16	0.28	0.48	-1	9.2e-11	2.1e-09	-1.2	3.6e-14	8.8e-13	0.33	0.23	0.66	-0.46	0.31	0.92	0.011	0.98	1	0.47	0.26	0.68	-0.11	0.1	0.29	0.21	0.51	0.81	-0.28	0.39	0.81	-0.49	0.11	0.29
BMPR2	-0.022	0.58	0.72	-0.028	0.71	0.84	-0.07	0.34	0.51	-0.043	0.56	0.68	-0.02	0.91	0.98	-0.27	0.42	0.92	-0.32	0.35	0.81	-0.054	0.85	0.97	-0.036	0.33	1	0.099	0.27	0.64	0.018	0.85	0.97	-0.081	0.35	0.59
BMS1	-0.027	0.64	0.77	0.21	0.0093	0.037	0.16	0.05	0.12	-0.052	0.52	0.65	-0.048	0.72	0.93	0.2	0.48	0.93	0.12	0.69	0.93	-0.079	0.76	0.94	-0.081	0.095	1	0.21	0.09	0.39	0.016	0.9	0.98	-0.2	0.1	0.29
BMT2	-0.19	0.00016	0.0012	0.13	0.19	0.37	-0.24	0.015	0.049	-0.37	0.00017	0.0008	0.12	0.32	0.74	-0.35	0.16	0.88	-0.14	0.57	0.89	0.2	0.36	0.76	0.00061	0.99	1	-0.079	0.59	0.86	-0.083	0.59	0.9	-0.0043	0.98	0.99
BNC1	0.15	0.61	0.75	-0.73	0.0042	0.019	-0.56	0.03	0.085	0.17	0.48	0.6	-0.21	0.62	0.91	-0.72	0.11	0.85	-1	0.027	0.4	-0.33	0.4	0.79	-0.015	0.63	1	-0.78	0.09	0.39	-0.99	0.039	0.33	-0.21	0.64	0.82
BNC2	0.17	0.39	0.55	-1.1	9.7e-73	8.9e-70	-0.72	1.3e-34	2.1e-32	0.34	7e-09	8e-08	0.3	0.31	0.73	-0.7	0.11	0.84	-0.3	0.47	0.85	0.4	0.34	0.75	0.1	0.095	0.28	-0.63	0.0014	0.036	-0.27	0.19	0.64	0.36	0.06	0.2
BNIP1	-0.038	0.58	0.72	-0.14	0.24	0.43	-0.21	0.069	0.16	-0.074	0.52	0.65	0.0021	0.99	1	0.17	0.61	0.95	0.18	0.6	0.9	0.013	0.96	0.99	-0.071	0.16	1	-0.15	0.21	0.58	-0.37	0.0043	0.1	-0.21	0.073	0.23
BNIP2	-0.12	0.0084	0.031	0.25	0.0009	0.0052	0.02	0.8	0.88	-0.23	0.002	0.0071	-0.075	0.47	0.84	-0.076	0.73	0.97	-0.23	0.35	0.8	-0.15	0.46	0.82	-0.034	0.5	1	-0.013	0.93	0.98	-0.11	0.48	0.86	-0.1	0.5	0.72
BNIP3	0.038	0.61	0.74	-0.26	0.014	0.051	-0.19	0.076	0.17	0.072	0.49	0.62	0.12	0.5	0.86	0.26	0.41	0.92	0.49	0.16	0.67	0.23	0.45	0.82	0.087	0.13	1	-0.39	0.024	0.2	-0.14	0.43	0.83	0.25	0.14	0.34
BNIP3L	-0.13	0.00053	0.0033	0.074	0.29	0.5	-0.19	0.0086	0.031	-0.26	0.00023	0.0011	0.14	0.18	0.6	-0.017	0.96	1	0.25	0.3	0.78	0.27	0.2	0.6	0.03	0.57	1	-0.24	0.14	0.48	-0.16	0.33	0.77	0.077	0.62	0.81
BOC	-0.16	0.048	0.12	0.19	0.17	0.34	-0.1	0.47	0.63	-0.29	0.035	0.078	0.3	0.28	0.71	-0.09	0.89	0.99	0.35	0.44	0.85	0.44	0.28	0.7	-0.047	0.34	1	0.72	0.084	0.38	0.33	0.45	0.84	-0.39	0.33	0.57
BOD1	-0.11	0.00057	0.0034	0.053	0.42	0.62	-0.17	0.0096	0.034	-0.22	0.00064	0.0026	-0.023	0.83	0.96	-0.0091	0.97	1	-0.054	0.83	0.96	-0.045	0.83	0.97	-0.051	0.19	1	-0.016	0.87	0.96	-0.14	0.15	0.59	-0.13	0.17	0.38
BOD1L1	0.042	0.36	0.52	-0.069	0.41	0.62	0.012	0.88	0.93	0.082	0.33	0.46	0.063	0.56	0.88	0.055	0.82	0.98	0.18	0.48	0.86	0.13	0.57	0.87	0.0061	0.89	1	-0.021	0.86	0.96	-0.0064	0.96	0.99	0.015	0.9	0.96
BOK	0.3	0.001	0.0056	0.0098	0.94	0.97	0.57	4.3e-06	4.7e-05	0.56	5.9e-06	4e-05	0.13	0.5	0.86	-0.27	0.46	0.93	-0.062	0.86	0.97	0.21	0.54	0.86	0.088	0.16	1	0.2	0.38	0.74	0.57	0.02	0.24	0.36	0.11	0.3
BOLA1	0.41	0.14	0.27	0.34	0.14	0.3	0.85	0.00076	0.0042	0.5	0.051	0.11	0.16	0.58	0.89	0.34	0.39	0.92	0.59	0.18	0.69	0.25	0.52	0.86	0.16	0.045	0.17	0.051	0.88	0.97	0.76	0.036	0.32	0.71	0.033	0.13
BOLA2	-0.11	0.78	0.87	0.57	0.014	0.051	0.47	0.037	0.1	-0.1	0.7	0.8	0.086	0.81	0.96	0.31	0.45	0.93	0.43	0.34	0.8	0.12	0.77	0.94	-0.013	0.76	1	0.42	0.39	0.75	0.34	0.52	0.87	-0.09	0.85	0.93
BOLA2-SMG1P6	-0.054	0.51	0.66	0.13	0.34	0.55	0.036	0.8	0.88	-0.098	0.48	0.61	-0.17	0.23	0.66	0.18	0.56	0.94	-0.12	0.7	0.93	-0.3	0.26	0.68	-0.066	0.22	1	0.17	0.3	0.67	-0.018	0.92	0.99	-0.19	0.24	0.47
BOLA2B	0.24	0.24	0.39	0.18	0.43	0.63	0.51	0.03	0.084	0.33	0.16	0.27	-0.28	0.19	0.6	0.13	0.78	0.97	-0.34	0.42	0.83	-0.46	0.2	0.61	-0.0021	0.96	1	0.24	0.53	0.82	0.24	0.54	0.88	-0.0006	1	1
BOLA3	0.037	0.58	0.72	-0.035	0.8	0.89	0.034	0.8	0.89	0.069	0.61	0.72	0.0014	0.99	1	-0.14	0.7	0.96	-0.14	0.7	0.93	-0.0056	0.98	1	0.036	0.52	1	0.062	0.75	0.92	0.18	0.35	0.79	0.12	0.51	0.73
BOP1	0.28	0.022	0.066	0.17	0.24	0.43	0.68	4.6e-06	5.1e-05	0.5	0.00064	0.0026	-0.065	0.61	0.9	0.11	0.68	0.96	-0.0019	1	1	-0.12	0.64	0.91	0.13	0.042	0.16	0.12	0.47	0.79	0.47	0.0047	0.11	0.35	0.022	0.099
BORA	-0.4	5.9e-05	0.00051	0.26	0.14	0.3	-0.44	0.013	0.043	-0.7	7.2e-05	0.00038	0.12	0.68	0.92	0.44	0.26	0.91	0.64	0.13	0.64	0.2	0.61	0.89	-0.1	0.1	0.29	0.11	0.69	0.9	-0.33	0.26	0.72	-0.44	0.1	0.29
BORCS5	0.019	0.76	0.85	0.074	0.52	0.71	0.11	0.35	0.52	0.035	0.76	0.84	0.082	0.66	0.92	0.47	0.14	0.87	0.64	0.061	0.52	0.17	0.56	0.87	0.011	0.84	1	0.13	0.46	0.79	0.17	0.35	0.79	0.04	0.81	0.91
BORCS6	0.11	0.27	0.43	-0.095	0.58	0.76	0.096	0.58	0.72	0.19	0.26	0.39	0.22	0.22	0.65	0.26	0.38	0.92	0.67	0.045	0.48	0.41	0.16	0.55	0.13	0.027	0.12	-0.25	0.13	0.48	0.091	0.6	0.9	0.34	0.034	0.14
BORCS7	-0.18	6.8e-05	0.00058	0.2	0.027	0.087	-0.15	0.091	0.2	-0.35	9e-05	0.00047	-0.084	0.54	0.88	-0.043	0.87	0.98	-0.2	0.51	0.87	-0.16	0.54	0.87	-0.14	0.0052	0.037	0.34	0.0019	0.043	0.026	0.82	0.97	-0.31	0.003	0.024
BORCS8	0.2	0.00031	0.0021	-0.1	0.35	0.56	0.28	0.0088	0.032	0.38	0.00034	0.0015	-0.062	0.56	0.88	0.086	0.73	0.97	-0.03	0.91	0.98	-0.11	0.6	0.89	0.069	0.18	1	0.036	0.8	0.94	0.23	0.13	0.56	0.19	0.17	0.39
BPGM	-0.055	0.37	0.53	-0.13	0.17	0.35	-0.23	0.012	0.041	-0.11	0.25	0.37	0.012	0.91	0.98	-0.2	0.4	0.92	-0.19	0.45	0.85	0.011	0.96	0.99	-0.0095	0.81	1	-0.079	0.41	0.76	-0.11	0.28	0.73	-0.028	0.76	0.89
BPHL	-0.16	0.0051	0.021	0.28	0.0057	0.025	-0.029	0.77	0.87	-0.3	0.0022	0.0075	-0.54	0.039	0.3	0.061	0.98	1	-0.78	0.074	0.56	-0.84	0.03	0.25	-0.24	0.0015	0.015	0.43	0.02	0.18	-0.13	0.49	0.86	-0.57	0.0016	0.015
BPNT1	0.0029	0.97	0.98	0.24	0.04	0.12	0.24	0.035	0.095	0.0061	0.96	0.97	-0.089	0.2	0.63	0.027	0.88	0.99	-0.15	0.42	0.83	-0.18	0.25	0.67	-0.016	0.69	1	0.099	0.32	0.69	0.066	0.53	0.88	-0.033	0.74	0.88
BPTF	0.036	0.36	0.52	-0.05	0.5	0.69	0.02	0.79	0.88	0.07	0.34	0.47	0.033	0.79	0.95	-0.2	0.45	0.93	-0.15	0.59	0.89	0.05	0.83	0.97	0.02	0.57	1	0.072	0.38	0.73	0.12	0.15	0.59	0.05	0.52	0.74
BRAF	0.036	0.28	0.43	-0.14	0.014	0.052	-0.067	0.24	0.4	0.073	0.2	0.32	-0.22	0.17	0.58	0.027	0.96	1	-0.37	0.27	0.75	-0.4	0.17	0.57	-0.057	0.23	1	0.072	0.58	0.85	-0.074	0.58	0.9	-0.15	0.24	0.48
BRAP	-0.085	0.011	0.038	0.14	0.047	0.13	-0.027	0.71	0.82	-0.17	0.018	0.044	0.0039	0.95	0.99	-0.033	0.84	0.98	-0.027	0.88	0.97	0.0057	0.97	0.99	-0.059	0.035	1	0.075	0.25	0.62	-0.05	0.46	0.85	-0.13	0.045	0.16
BRAT1	0.14	0.32	0.48	0.071	0.71	0.84	0.3	0.13	0.26	0.23	0.25	0.37	-0.048	0.73	0.94	0.1	0.72	0.97	0.022	0.94	0.99	-0.084	0.76	0.94	0.05	0.37	1	-0.11	0.6	0.86	0.063	0.77	0.96	0.17	0.39	0.63
BRCA1	-0.5	1.1e-09	3.3e-08	0.35	0.014	0.05	-0.56	0.00012	0.00089	-0.91	2.6e-10	3.7e-09	-0.21	0.42	0.82	0.34	0.44	0.93	0.025	0.93	0.98	-0.31	0.45	0.82	-0.33	0.00076	0.009	0.77	0.0006	0.021	-0.0076	0.97	1	-0.78	0.00034	0.0047
BRCA2	-0.66	1.4e-15	1.4e-13	0.48	0.0011	0.0063	-0.7	6e-06	6.4e-05	-1.2	8e-15	2.1e-13	-0.079	0.73	0.94	0.22	0.58	0.95	0.1	0.79	0.95	-0.12	0.76	0.94	-0.32	0.0011	0.011	0.67	0.0048	0.076	-0.093	0.71	0.94	-0.77	0.00093	0.0099
BRCC3	-0.0088	0.9	0.95	-0.1	0.41	0.62	-0.12	0.34	0.51	-0.017	0.89	0.93	0.016	0.92	0.98	-0.25	0.44	0.93	-0.23	0.49	0.86	0.014	0.97	0.99	-0.0044	0.87	1	0.062	0.57	0.84	0.047	0.67	0.93	-0.015	0.89	0.95
BRD1	0.14	0.039	0.1	0.072	0.48	0.68	0.35	0.00068	0.0039	0.28	0.0069	0.02	0.064	0.45	0.83	-0.00027	1	1	0.13	0.55	0.88	0.13	0.48	0.84	0.1	0.018	0.089	-0.0044	0.97	0.99	0.24	0.024	0.26	0.24	0.013	0.07
BRD2	0.076	0.16	0.29	-0.17	0.049	0.14	-0.028	0.76	0.86	0.15	0.098	0.18	0.12	0.12	0.51	-0.32	0.034	0.66	-0.11	0.48	0.86	0.21	0.12	0.48	0.062	0.096	1	-0.13	0.13	0.47	0.0024	0.98	1	0.13	0.11	0.29
BRD3	0.084	0.11	0.22	0.045	0.6	0.77	0.21	0.015	0.05	0.16	0.057	0.11	0.1	0.14	0.54	-0.15	0.4	0.92	0.049	0.79	0.95	0.2	0.2	0.61	0.075	0.033	1	-0.0027	0.97	0.99	0.17	0.042	0.34	0.17	0.026	0.11
BRD4	0.15	0.00027	0.0018	-0.024	0.72	0.85	0.27	3.5e-05	0.0003	0.3	6.6e-06	4.4e-05	0.058	0.51	0.86	0.13	0.5	0.93	0.25	0.22	0.72	0.12	0.48	0.84	0.083	0.012	1	0.0061	0.93	0.98	0.19	0.0092	0.16	0.18	0.0066	0.042
BRD7	-0.14	1.8e-05	0.00018	0.11	0.099	0.23	-0.17	0.01	0.036	-0.28	2.3e-05	0.00014	-0.15	0.34	0.76	-0.078	0.78	0.97	-0.36	0.28	0.76	-0.28	0.32	0.73	-0.11	0.025	0.11	0.18	0.13	0.48	-0.074	0.56	0.89	-0.26	0.03	0.12
BRD8	0.07	0.26	0.42	0.09	0.36	0.57	0.22	0.022	0.068	0.13	0.17	0.28	0.076	0.54	0.88	-0.079	0.78	0.97	0.06	0.84	0.96	0.14	0.57	0.88	0.063	0.23	1	-0.057	0.71	0.91	0.12	0.46	0.85	0.18	0.24	0.47
BRD9	0.0016	0.98	0.99	0.0018	0.99	0.99	0.0049	0.97	0.98	0.0031	0.98	0.99	0.037	0.75	0.94	0.16	0.51	0.93	0.25	0.35	0.8	0.081	0.72	0.93	-0.013	0.79	1	0.12	0.39	0.74	0.089	0.55	0.89	-0.034	0.8	0.91
BRF1	0.27	7.8e-05	0.00065	-0.18	0.12	0.27	0.33	0.004	0.017	0.51	9.8e-06	6.3e-05	0.2	0.047	0.32	-0.36	0.1	0.84	0.0038	1	1	0.36	0.064	0.36	0.16	0.0086	0.053	-0.16	0.32	0.69	0.23	0.15	0.59	0.39	0.01	0.058
BRF2	0.082	0.11	0.22	-0.059	0.56	0.74	0.099	0.33	0.51	0.16	0.12	0.21	0.15	0.36	0.77	0.14	0.65	0.96	0.42	0.21	0.71	0.28	0.33	0.74	0.067	0.11	1	-0.21	0.033	0.24	-0.058	0.57	0.89	0.15	0.11	0.3
BRI3	0.036	0.7	0.81	-0.31	0.017	0.058	-0.24	0.061	0.15	0.069	0.6	0.71	-0.028	0.86	0.97	0.23	0.46	0.93	0.19	0.56	0.88	-0.04	0.9	0.98	0.012	0.82	1	-0.19	0.36	0.72	-0.15	0.5	0.87	0.044	0.83	0.92
BRI3BP	0.078	0.13	0.25	-0.2	0.03	0.093	-0.043	0.63	0.76	0.15	0.091	0.17	0.54	0.03	0.25	-0.74	0.082	0.81	0.075	0.91	0.98	0.82	0.035	0.27	0.19	0.0038	0.029	-0.11	0.48	0.8	0.34	0.042	0.34	0.45	0.0037	0.028
BRICD5	0.27	0.098	0.2	0.15	0.47	0.67	0.57	0.0085	0.031	0.41	0.053	0.11	0.29	0.11	0.5	0.064	0.81	0.97	0.58	0.11	0.6	0.52	0.098	0.44	0.3	0.004	0.03	-0.37	0.22	0.6	0.44	0.15	0.6	0.81	0.0049	0.034
BRINP1	0.26	5.6e-05	0.00049	-0.54	1.4e-17	7.3e-16	-0.03	0.64	0.77	0.52	6.7e-16	2e-14	0.43	0.053	0.35	-0.71	0.078	0.8	-0.022	0.91	0.98	0.68	0.061	0.35	0.23	0.001	0.011	-0.1	0.55	0.83	0.44	0.011	0.17	0.54	0.00078	0.0086
BRINP2	0.24	0.012	0.041	-0.64	1.9e-11	4.6e-10	-0.18	0.053	0.13	0.46	1.5e-06	1.2e-05	0.69	0.028	0.25	-1.2	0.005	0.33	-0.29	0.46	0.85	0.95	0.021	0.2	0.25	0.0086	0.053	-0.52	0.076	0.36	0.2	0.52	0.87	0.71	0.012	0.064
BRINP3	0.37	0.0015	0.0076	-0.93	7.3e-28	8.7e-26	-0.21	0.01	0.037	0.71	4e-17	1.3e-15	0.75	0.046	0.32	-0.84	0.084	0.82	0.04	0.98	1	0.88	0.053	0.33	0.38	0.002	0.018	-0.54	0.12	0.45	0.46	0.2	0.65	1	0.0026	0.021
BRIP1	-0.76	8.7e-13	4.8e-11	0.46	0.0049	0.022	-0.87	2.7e-07	3.9e-06	-1.3	2.2e-15	6.4e-14	-0.071	0.84	0.96	0.3	0.5	0.93	0.22	0.61	0.9	-0.083	0.87	0.97	-0.47	0.00085	0.0097	1.1	0.0016	0.04	-0.083	0.82	0.97	-1.2	0.00046	0.0058
BRIX1	-0.12	0.083	0.18	0.2	0.092	0.22	-0.02	0.87	0.92	-0.22	0.062	0.12	-0.14	0.33	0.75	0.16	0.61	0.95	-0.09	0.78	0.95	-0.25	0.37	0.77	-0.11	0.028	0.12	0.11	0.42	0.76	-0.17	0.23	0.68	-0.28	0.032	0.13
BRK1	-0.15	0.0021	0.01	0.049	0.55	0.73	-0.24	0.0035	0.015	-0.29	0.00043	0.0018	-0.0021	0.98	1	-0.03	0.9	0.99	-0.036	0.89	0.98	-0.0061	0.98	0.99	-0.081	0.069	1	-0.035	0.74	0.92	-0.24	0.03	0.29	-0.2	0.047	0.17
BRMS1	-0.03	0.71	0.82	0.32	0.0025	0.012	0.27	0.013	0.045	-0.058	0.58	0.7	-0.25	0.0069	0.12	0.17	0.46	0.93	-0.31	0.17	0.68	-0.48	0.013	0.16	-0.072	0.13	1	0.17	0.17	0.53	-0.0035	0.98	1	-0.18	0.14	0.35
[truncated: 13,554 more rows]
