# Supplementary material for: Multiscale modeling uncovers 7q11.23 copy number variation–dependent changes in ribosomal biogenesis and neuronal maturation and excitability
Source: J Clin Invest. 2024 Jul 15;134(14):e168982. doi: 10.1172/JCI168982 (PMC11245157; doi:10.1172/JCI168982)
Supplement: Supplemental table 3 [file jci-134-168982-s092.xlsx]

## Sheet: Sheet1
7Dup buffered	Forwarded opposite	Post-transcriptionally convergent	isoWBS buffered	Forwarded shared
AAAS	ADD2	ACADS	ACTL6A	AARS
ACAA2	AHDC1	ACOT7	AHCY	AHNAK
ACOT9	AIP	APEX1	ALDH6A1	ATXN2L
ADSL	ALDOC	BCCIP	ALKBH5	B3GAT3
AK3	AMPD2	BDH1	ANP32E	BCAT1
ALDH9A1	ANK3	CBARP	ANXA6	BCR
ANP32B	ARRB1	CDIPT	ARHGEF7	BICD1
ANXA5	ATAT1	CNN3	CCNY	CALU
APOO	ATP1A1	CNRIP1	CDK1	CAPN1
ATIC	ATP6AP1	CNTN1	CPD	CELF2
BDH2	ATP6V1F	DCLK1	CPSF3	CHERP
BPHL	BAZ1B	DMXL2	CTSC	CNN2
BTF3	BIN1	DNAJA1	DARS2	COL6A3
C1orf123	BRSK2	DNAJC6	DDOST	COQ8A
CCDC47	C19orf25	DNM1	DEK	CTBP1
CCDC58	CALB1	DPYSL5	DHTKD1	EIF3K
CD99	CAMK2D	EEF1A1	DYNLT3	EPN2
CDC42EP4	CAMK2G	EEF1B2	ECI2	FDPS
CDC73	CAMSAP3	EFNB1	EIF2S1	FKBP5
CDH2	CAT	EHMT2	EML4	FLNA
CFL2	CDK5	EIF4B	ERLIN1	GGCT
CLN5	CEP170	EPB41L1	ERLIN2	HRC
CPSF2	CLIP2	EVL	FAM98B	HSPA2
CPVL	CLTB	FDXR	GLDC	IMPDH1
CRTAP	CMIP	FHL1	GM2A	KRTCAP2
CWC15	CNDP2	FKBP3	GNS	LGALS1
DAD1	CORO1A	FLII	GOLIM4	LSS
DARS	CPE	FRY	GSTZ1	MYH10
DDX21	CRIP2	GMIP	GTF2F2	MYLK
DECR1	CRMP1	HGS	GTPBP4	OGFR
DHRS7	DLG3	HID1	HADHB	OPTN
DPM1	DPYSL3	HMGB3	HAT1	PES1
EEF1G	EDIL3	IMPAD1	HDAC1	PFAS
EIF2A	EEF1A2	INTS11	HEATR1	PLEC
EIF3D	EIF4H	IRF2BP1	HMGA2	PRDX6
EIF3E	ENO2	JUP	HMGB2	PREX1
EIF3H	EPN1	KLC2	HNRNPA3	PRKCB
EIF3L	FABP3	LETM1	HNRNPD	RHOT2
EMC2	FADS2	LIN28B	HSDL2	RIPOR1
ENY2	FAM169A	LMAN2L	IGF2BP3	S100A11
ERH	FASN	LMNA	IKBIP	SCYL1
ESD	FKBP4	LSM8	IPO5	SEPT9
FAF2	FLOT1	MBLAC2	ITGB1	SF3A2
FBL	FN3K	MCM2	LIMA1	SNRPF
FLNC	GNAZ	MCM3	M6PR	SPCS1
GAR1	GNG2	MRPS25	MCCC2	SRL
GATM	GOT1	MSN	MED14	STOM
GNPDA1	GPHN	NES	MESD	SVIL
GUSB	GTPBP3	NOL4L	MRPL19	TOM1L2
H1F0	HDGFL2	NRCAM	MRPL3	TPM2
HADH	HDHD3	NUP37	MRPS9	TRMT61A
HADHA	HIP1	PACSIN2	MTHFD1	UBE2O
HEBP2	HPCAL1	PAFAH1B3	MTPAP	UBQLN2
HMGN1	ISYNA1	PDCD11	NOC3L	USP19
HMGN5	KBTBD11	PFDN5	NSUN2
HNRNPA2B1	KIF1A	PKN1	NUP107
HNRNPDL	LASP1	PLA2G15	NUP155
JAGN1	LGALSL	PPIH	PCBP2
KIF5B	LRSAM1	PPT1	PNPT1
LDAH	MACROD1	PSME2	POLR1A
MRPL16	MANBA	QPRT	POLR3C
MTAP	MAP1LC3A	RAB11B	PPP2R1B
NACA	MAP2	RCN2	PPP3CA
NAP1L1	MAPRE2	RIMS3	PRDX1
NCSTN	MAPRE3	ROGDI	PRKDC
NDC1	MAPT	RP2	RBM3
NDRG2	ME1	RPL29	RCC2
NDUFB11	MECP2	RPS21	RFC5
NEK9	MPP1	RRP12	RPS9
NPM1	MPP2	SBF1	SCML2
OSTC	MVD	SEPT11	SDCBP
PAICS	NAXD	SESTD1	SEC11A
PCNA	NBEA	SFXN3	SEH1L
PDIA5	NCDN	SGTA	SLC16A1
PDIA6	NEFL	SLC27A4	SLC25A13
PDLIM5	NSF	SMC4	SNX6
PGM1	NSUN5	SMPD3	SRSF3
PHB	NUBP2	SMS	SSBP1
PHB2	NUMBL	SNRPD2	SSR3
POFUT1	PACS1	SPC24	SSR4
PON2	PAK1	SV2A	SUCLG2
PPIB	PALM	TAOK2	SYNE2
PRAF2	PCYT2	TBC1D17	TMED10
PRCP	PFKP	TMED2	TOP2A
PRDX4	PGM2L1	TP53I3	UTP15
PSMA3	PIP4K2B	TRIM2	UTP20
PTGR1	PITHD1	TUBB4A	VRK1
PTK2	POR	UTP4	WAPL
QARS	PPP2R5B	WDR37	WASHC5
RACK1	PRKAR2B	ZC3H7B	WDR43
RCL1	PRNP		YWHAG
RCN1	PTGES2
RPL10A	RAB3A
RPL11	RAB3C
RPL12	RABL6
RPL13A	RANGAP1
RPL15	RBM14
RPL17	REEP1
RPL19	RFC2
RPL21	SDHA
RPL22	SEPT5
RPL23	SHTN1
RPL23A	SMAP2
RPL24	SMARCC2
RPL27	SNCA
RPL27A	SPTAN1
RPL30	SPTBN1
RPL31	SRCIN1
RPL32	STAU2
RPL34	STRN4
RPL35A	STXBP1
RPL37A	SUGP2
RPL38	SYP
RPL4	TBL2
RPL5	TERF2IP
RPL6	TES
RPL7	TF
RPL7A	THOP1
RPL9	THY1
RPLP0	TM7SF2
RPS10	TMEM126A
RPS11	TMOD2
RPS12	TMX4
RPS13	TPPP
RPS14	TRIM3
RPS15A	TRIM46
RPS16	TUBB2A
RPS17	TWF2
RPS18	UCHL1
RPS20	VAT1L
RPS24	WASF1
RPS25	WBP2
RPS27	ZNF512
RPS27L
RPS3
RPS3A
RPS5
RPS6
RPS7
RPS8
SAMM50
SEC11C
SEC61B
SELENOF
SEPT2
SF3B6
SIAE
SLC25A5
SNRPE
SNRPG
STK39
TAGLN2
TIMM9
TMA16
TMEM205
TMLHE
TMSB4X
TPP1
TPT1
TRMT112
UBE3A
USP47
