# Supplementary material for: Multiscale modeling uncovers 7q11.23 copy number variation–dependent changes in ribosomal biogenesis and neuronal maturation and excitability
Source: J Clin Invest. 2024 Jul 15;134(14):e168982. doi: 10.1172/JCI168982 (PMC11245157; doi:10.1172/JCI168982)
Supplement: Supporting data values [file jci-134-168982-s093.xlsx]

## Sheet: Fig. 1E
Antibody	GTF2I			BAZ1B			NSUN5			TBL2			EIF4H
Sample	isoWBS	isoCTL	7Dup	isoWBS	isoCTL	7Dup	isoWBS	isoCTL	7Dup	isoWBS	isoCTL	7Dup	isoWBS	isoCTL	7Dup
Differentiation 1	9965288	38368425	52016617	8609652	24759392	35031856	15192007	32166161	32407990	21142744	29322262	35533869	10044388	39364304	59146931
Differentiation 2	11146116	33264940	46014082	14671815	32345877	30088099	18827927	33135212	37682576	23568765	38021161	36148505	15173915	41604496	56177810
Differentiation 3	9372388	28442283	33109960	14538815	33217756	31186563	27634798	39138040	40143283	27474856	38120090	44523546	15968087	40356375	60778416
Differentiation 4	8177146	27514726	40514576	9151894	27166635	31656049	25746191	38730555	39179082	26473037	33518141	42365253	14166945	33639747	56392688

## Sheet: Fig. S1A
Original data
	Clip2							Baz1b
Sample name	FAM	VIC	FAM+VIC	UNDETERMINED	NO_AMP	n. copies of Clip2	Clip2	FAM	VIC	FAM+VIC	UNDETERMINED	NO_AMP	n. copies of Baz1b	Baz1b
DUP02K	2837	1833	739	0	8681	3.09547	0.607495	3206	1812	819	0	8603	3.53863	0.6389
DUP02KWTClone7B	1789	1689	606	0	6076	2.11841	0.514376	2620	2238	821	0	8407	2.34138	0.539317
WBS01B	2024	4292	1304	0	6493	0.94315	0.320456	2480	5523	1786	0	8122	0.898063	0.309884
DUP02KWBSClone1	1938	4754	913	0	10314	0.815313	0.2896	2080	4556	1054	0	9166	0.913082	0.313442
DUP02KWBSClone14*	2428	5598	2013	271	7083	0.867453	0.302517	2561	5784	2244	0	6551	0.885546	0.30689
DUP02KWBSClone15	1271	3455	436	0	10816	0.735745	0.268938	1254	2392	225	0	12587	1.04849	0.343939
DUP02KWBSClone16	3074	2762	743	0	11431	2.22592	0.526731	1534	1336	355	429	6252	2.29641	0.534495
Graph
	n. copies of CLIP2	n. copies of BAZ1B
7dupASD_242K	3.09547	3.53863
isoCTL	2.11841	2.34138
isoWBS#16	2.22592	2.29641
isoWBS#1	0.815313	0.913082
isoWBS#14	0.867453	0.885546
isoWBS#15	0.735745	1.04849
WBS01B	0.94315	0.898063

## Sheet: Fig. S1C
Antibody	GTF2I			BAZ1B			NSUN5			TBL2			EIF4H
Sample	isoWBS	isoCTL	7Dup	isoWBS	isoCTL	7Dup	isoWBS	isoCTL	7Dup	isoWBS	isoCTL	7Dup	isoWBS	isoCTL	7Dup
Sample 1	7193832	18032200	38044525	11494167	34005362	53949856	18078714	32727253	57617780	54214517	38852283	64204194	7759773	11416158	29669706
Sample 2	10389560	41617446	48856182	21919593	36439978	54776375	34020253	47166366	45825345	75314094	20972158	58619730	17405614	35077576	46520860
Sample 3	7474589	28893869	43032233	22124501	32271149	62275061	31647040	42779345	60243650	51108860	39415617	50712831	15124836	28468241	42363383
Sample 4	2241920	12850794	40846324	17768765	50602597	30780463	26708969	45399780	53027851	47262002	57131115	60634822	11526945	25528827	48974224

## Sheet: Fig. 2B
Antibody	OCT4			SOX2			NANOG			PAX6
Sample	isoWBS	isoCTL	7Dup	isoWBS	isoCTL	7Dup	isoWBS	isoCTL	7Dup	isoWBS	isoCTL	7Dup
Differentiation 1	0.921582	0.263744	0.12405	1.42146	0.336773	0.341514	0.43458	0.0563583	0.0578097	9.11519	10.7519	82.645
Differentiation 2	0.733114	0.211449	0.120196	1.31902	0.305266	0.351554	0.379141	0.0628892	0.0458226	5.87669	15.3904	66.8496
Differentiation 3	0.699987	0.224879	0.108292	1.38443	0.329566	0.330203	0.502879	0.052132	0.0611531	9.67151	12.4063	66.4813

## Sheet: Fig. 2D
10days			20days			30days
isoWBS	isoCTL	7Dup	isoWBS	isoCTL	7Dup	isoWBS	isoCTL	7Dup
0.92462	1.42042	1.23027	0.459797	1.0933	1.5242	0.655679	1.27342	1.29115
0.598368	1.22923	0.841994	1.03659	0.882711	1.54328	0.795296	0.910121	1.43644
0.893132	0.85302	1.01872	0.615843	0.673287	1.37138	0.618697	1.02231	1.41603
0.512301	1.13367	1.01576	1.07707	1.4319	1.29165	0.660889	0.968012	1.0603
1.28025	0.855084	1.24466	0.842242	0.763164	0.98425	0.80422	0.904684	1.15411
0.673011	0.886771	1.29724	0.611449	0.84711	1.50793	0.726318	0.921445	1.3606
0.78061	1.12523	1.19678	0.81742	1.03973	1.79588	0.480158	1.18368	1.80599
0.718919	0.926868	1.27147	0.852823	1.2688	1.58577	0.924734	0.642632	2.12346
0.690169	0.650164	1.27494	0.786298	0.732683	1.08681	0.738084	1.3631	1.87717
0.662551	0.919543	1.38551	0.713226	1.45541	1.25002	0.907315	1.09366	1.46261
1.03269	0.812089	0.940191	0.894523	1.04609	1.3769	0.566717	0.947391	1.42169
0.627311	0.779568	1.25731	0.890273	1.014	1.16265	0.794941	0.841834	1.67726
0.591124	0.767196	1.04169	0.829388	0.837649	1.83785	0.915214	0.963113	1.70924
0.659236	0.796109	1.308	0.820414	1.1298	1.41591	0.74058	0.964579	1.40855
0.896518	1.46686	1.17929	0.7481	0.83622	1.53678
0.770709	0.910044	1.13778	1.00006	0.862514	1.7572
0.913446	0.912317	1.23089	0.740883	0.855427	1.31213
0.888505	1.55581	1.38263	1.06506	1.2302	1.86124

## Sheet: Fig. 2E
Antibody	KI67 DAY 18			PAX6 DAY 50			CTIP2 DAY 50
Sample	isoWBS	isoCTL	7Dup	isoWBS	isoCTL	7Dup	isoWBS	isoCTL	7Dup
Section 1	0.207425	0.0346452	0.158033	0.371945	0.0349645	0.0896043	0.034749	0.0576271	0.152985
Section 2	0.270927	0.49	0.0869565	0.453997	0.386772	0.0210307	0.0283912	0.0649819	0.2125
Section 3	0.231373	0.06	0.228805	0.40297	0.154049	0.141282	0.0172414	0.0972222	0.155462
Section 4	0.315854	0.12	0.172987	0.597174	0.0333273	0.268822	0.0638298	0.0983607	0.106796
Section 5	0.851175	0.12	0.0733078	0.166706	0.117219	0.271356	0.0673575	0.0428135	0.157191
Section 6	0.822141	0.43	0.0200501	0.589114	0.186627	0.0796875	0.0737327	0.0784884	0.14652
Section 7				0.259059	0.198329	0.212405	0.0243902	0.104895	0.246575
Section 8				0.0797909	0.263991	0.0970985	0.0378788	0.0534125	0.172996
Section 9				0.0890186	0.340291			0.0816327	0.223022
Section 10					0.108601			0.0819672	0.149206
Section 11					0.179108			0.0336391	0.159533
Section 12					0.238299			0.117816
Section 13					0.242209			0.0951009
Section 14								0.0568562
Section 15								0.0411765
Section 16								0.0900322
Section 17								0.0725076

## Sheet: Fig. 5B
S6 only
BDNF/K252a	isoWBS						isoCTL						7Dup
	Diff. 1	Diff. 2	Diff. 3	Diff. 4	Diff. 5	Diff. 6	Diff. 1	Diff. 2	Diff. 3	Diff. 4	Diff. 5	Diff. 6	Diff. 1	Diff. 2	Diff. 3	Diff. 4	Diff. 5	Diff. 6
0 ng	42109597	48562546	48765233	35838161	44869484	33663362	30245233	44026789	52813496	31867333	28328300	32881898	34505597	43732960	55208617	32082233	24902836	36191555
5 ng	45138324	53678467	52910981	37922919	42318434	35928040	29942333	50653274	49663739	31045555	30205300	31743463	31477818	49041295	57035274	33124475	31524371	31857241
10 ng	39732839	53199123	58569446	36077576	35470279	33947555	31008233	52492931	57300103	32099525	25332693	45160505	36497425	39186910	57999274	29292141	26836149	30230655
5 ng + K252a	38746789	49525274	58317759	28023312	29104321	28298655	28632919	48110496	49753668	32639040	27760179	33113312	32167990	42831253	46101839	29731798	25438806	24673584
	Differentiation - Diff.

## Sheet: Fig. 5C
pS6 240-244/S6
BDNF/K252a	isoWBS						isoCTL						7Dup
	Diff. 1	Diff. 2	Diff. 3	Diff. 4	Diff. 5	Diff. 6	Diff. 1	Diff. 2	Diff. 3	Diff. 4	Diff. 5	Diff. 6	Diff. 1	Diff. 2	Diff. 3	Diff. 4	Diff. 5	Diff. 6
0 ng	0.07	0.05	0.32	0.47	0.38	0.33	0.12	0.13	0.5	0.59	0.4	0.42	0.08	0.17	0.29	0.7	0.97	0.66
5 ng	0.5	0.43	0.46	0.79	0.93	0.63	0.35	0.37	0.86	0.98	0.87	0.89	0.64	0.73	0.92	1.17	1.17	1.36
10 ng	0.41	0.56	0.46	0.96	1.02	0.63	0.48	0.55	0.73	1.03	1.47	1	1.07	1.03	0.89	1.92	1.87	1.63
5 ng + K252a	0.06	0.04	0.21	0.51	0.41	0.3	0.05	0.05	0.51	0.56	0.4	0.3	0.12	0.11	0.24	0.6	1.1	0.84

## Sheet: Fig. 5D
pS6 235-236/S6
BDNF/K252a	isoWBS						isoCTL						7Dup
	Diff. 1	Diff. 2	Diff. 3	Diff. 4	Diff. 5	Diff. 6	Diff. 1	Diff. 2	Diff. 3	Diff. 4	Diff. 5	Diff. 6	Diff. 1	Diff. 2	Diff. 3	Diff. 4	Diff. 5	Diff. 6
0 ng	490364	1219485	1124021	2586163	1913213	3210406	823485	1969092	3878770	1957971	1179435	1251192	1217607	877607	668192	5149154	3702255	3844820
5 ng	8263439	11631915	12809451	21448291	9643894	17112108	14072329	12526693	13403108	12523279	8554409	9690489	14432158	17001028	32732383	38495061	37141525	22023120
10 ng	12096673	15965128	21955614	23842877	19609513	24625534	19608028	6380418	21850271	26723827	17333735	14118451	38635576	40758425	37101576	50800345	34471283	61608517
5 ng + K252a	462364	1467314	1289435	1576678	623607	1472728	824071	412364	1934678	2610284	2773527	714778	740607	1775263	2357920	1417435	4998418	1875506

## Sheet: Fig. 5E
4E-BP
BDNF/K252a	isoWBS						isoCTL						7Dup
	Diff. 1	Diff. 2	Diff. 3	Diff. 4	Diff. 5	Diff. 6	Diff. 1	Diff. 2	Diff. 3	Diff. 4	Diff. 5	Diff. 6	Diff. 1	Diff. 2	Diff. 3	Diff. 4	Diff. 5	Diff. 6
0 ng	60504085	63514136	87202056	75514843	64695943	74980884	40538324	48043688	82382056	81145215	68554964	59485014	44214458	57714721	79505207	61787023	51761366	54893943
5 ng	86091784	91409299	88424926	90476106	82077035	72728299	50979529	75029257	69449671	68211709	62431922	66709621	41717558	56981538	88572227	65463266	68384136	64211085
10 ng	74789006	90560784	105821512	89840701	80071692	69980955	56633014	76157650	89296290	60273082	71824337	70225955	46829751	42024212	70400943	71290973	67791428	63460085
5 ng + K252a	70699813	87563106	100423612	73245115	71027621	60128964	37844061	60704266	81374248	72845780	71202500	59613600	43959073	44353194	66721236	51432032	57955266	59881701

[truncated: 33 more sheets: Fig. 5F, Fig. 5G, Fig. 5I, Fig. S4A_B, Fig. S4C_D, Fig. S4E, Fig. S4F, Fig. S4I, Fig. 6C, Fig. 6D, Fig. 6E, Fig. 6F, Fig. 6G, Fig. 6J, Fig. 6K, Fig. 6L, Fig. 6M, Fig. 6N, Fig. S6C, Fig. S6D …]
